# Supplementary material for: Functional insights from proteome-wide structural modeling of Treponema pallidum subspecies pallidum, the causative agent of syphilis
Source: BMC Struct Biol. 2018 May 16;18:7. doi: 10.1186/s12900-018-0086-3 (PMC5956850; doi:10.1186/s12900-018-0086-3)
Supplement: Supplementary file 1 — Table S1 (Part 1). Raw unedited Phyre2 data corresponding to 19,560 templates used for T. pallidum whole proteome modeling. (XLSX) Part 2. Raw unedited Phyre2 data corresponding to 780 T. pallidum proteins modeled with high confidence (≥90% confidence; ≥10 alignment coverage). (XLSX 3537 kb) [file 12900_2018_86_MOESM1_ESM.xlsx]

## Sheet: S1 Part1
Table S1 (part1). Raw unedited Phyre2 data corresponding to 19,560 templates used for T. pallidum whole proteome modeling.
	Treponema pallidum subspecies pallidum (Nichols) Genomic Annotation			Phyre2 Modeling
	Protein	Gene ID	Annotated Protein Function	Rank	PDB Template/Model	Confidence (%)	Sequence ID (%)	Qstart	Qend	Length (AA)	% Coverage	Resolution (Å)	Template Info (PDB Classification)	Template Info (PDB Molecule)	Template Info (PDB Structure Title)
1	TPANIC_0001	dnaA	DNA-directed_DNA_replication_initiator_protein	1	c2hcbC_.1.pdb	100	32	119	463	464	74.1379	3.51	PDB header: replication	Chain: C: PDB Molecule: chromosomal replication initiator protein dnaa;	PDBTitle: structure of amppcp-bound dnaa from aquifex aeolicus
1	TPANIC_0001	dnaA	DNA-directed_DNA_replication_initiator_protein	2	c2z4rB_.2.pdb	100	44	117	361	464	52.5862	3.05	PDB header: dna binding protein	Chain: B: PDB Molecule: chromosomal replication initiator protein dnaa;	PDBTitle: crystal structure of domain iii from the thermotoga2 maritima replication initiation protein dnaa
1	TPANIC_0001	dnaA	DNA-directed_DNA_replication_initiator_protein	3	d1l8qa2.3.pdb	100	36	119	339	464	47.4138	2.7	PDB header: dna binding protein	Chain: A: PDB Molecule: chromosomal replication initiator protein dnaa;	PDBTitle: crystal structure of dna replication initiation factor
1	TPANIC_0001	dnaA	DNA-directed_DNA_replication_initiator_protein	4	c3bosA_.4.pdb	100	21	112	357	464	52.8017	1.75	PDB header: hydrolase regulator,dna binding protein	Chain: A: PDB Molecule: putative dna replication factor;	PDBTitle: crystal structure of a putative dna replication regulator hda2 (sama_1916) from shewanella amazonensis sb2b at 1.75 a resolution
1	TPANIC_0001	dnaA	DNA-directed_DNA_replication_initiator_protein	5	d1j1va_.5.pdb	100	38	368	461	464	20.0431	2.1	PDB header: replication/dna	Chain: A: PDB Molecule: chromosomal replication initiator protein dnaa;	PDBTitle: crystal structure of dnaa domainiv complexed with dnaabox2 dna
1	TPANIC_0001	dnaA	DNA-directed_DNA_replication_initiator_protein	6	d1l8qa1.6.pdb	100	24	356	461	464	22.6293	2.7	PDB header: dna binding protein	Chain: A: PDB Molecule: chromosomal replication initiator protein dnaa;	PDBTitle: crystal structure of dna replication initiation factor
1	TPANIC_0001	dnaA	DNA-directed_DNA_replication_initiator_protein	7	c3pvpA_.7.pdb	100	32	368	464	464	20.6897	2.3	PDB header: dna binding protein/dna	Chain: A: PDB Molecule: chromosomal replication initiator protein dnaa;	PDBTitle: structure of mycobacterium tuberculosis dnaa-dbd in complex with box22 dna
1	TPANIC_0001	dnaA	DNA-directed_DNA_replication_initiator_protein	8	c2kjqA_.8.pdb	99.9	20	118	283	464	35.5603	UNK	PDB header: replication	Chain: A: PDB Molecule: dnaa-related protein;	PDBTitle: solution structure of protein nmb1076 from neisseria meningitidis.2 northeast structural genomics consortium target mr101b.
1	TPANIC_0001	dnaA	DNA-directed_DNA_replication_initiator_protein	9	c3pfiB_.9.pdb	99.9	19	124	410	464	61.6379	2.69	PDB header: hydrolase	Chain: B: PDB Molecule: holliday junction atp-dependent dna helicase ruvb;	PDBTitle: 2.7 angstrom resolution crystal structure of a probable holliday2 junction dna helicase (ruvb) from campylobacter jejuni subsp. jejuni3 nctc 11168 in complex with adenosine-5'-diphosphate
1	TPANIC_0001	dnaA	DNA-directed_DNA_replication_initiator_protein	10	c5bq5A_.10.pdb	99.9	20	124	295	464	36.8534	2.1	PDB header: atp-binding protein	Chain: A: PDB Molecule: insertion sequence is5376 putative atp-binding protein;	PDBTitle: crystal structure of the istb aaa+ domain bound to adp-bef3
1	TPANIC_0001	dnaA	DNA-directed_DNA_replication_initiator_protein	11	c1in8A_.11.pdb	99.9	20	124	442	464	68.5345	1.9	PDB header: dna binding protein	Chain: A: PDB Molecule: holliday junction dna helicase ruvb;	PDBTitle: thermotoga maritima ruvb t158v
1	TPANIC_0001	dnaA	DNA-directed_DNA_replication_initiator_protein	12	c3ec2A_.12.pdb	99.9	18	122	282	464	34.4828	2.7	PDB header: replication	Chain: A: PDB Molecule: dna replication protein dnac;	PDBTitle: crystal structure of the dnac helicase loader
1	TPANIC_0001	dnaA	DNA-directed_DNA_replication_initiator_protein	13	c3pvsA_.13.pdb	99.9	18	124	356	464	50	2.5	PDB header: recombination	Chain: A: PDB Molecule: replication-associated recombination protein a;	PDBTitle: structure and biochemical activities of escherichia coli mgsa
1	TPANIC_0001	dnaA	DNA-directed_DNA_replication_initiator_protein	14	c1ny5A_.14.pdb	99.9	18	137	356	464	47.1983	2.4	PDB header: transcription	Chain: A: PDB Molecule: transcriptional regulator (ntrc family);	PDBTitle: crystal structure of sigm54 activator (aaa+ atpase) in the inactive2 state
1	TPANIC_0001	dnaA	DNA-directed_DNA_replication_initiator_protein	15	c3hu2C_.15.pdb	99.9	20	135	362	464	48.9224	2.85	PDB header: transport protein	Chain: C: PDB Molecule: transitional endoplasmic reticulum atpase;	PDBTitle: structure of p97 n-d1 r86a mutant in complex with atpgs
1	TPANIC_0001	dnaA	DNA-directed_DNA_replication_initiator_protein	16	c4b4tI_.16.pdb	99.9	14	86	368	464	60.7759	7.4	PDB header: hydrolase	Chain: I: PDB Molecule: 26s protease regulatory subunit 4 homolog;	PDBTitle: near-atomic resolution structural model of the yeast 26s proteasome
1	TPANIC_0001	dnaA	DNA-directed_DNA_replication_initiator_protein	17	c2dhrC_.17.pdb	99.9	20	120	381	464	56.25	3.9	PDB header: hydrolase	Chain: C: PDB Molecule: ftsh;	PDBTitle: whole cytosolic region of atp-dependent metalloprotease2 ftsh (g399l)
1	TPANIC_0001	dnaA	DNA-directed_DNA_replication_initiator_protein	18	c3cf1C_.18.pdb	99.9	21	135	375	464	51.7241	4.4	PDB header: transport protein	Chain: C: PDB Molecule: transitional endoplasmic reticulum atpase;	PDBTitle: structure of p97/vcp in complex with adp/adp.alfx
1	TPANIC_0001	dnaA	DNA-directed_DNA_replication_initiator_protein	19	c4b4tJ_.19.pdb	99.9	18	120	366	464	53.0172	7.4	PDB header: hydrolase	Chain: J: PDB Molecule: 26s protease regulatory subunit 8 homolog;	PDBTitle: near-atomic resolution structural model of the yeast 26s proteasome
1	TPANIC_0001	dnaA	DNA-directed_DNA_replication_initiator_protein	20	c4b4tH_.20.pdb	99.9	19	135	365	464	49.569	7.4	PDB header: hydrolase	Chain: H: PDB Molecule: 26s protease regulatory subunit 7 homolog;	PDBTitle: near-atomic resolution structural model of the yeast 26s proteasome
2	TPANIC_0002	dnaN	DNA-directed_DNA_polymerase_III_beta_subunit	1	c1unnA_.1.pdb	100	25	1	369	371	99.1914	1.9	PDB header: beta-clamp	Chain: A: PDB Molecule: dna polymerase iii beta subunit;	PDBTitle: complex of beta-clamp processivity factor and little finger2 domain of poliv
2	TPANIC_0002	dnaN	DNA-directed_DNA_polymerase_III_beta_subunit	2	c4tr6A_.2.pdb	100	25	1	370	371	99.4609	1.5	PDB header: dna binding protein	Chain: A: PDB Molecule: dna polymerase iii subunit beta;	PDBTitle: crystal structure of dna polymerase sliding clamp from bacillus2 subtilis
2	TPANIC_0002	dnaN	DNA-directed_DNA_polymerase_III_beta_subunit	3	c1vpkA_.3.pdb	100	25	1	369	371	99.1914	2	PDB header: transferase	Chain: A: PDB Molecule: dna polymerase iii, beta subunit;	PDBTitle: crystal structure of dna polymerase iii, beta subunit (tm0262) from2 thermotoga maritima at 2.00 a resolution
2	TPANIC_0002	dnaN	DNA-directed_DNA_polymerase_III_beta_subunit	4	c2awaB_.4.pdb	100	25	1	370	371	99.4609	2.5	PDB header: transferase	Chain: B: PDB Molecule: dna polymerase iii, beta chain;	PDBTitle: crystal structure of dna polymerase iii, beta chain (ec 2.7.7.7)2 (np_344555.1) from streptococcus pneumoniae tigr4 at 2.50 a3 resolution
2	TPANIC_0002	dnaN	DNA-directed_DNA_polymerase_III_beta_subunit	5	c4tszM_.5.pdb	100	29	1	369	371	99.1914	2	PDB header: transferase	Chain: M: PDB Molecule: dna polymerase iii subunit beta;	PDBTitle: crystal structure of dna polymerase sliding clamp from pseudomonas2 aeruginosa with ligand
2	TPANIC_0002	dnaN	DNA-directed_DNA_polymerase_III_beta_subunit	6	c3p16A_.6.pdb	100	25	1	369	371	99.1914	2.89	PDB header: transferase	Chain: A: PDB Molecule: dna polymerase iii subunit beta;	PDBTitle: crystal structure of dna polymerase iii sliding clamp
2	TPANIC_0002	dnaN	DNA-directed_DNA_polymerase_III_beta_subunit	7	c3t0pB_.7.pdb	100	20	1	371	371	99.7305	2.26	PDB header: transferase	Chain: B: PDB Molecule: dna polymerase iii, beta subunit;	PDBTitle: crystal structure of a putative dna polymerase iii beta subunit2 (eubrec_0002; ere_29750) from eubacterium rectale atcc 33656 at 2.263 a resolution
2	TPANIC_0002	dnaN	DNA-directed_DNA_polymerase_III_beta_subunit	8	c4trtB_.8.pdb	100	19	1	369	371	99.1914	2	PDB header: transferase	Chain: B: PDB Molecule: dna polymerase iii subunit beta;	PDBTitle: deinococcus radiodurans dna polymerase iii subunit beta
2	TPANIC_0002	dnaN	DNA-directed_DNA_polymerase_III_beta_subunit	9	c1rwzA_.9.pdb	100	13	126	367	371	64.9596	1.8	PDB header: replication	Chain: A: PDB Molecule: dna polymerase sliding clamp;	PDBTitle: crystal structure of proliferating cell nuclear antigen (pcna) from a.2 fulgidus
2	TPANIC_0002	dnaN	DNA-directed_DNA_polymerase_III_beta_subunit	10	d1vpka3.10.pdb	100	30	245	370	371	33.6927	2	PDB header: transferase	Chain: A: PDB Molecule: dna polymerase iii, beta subunit;	PDBTitle: crystal structure of dna polymerase iii, beta subunit (tm0262) from2 thermotoga maritima at 2.00 a resolution
2	TPANIC_0002	dnaN	DNA-directed_DNA_polymerase_III_beta_subunit	11	d1ok7a3.11.pdb	100	21	245	369	371	33.4232	1.65	PDB header: transferase	Chain: A: PDB Molecule: dna polymerase iii;	PDBTitle: a conserved protein binding-site on bacterial sliding clamps
2	TPANIC_0002	dnaN	DNA-directed_DNA_polymerase_III_beta_subunit	12	c2ix2B_.12.pdb	100	13	131	367	371	63.6119	2.2	PDB header: replication	Chain: B: PDB Molecule: dna polymerase sliding clamp c;	PDBTitle: crystal structure of the heterotrimeric pcna from2 sulfolobus solfataricus
2	TPANIC_0002	dnaN	DNA-directed_DNA_polymerase_III_beta_subunit	13	c3hi8C_.13.pdb	100	15	129	367	371	64.1509	3.2	PDB header: replication	Chain: C: PDB Molecule: proliferating cell nuclear antigen pcna;	PDBTitle: crystal structure of proliferating cell nuclear antigen2 (pcna) from haloferax volcanii
2	TPANIC_0002	dnaN	DNA-directed_DNA_polymerase_III_beta_subunit	14	c3p91A_.14.pdb	100	12	131	367	371	63.6119	2.4	PDB header: dna binding protein	Chain: A: PDB Molecule: proliferating cell nuclear antigen;	PDBTitle: crystal structure of proliferating cellular nuclear antigen from2 entamoeba histolytica
2	TPANIC_0002	dnaN	DNA-directed_DNA_polymerase_III_beta_subunit	15	c5cfkB_.15.pdb	100	13	131	367	371	63.6119	3.2	PDB header: dna binding protein	Chain: B: PDB Molecule: proliferating cell nuclear antigen,proliferating cell	PDBTitle: crystal structure of proliferating cell nuclear antigen from2 leishmania donovani at 3.2 a resolution
2	TPANIC_0002	dnaN	DNA-directed_DNA_polymerase_III_beta_subunit	16	c2zvwH_.16.pdb	100	14	131	367	371	63.6119	2.5	PDB header: dna binding protein	Chain: H: PDB Molecule: proliferating cell nuclear antigen 2;	PDBTitle: crystal structure of proliferating cell nuclear antigen 22 and short peptide from human p21
2	TPANIC_0002	dnaN	DNA-directed_DNA_polymerase_III_beta_subunit	17	d1vpka2.17.pdb	100	24	123	244	371	32.6146	2	PDB header: transferase	Chain: A: PDB Molecule: dna polymerase iii, beta subunit;	PDBTitle: crystal structure of dna polymerase iii, beta subunit (tm0262) from2 thermotoga maritima at 2.00 a resolution
2	TPANIC_0002	dnaN	DNA-directed_DNA_polymerase_III_beta_subunit	18	c3aizD_.18.pdb	100	16	131	367	371	63.6119	2.8	PDB header: replication	Chain: D: PDB Molecule: dna polymerase sliding clamp c;	PDBTitle: crystal structure of pcna2-pcna3 complex from sulfolobus tokodaii2 (p21212)
2	TPANIC_0002	dnaN	DNA-directed_DNA_polymerase_III_beta_subunit	19	c1ge8A_.19.pdb	100	17	131	367	371	63.6119	2.1	PDB header: dna binding protein	Chain: A: PDB Molecule: proliferation cell nuclear antigen;	PDBTitle: proliferating cell nuclear antigen (pcna) homolog from2 pyrococcus furiosus
2	TPANIC_0002	dnaN	DNA-directed_DNA_polymerase_III_beta_subunit	20	c2zvkC_.20.pdb	100	13	131	367	371	63.6119	2.7	PDB header: transferase	Chain: C: PDB Molecule: proliferating cell nuclear antigen;	PDBTitle: crystal structure of pcna in complex with dna polymerase eta fragment
3	TPANIC_0003	recF	recombination_protein_F	1	c2o5vA_.1.pdb	100	24	47	403	403	88.3375	1.61	PDB header: replication/recombination	Chain: A: PDB Molecule: dna replication and repair protein recf;	PDBTitle: recombination mediator recf
3	TPANIC_0003	recF	recombination_protein_F	2	c4ad8A_.2.pdb	100	13	49	403	403	87.8412	4	PDB header: dna binding protein	Chain: A: PDB Molecule: dna repair protein recn;	PDBTitle: crystal structure of a deletion mutant of deinococcus radiodurans2 recn
3	TPANIC_0003	recF	recombination_protein_F	3	c4ux3A_.3.pdb	100	17	49	402	403	87.5931	3.3	PDB header: protein binding	Chain: A: PDB Molecule: structural maintenance of chromosomes protein 3;	PDBTitle: cohesin smc3-hd:scc1-n complex from yeast
3	TPANIC_0003	recF	recombination_protein_F	4	c3auyB_.4.pdb	100	13	46	403	403	88.5856	2.7	PDB header: recombination	Chain: B: PDB Molecule: dna double-strand break repair rad50 atpase;	PDBTitle: crystal structure of rad50 bound to adp
3	TPANIC_0003	recF	recombination_protein_F	5	c3zgxA_.5.pdb	100	12	47	401	403	87.8412	3.4	PDB header: cell cycle	Chain: A: PDB Molecule: chromosome partition protein smc;	PDBTitle: crystal structure of the kleisin-n smc interface in2 prokaryotic condensin
3	TPANIC_0003	recF	recombination_protein_F	6	c4abyC_.6.pdb	100	14	48	387	403	84.1191	3	PDB header: hydrolase	Chain: C: PDB Molecule: dna repair protein recn;	PDBTitle: crystal structure of deinococcus radiodurans recn head2 domain
3	TPANIC_0003	recF	recombination_protein_F	7	c4abyD_.7.pdb	99.9	15	48	398	403	86.8486	3	PDB header: hydrolase	Chain: D: PDB Molecule: dna repair protein recn;	PDBTitle: crystal structure of deinococcus radiodurans recn head2 domain
3	TPANIC_0003	recF	recombination_protein_F	8	c4i99A_.8.pdb	99.9	17	49	399	403	86.8486	2.3	PDB header: dna binding protein	Chain: A: PDB Molecule: chromosome partition protein smc;	PDBTitle: crystal structure of the smchead bound to the c-winged helix domain of2 scpa
3	TPANIC_0003	recF	recombination_protein_F	9	d1w1wa_.9.pdb	99.9	16	48	400	403	87.3449	2.9	PDB header: cell adhesion	Chain: A: PDB Molecule: structural maintenance of chromosome 1;	PDBTitle: sc smc1hd:scc1-c complex, atpgs
3	TPANIC_0003	recF	recombination_protein_F	10	c3qkuB_.10.pdb	99.9	16	47	400	403	87.5931	3.3	PDB header: replication	Chain: B: PDB Molecule: dna double-strand break repair rad50 atpase;	PDBTitle: mre11 rad50 binding domain in complex with rad50 and amp-pnp
3	TPANIC_0003	recF	recombination_protein_F	11	d1e69a_.11.pdb	99.8	20	47	399	403	87.3449	3.1	PDB header: chromosome segregation	Chain: A: PDB Molecule: chromosome segregation smc protein;	PDBTitle: smc head domain from thermotoga maritima
3	TPANIC_0003	recF	recombination_protein_F	12	c3qg5A_.12.pdb	99.6	21	47	146	403	24.5658	3.4	PDB header: hydrolase	Chain: A: PDB Molecule: rad50;	PDBTitle: the mre11:rad50 complex forms an atp dependent molecular clamp in dna2 double-strand break repair
3	TPANIC_0003	recF	recombination_protein_F	13	c1ii8A_.13.pdb	99.6	18	47	144	403	24.0695	3.02	PDB header: replication	Chain: A: PDB Molecule: rad50 abc-atpase;	PDBTitle: crystal structure of the p. furiosus rad50 atpase domain
3	TPANIC_0003	recF	recombination_protein_F	14	c1us8A_.14.pdb	99.5	14	47	132	403	21.0918	2.1	PDB header: dna repair	Chain: A: PDB Molecule: dna double-strand break repair rad50 atpase;	PDBTitle: the rad50 signature motif: essential to atp binding and2 biological function
3	TPANIC_0003	recF	recombination_protein_F	15	c4rvcA_.15.pdb	99.5	20	50	403	403	87.5931	1.77	PDB header: transport protein	Chain: A: PDB Molecule: abc transporter atp-binding protein;	PDBTitle: structure of atp binding subunit of abc transporter
3	TPANIC_0003	recF	recombination_protein_F	16	c2yz2B_.16.pdb	99.5	21	51	403	403	87.3449	2.3	PDB header: hydrolase	Chain: B: PDB Molecule: putative abc transporter atp-binding protein tm_0222;	PDBTitle: crystal structure of the abc transporter in the cobalt transport2 system
3	TPANIC_0003	recF	recombination_protein_F	17	c4u02C_.17.pdb	99.5	18	50	403	403	87.5931	2.4	PDB header: transport protein	Chain: C: PDB Molecule: amino acid abc transporter, atp-binding protein;	PDBTitle: crystal structure of apo-ttha1159
3	TPANIC_0003	recF	recombination_protein_F	18	c4yerB_.18.pdb	99.5	22	50	401	403	87.0968	2.35	PDB header: hydrolase	Chain: B: PDB Molecule: abc transporter atp-binding protein;	PDBTitle: crystal structure of an abc transporter atp-binding protein (tm_1403)2 from thermotoga maritima msb8 at 2.35 a resolution
3	TPANIC_0003	recF	recombination_protein_F	19	d1g2912.19.pdb	99.5	20	50	403	403	87.5931	1.9	PDB header: sugar binding protein	Chain: 1: PDB Molecule: maltose transport protein malk;	PDBTitle: malk
3	TPANIC_0003	recF	recombination_protein_F	20	d3dhwc1.20.pdb	99.5	21	50	403	403	87.5931	3.7	PDB header: membrane protein/hydrolase	Chain: C: PDB Molecule: methionine import atp-binding protein metn;	PDBTitle: crystal structure of methionine importer metni
4	TPANIC_0004		hypothetical_protein	1	c2e0gA_.1.pdb	42	7	49	106	145	39.3103	UNK	PDB header: replication	Chain: A: PDB Molecule: chromosomal replication initiator protein dnaa;	PDBTitle: dnaa n-terminal domain
4	TPANIC_0004		hypothetical_protein	2	c4bjiA_.2.pdb	20.8	28	103	139	145	24.8276	1.45	PDB header: dna binding protein	Chain: A: PDB Molecule: transcription factor tau subunit sfc1;	PDBTitle: sfc1-dbd
4	TPANIC_0004		hypothetical_protein	3	c4tpsD_.3.pdb	18.5	5	13	97	145	57.931	1.65	PDB header: replication	Chain: D: PDB Molecule: chromosomal replication initiator protein dnaa;	PDBTitle: sporulation inhibitor of dna replication, sira, in complex with domain2 i of dnaa
4	TPANIC_0004		hypothetical_protein	4	c4wd1A_.4.pdb	12.8	12	72	140	145	46.8966	1.9	PDB header: ligase	Chain: A: PDB Molecule: acetoacetate-coa ligase;	PDBTitle: acetoacetyl-coa synthetase from streptomyces lividans
4	TPANIC_0004		hypothetical_protein	5	d1mwpa_.5.pdb	9.2	29	73	93	145	13.7931	1.8	PDB header: sugar binding protein	Chain: A: PDB Molecule: amyloid a4 protein;	PDBTitle: n-terminal domain of the amyloid precursor protein
4	TPANIC_0004		hypothetical_protein	6	c1u5tA_.6.pdb	8.5	16	1	62	145	42.069	3.6	PDB header: transport protein	Chain: A: PDB Molecule: appears to be functionally related to snf7;	PDBTitle: structure of the escrt-ii endosomal trafficking complex
4	TPANIC_0004		hypothetical_protein	7	d2d28c1.7.pdb	8	24	45	85	145	27.5862	2	PDB header: protein transport	Chain: C: PDB Molecule: type ii secretion atpase xpse;	PDBTitle: structure of the n-terminal domain of xpse (crystal form p43212)
4	TPANIC_0004		hypothetical_protein	8	c1cirA_.8.pdb	8	44	34	42	145	5.51724	UNK	PDB header: serine protease inhibitor	Chain: A: PDB Molecule: chymotrypsin inhibitor 2;	PDBTitle: complex of two fragments of ci2 [(1-40)(dot)(41-64)]
4	TPANIC_0004		hypothetical_protein	9	d1csei_.9.pdb	7.4	25	32	39	145	4.82759	1.2	PDB header: complex(serine proteinase-inhibitor)	Chain: I: PDB Molecule: eglin c;	PDBTitle: the high-resolution x-ray crystal structure of the complex2 formed between subtilisin carlsberg and eglin c, an3 elastase inhibitor from the leech hirudo medicinalis.4 structural analysis, subtilisin structure and interface5 geometry
4	TPANIC_0004		hypothetical_protein	10	d2az3a1.10.pdb	6	20	4	52	145	33.1034	2.2	PDB header: transferase	Chain: A: PDB Molecule: nucleoside diphosphate kinase;	PDBTitle: structure of a halophilic nucleoside diphosphate kinase2 from halobacterium salinarum in complex with cdp
4	TPANIC_0004		hypothetical_protein	11	c1r8jB_.11.pdb	5.9	28	72	89	145	11.7241	2.03	PDB header: circadian clock protein	Chain: B: PDB Molecule: kaia;	PDBTitle: crystal structure of circadian clock protein kaia from2 synechococcus elongatus
4	TPANIC_0004		hypothetical_protein	12	c3ktmB_.12.pdb	5.7	29	73	93	145	13.7931	2.7	PDB header: cell adhesion, signaling protein	Chain: B: PDB Molecule: amyloid beta a4 protein;	PDBTitle: structure of the heparin-induced e1-dimer of the amyloid precursor2 protein (app)
4	TPANIC_0004		hypothetical_protein	13	c4qmfB_.13.pdb	5.6	17	21	85	145	44.1379	2.8	PDB header: rna binding protein	Chain: B: PDB Molecule: krr1 small subunit processome component;	PDBTitle: structure of the krr1 and faf1 complex from saccharomyces cerevisiae
4	TPANIC_0004		hypothetical_protein	14	c2ci2I_.14.pdb	5.1	50	34	39	145	3.44828	2	PDB header: proteinase inhibitor (chymotrypsin)	Chain: I: PDB Molecule: chymotrypsin inhibitor 2;	PDBTitle: crystal and molecular structure of the serine proteinase2 inhibitor ci-2 from barley seeds
4	TPANIC_0004		hypothetical_protein	15	c1hymA_.15.pdb	5.1	50	34	39	145	3.44828	UNK	PDB header: hydrolase (serine proteinase)	Chain: A: PDB Molecule: hydrolyzed cucurbita maxima trypsin inhibitor v;	PDBTitle: hydrolyzed trypsin inhibitor (cmti-v, minimized average nmr2 structure)
4	TPANIC_0004		hypothetical_protein	16	d1to2i_.16.pdb	5	50	34	39	145	3.44828	1.3	PDB header: hydrolase	Chain: I: PDB Molecule: chymotrypsin inhibitor 2;	PDBTitle: crystal structure of the complex of subtilisin bpn' with2 chymotrypsin inhibitor 2 m59k, in ph 9 cryosoak
4	TPANIC_0004		hypothetical_protein	17	d1dwma_.17.pdb	5	50	34	39	145	3.44828	UNK	PDB header: serine proteinase inhibitor	Chain: A: PDB Molecule: linum usitatissinum trypsin inhibitor;	PDBTitle: solution structure of linum usitatissinum trypsin inhibitor2 (luti)
4	TPANIC_0004		hypothetical_protein	18	d1ypci_.18.pdb	5	50	34	39	145	3.44828	1.7	PDB header: proteinase inhibitor(chymotrypsin)	Chain: I: PDB Molecule: chymotrypsin inhibitor 2;	PDBTitle: direct observation of better hydration at the n-terminus of2 an alpha-helix with glycine rather than alanine as n-cap
4	TPANIC_0004		hypothetical_protein	19	c3rdyA_.19.pdb	5	50	34	39	145	3.44828	1.84	PDB header: hydrolase inhibitor	Chain: A: PDB Molecule: bwi-1=protease inhibitor/trypsin inhibitor;	PDBTitle: crystal structure of buckwheat trypsin inhibitor rbti at 1.84 angstrom2 resolution
4	TPANIC_0004		hypothetical_protein	20	c2jugB_.20.pdb	4.9	14	49	83	145	23.4483	UNK	PDB header: biosynthetic protein	Chain: B: PDB Molecule: tubc protein;	PDBTitle: multienzyme docking in hybrid megasynthetases
5	TPANIC_0005	gyrA	cDP-diacylglycerol--glycerol-3-phosphate_3-phosphatidyltransferase	1	c1zvuA_.1.pdb	100	33	35	751	813	88.0689	3	PDB header: isomerase	Chain: A: PDB Molecule: topoisomerase iv subunit a;	PDBTitle: structure of the full-length e. coli parc subunit
5	TPANIC_0005	gyrA	cDP-diacylglycerol--glycerol-3-phosphate_3-phosphatidyltransferase	2	c3rafA_.2.pdb	100	43	11	493	813	59.2866	3.24	PDB header: isomerase/dna/antibiotic	Chain: A: PDB Molecule: dna topoisomerase 4 subunit a;	PDBTitle: quinazolinedione-dna cleavage complex of type iv topoisomerase from s.2 pneumoniae
5	TPANIC_0005	gyrA	cDP-diacylglycerol--glycerol-3-phosphate_3-phosphatidyltransferase	3	c4i3hA_.3.pdb	100	43	9	493	813	59.5326	3.7	PDB header: isomerase/dna	Chain: A: PDB Molecule: topoisomerase iv subunit b, dna topoisomerase 4 subunit a	PDBTitle: a three-gate structure of topoisomerase iv from streptococcus2 pneumoniae
5	TPANIC_0005	gyrA	cDP-diacylglycerol--glycerol-3-phosphate_3-phosphatidyltransferase	4	c2xcsD_.4.pdb	100	50	8	492	813	59.5326	2.1	PDB header: isomerase	Chain: D: PDB Molecule: dna gyrase subunit b, dna gyrase subunit a;	PDBTitle: the 2.1a crystal structure of s. aureus gyrase complex with gsk2994232 and dna
5	TPANIC_0005	gyrA	cDP-diacylglycerol--glycerol-3-phosphate_3-phosphatidyltransferase	5	c2wl2B_.5.pdb	100	51	17	491	813	58.3026	2.62	PDB header: isomerase	Chain: B: PDB Molecule: dna gyrase subunit a;	PDBTitle: crystal structure of n-terminal domain of gyra with the2 antibiotic simocyclinone d8
5	TPANIC_0005	gyrA	cDP-diacylglycerol--glycerol-3-phosphate_3-phosphatidyltransferase	6	c3ifzA_.6.pdb	100	50	6	492	813	59.7786	2.7	PDB header: isomerase	Chain: A: PDB Molecule: dna gyrase subunit a;	PDBTitle: crystal structure of the first part of the mycobacterium tuberculosis2 dna gyrase reaction core: the breakage and reunion domain at 2.7 a3 resolution
5	TPANIC_0005	gyrA	cDP-diacylglycerol--glycerol-3-phosphate_3-phosphatidyltransferase	7	c2xcqA_.7.pdb	100	51	6	492	813	59.7786	2.98	PDB header: isomerase	Chain: A: PDB Molecule: dna gyrase subunit b, dna gyrase subunit a;	PDBTitle: the 2.98a crystal structure of the catalytic core (b'a'2 region) of staphylococcus aureus dna gyrase
5	TPANIC_0005	gyrA	cDP-diacylglycerol--glycerol-3-phosphate_3-phosphatidyltransferase	8	c3ilwA_.8.pdb	100	50	34	493	813	56.4576	1.6	PDB header: isomerase	Chain: A: PDB Molecule: dna gyrase subunit a;	PDBTitle: structure of dna gyrase subunit a n-terminal domain
5	TPANIC_0005	gyrA	cDP-diacylglycerol--glycerol-3-phosphate_3-phosphatidyltransferase	9	d1ab4a_.9.pdb	100	51	34	491	813	56.2116	2.8	PDB header: topoisomerase	Chain: A: PDB Molecule: gyrase a;	PDBTitle: 59kda fragment of gyrase a from e. coli
5	TPANIC_0005	gyrA	cDP-diacylglycerol--glycerol-3-phosphate_3-phosphatidyltransferase	10	c2xkjE_.10.pdb	100	39	13	497	813	59.5326	2.2	PDB header: isomerase	Chain: E: PDB Molecule: topoisomerase iv;	PDBTitle: crystal structure of catalytic core of a. baumannii topo iv2 (pare-parc fusion truncate)
5	TPANIC_0005	gyrA	cDP-diacylglycerol--glycerol-3-phosphate_3-phosphatidyltransferase	11	c2inrA_.11.pdb	100	48	37	497	813	56.5806	2.8	PDB header: isomerase	Chain: A: PDB Molecule: dna topoisomerase 4 subunit a;	PDBTitle: crystal structure of a 59 kda fragment of topoisomerase iv subunit a2 (grla) from staphylococcus aureus
5	TPANIC_0005	gyrA	cDP-diacylglycerol--glycerol-3-phosphate_3-phosphatidyltransferase	12	c2novD_.12.pdb	100	45	37	491	813	55.8426	2.67	PDB header: isomerase	Chain: D: PDB Molecule: dna topoisomerase 4 subunit a;	PDBTitle: breakage-reunion domain of s.pneumoniae topo iv: crystal2 structure of a gram-positive quinolone target
5	TPANIC_0005	gyrA	cDP-diacylglycerol--glycerol-3-phosphate_3-phosphatidyltransferase	13	c4fm9A_.13.pdb	100	23	2	488	813	59.7786	2.9	PDB header: isomerase/dna	Chain: A: PDB Molecule: dna topoisomerase 2-alpha;	PDBTitle: human topoisomerase ii alpha bound to dna
5	TPANIC_0005	gyrA	cDP-diacylglycerol--glycerol-3-phosphate_3-phosphatidyltransferase	14	c3qx3B_.14.pdb	100	22	14	486	813	58.0566	2.16	PDB header: isomerase/dna/isomerase inhibitor	Chain: B: PDB Molecule: dna topoisomerase 2-beta;	PDBTitle: human topoisomerase iibeta in complex with dna and etoposide
5	TPANIC_0005	gyrA	cDP-diacylglycerol--glycerol-3-phosphate_3-phosphatidyltransferase	15	c4gfhA_.15.pdb	100	21	14	487	813	58.1796	4.41	PDB header: isomerase/dna	Chain: A: PDB Molecule: dna topoisomerase 2;	PDBTitle: topoisomerase ii-dna-amppnp complex
5	TPANIC_0005	gyrA	cDP-diacylglycerol--glycerol-3-phosphate_3-phosphatidyltransferase	16	d1bjta_.16.pdb	100	21	16	487	813	57.9336	2.5	PDB header: topoisomerase	Chain: A: PDB Molecule: topoisomerase ii;	PDBTitle: topoisomerase ii residues 409-1201
5	TPANIC_0005	gyrA	cDP-diacylglycerol--glycerol-3-phosphate_3-phosphatidyltransferase	17	c1bjtA_.17.pdb	100	21	16	487	813	57.9336	2.5	PDB header: topoisomerase	Chain: A: PDB Molecule: topoisomerase ii;	PDBTitle: topoisomerase ii residues 409-1201
5	TPANIC_0005	gyrA	cDP-diacylglycerol--glycerol-3-phosphate_3-phosphatidyltransferase	18	c3l6vA_.18.pdb	100	37	503	812	813	38.0074	2.19	PDB header: isomerase	Chain: A: PDB Molecule: dna gyrase subunit a;	PDBTitle: crystal structure of the xanthomonas campestris gyrase a c-2 terminal domain
5	TPANIC_0005	gyrA	cDP-diacylglycerol--glycerol-3-phosphate_3-phosphatidyltransferase	19	c3uc1A_.19.pdb	100	35	506	811	813	37.5154	1.65	PDB header: isomerase	Chain: A: PDB Molecule: dna gyrase subunit a;	PDBTitle: mycobacterium tuberculosis gyrase type iia topoisomerase c-terminal2 domain
5	TPANIC_0005	gyrA	cDP-diacylglycerol--glycerol-3-phosphate_3-phosphatidyltransferase	20	d1wp5a_.20.pdb	100	23	504	812	813	37.8844	1.79	PDB header: isomerase	Chain: A: PDB Molecule: topoisomerase iv;	PDBTitle: crystal structure of the c-terminal domain of dna2 topoisomerase iv
6	TPANIC_0006		hypothetical_protein	1	c4n2zA_.1.pdb	22.2	13	32	55	55	41.8182	1.8	PDB header: hydrolase	Chain: A: PDB Molecule: gh62 arabinofuranosidase;	PDBTitle: crystal structure of the alpha-l-arabinofuranosidase paabf62a from2 podospora anserina in complex with cellotriose
6	TPANIC_0006		hypothetical_protein	2	c2lq0A_.2.pdb	13.2	42	18	36	55	32.7273	UNK	PDB header: antifreeze protein	Chain: A: PDB Molecule: de novo designed antifreeze peptide 1m;	PDBTitle: solution structure of de novo designed antifreeze peptide 1m
6	TPANIC_0006		hypothetical_protein	3	c3pcqX_.3.pdb	7.5	44	7	24	55	30.9091	8.98	PDB header: photosynthesis	Chain: X: PDB Molecule: photosystem i 4.8k protein;	PDBTitle: femtosecond x-ray protein nanocrystallography
6	TPANIC_0006		hypothetical_protein	4	c4fe1X_.4.pdb	7.4	44	7	24	55	30.9091	4.92	PDB header: photosynthesis	Chain: X: PDB Molecule: photosystem i 4.8k protein;	PDBTitle: improving the accuracy of macromolecular structure refinement at 7 a2 resolution
6	TPANIC_0006		hypothetical_protein	5	d1jb0x_.5.pdb	7.4	44	7	24	55	30.9091	2.5	PDB header: photosynthesis	Chain: X: PDB Molecule: photosystem i subunit psax;	PDBTitle: crystal structure of photosystem i: a photosynthetic reaction center2 and core antenna system from cyanobacteria
6	TPANIC_0006		hypothetical_protein	6	c1jb0X_.6.pdb	7.4	44	7	24	55	30.9091	2.5	PDB header: photosynthesis	Chain: X: PDB Molecule: photosystem i subunit psax;	PDBTitle: crystal structure of photosystem i: a photosynthetic reaction center2 and core antenna system from cyanobacteria
6	TPANIC_0006		hypothetical_protein	7	c2a45L_.7.pdb	5.9	67	10	15	55	9.09091	3.65	PDB header: hydrolase/hydrolase inhibitor	Chain: L: PDB Molecule: fibrinogen gamma chain;	PDBTitle: crystal structure of the complex between thrombin and the central "e"2 region of fibrin
6	TPANIC_0006		hypothetical_protein	8	c2m3eA_.8.pdb	4.8	57	11	24	55	23.6364	UNK	PDB header: membrane protein	Chain: A: PDB Molecule: integrin alpha-l;	PDBTitle: the integrin alpha l transmembrane domain in bicelles: structure and2 interaction with integrin beta 2
6	TPANIC_0006		hypothetical_protein	9	c2m1jA_.9.pdb	4.4	36	4	25	55	38.1818	UNK	PDB header: unknown function	Chain: A: PDB Molecule: prion-like protein doppel;	PDBTitle: ovine doppel signal peptide (1-30)
6	TPANIC_0006		hypothetical_protein	10	d1ddba_.10.pdb	3.8	55	17	27	55	18.1818	UNK	PDB header: apoptosis	Chain: A: PDB Molecule: protein (bid);	PDBTitle: structure of mouse bid, nmr, 20 structures
6	TPANIC_0006		hypothetical_protein	11	d2bida_.11.pdb	3.7	73	17	27	55	18.1818	UNK	PDB header: apoptosis	Chain: A: PDB Molecule: protein (bid);	PDBTitle: human pro-apoptotic protein bid
6	TPANIC_0006		hypothetical_protein	12	c4mbgB_.12.pdb	3.5	50	7	18	55	20	1.74	PDB header: transferase	Chain: B: PDB Molecule: caax farnesyltransferase beta subunit ram1;	PDBTitle: crystal structure of aspergillus fumigatus protein farnesyltransferase2 binary complex with farnesyldiphosphate
6	TPANIC_0006		hypothetical_protein	13	d1h3fa2.13.pdb	3.5	37	19	42	55	41.8182	2	PDB header: ligase	Chain: A: PDB Molecule: tyrosyl-trna synthetase;	PDBTitle: tyrosyl-trna synthetase from thermus thermophilus2 complexed with tyrosinol
6	TPANIC_0006		hypothetical_protein	14	d1s3aa1.14.pdb	3.1	18	4	14	55	18.1818	UNK	PDB header: oxidoreductase	Chain: A: PDB Molecule: nadh-ubiquinone oxidoreductase b8 subunit;	PDBTitle: nmr solution structure of subunit b8 from human nadh-2 ubiquinone oxidoreductase complex i (ci-b8)
6	TPANIC_0006		hypothetical_protein	15	c3q7aB_.15.pdb	3.1	25	7	18	55	20	2	PDB header: transferase/transferase inhibitor	Chain: B: PDB Molecule: farnesyltransferase beta subunit;	PDBTitle: cryptococcus neoformans protein farnesyltransferase in complex with2 fpp and l-778,123
6	TPANIC_0006		hypothetical_protein	16	d1ixsa_.16.pdb	2.9	60	13	22	55	16.3636	3.2	PDB header: hydrolase	Chain: A: PDB Molecule: holliday junction dna helicase ruva;	PDBTitle: structure of ruvb complexed with ruva domain iii
6	TPANIC_0006		hypothetical_protein	17	c2l55A_.17.pdb	2.8	75	2	9	55	12.7273	UNK	PDB header: metal binding protein	Chain: A: PDB Molecule: silb,silver efflux protein, mfp component of the three	PDBTitle: solution structure of the c-terminal domain of silb from cupriavidus2 metallidurans
6	TPANIC_0006		hypothetical_protein	18	c2btwA_.18.pdb	2.8	31	3	18	55	27.2727	2	PDB header: transferase	Chain: A: PDB Molecule: alr0975 protein;	PDBTitle: crystal structure of alr0975
6	TPANIC_0006		hypothetical_protein	19	d2h6fb1.19.pdb	2.8	42	7	18	55	20	1.5	PDB header: transferase	Chain: B: PDB Molecule: protein farnesyltransferase beta subunit;	PDBTitle: protein farnesyltransferase complexed with a farnesylated2 ddptasacvls peptide product at 1.5a resolution
6	TPANIC_0006		hypothetical_protein	20	d2fd6u1.20.pdb	2.8	46	41	53	55	21.8182	1.9	PDB header: immune system, hydrolase	Chain: U: PDB Molecule: urokinase plasminogen activator surface receptor;	PDBTitle: structure of human urokinase plasminogen activator in complex with2 urokinase receptor and an anti-upar antibody at 1.9 a
7	TPANIC_0007		hypothetical_protein	1	c3qi7A_.1.pdb	100	20	1	291	314	92.3567	1.86	PDB header: transcription	Chain: A: PDB Molecule: putative transcriptional regulator;	PDBTitle: crystal structure of a putative transcriptional regulator2 (yp_001089212.1) from clostridium difficile 630 at 1.86 a resolution
7	TPANIC_0007		hypothetical_protein	2	d1jx6a_.2.pdb	97.7	10	9	242	314	74.2038	1.5	PDB header: signaling protein	Chain: A: PDB Molecule: luxp protein;	PDBTitle: crystal structure of luxp from vibrio harveyi complexed2 with autoinducer-2
7	TPANIC_0007		hypothetical_protein	3	c4fe4C_.3.pdb	97.7	7	13	175	314	51.5924	3.45	PDB header: transcription	Chain: C: PDB Molecule: xylose operon regulatory protein;	PDBTitle: crystal structure of apo e. coli xylr
7	TPANIC_0007		hypothetical_protein	4	c4yleA_.4.pdb	97.5	12	13	170	314	50	1.7	PDB header: transport protein	Chain: A: PDB Molecule: periplasmic binding protein/laci transcriptional regulator;	PDBTitle: crystal structure of an abc transpoter solute binding protein2 (ipr025997) from burkholderia multivorans (bmul_1631, target efi-3 511115) with an unknown ligand modelled as alpha-d-erythrofuranose
7	TPANIC_0007		hypothetical_protein	5	c5dteD_.5.pdb	97.1	11	9	170	314	51.2739	2.7	PDB header: transport protein	Chain: D: PDB Molecule: monosaccharide-transporting atpase;	PDBTitle: crystal structure of an abc transporter periplasmic solute binding2 protein (ipr025997) from actinobacillus succinogenes 130z(asuc_0081,3 target efi-511065) with bound d-allose
7	TPANIC_0007		hypothetical_protein	6	c4pz0A_.6.pdb	97	9	9	170	314	51.2739	1.25	PDB header: sugar binding protein	Chain: A: PDB Molecule: sugar abc transporter, sugar-binding protein;	PDBTitle: the crystal structure of a solute binding protein from bacillus2 anthracis str. ames in complex with quorum-sensing signal3 autoinducer-2 (ai-2)
7	TPANIC_0007		hypothetical_protein	7	c3o74A_.7.pdb	97	9	9	184	314	55.7325	2	PDB header: transcription	Chain: A: PDB Molecule: fructose transport system repressor frur;	PDBTitle: crystal structure of cra transcriptional dual regulator from2 pseudomonas putida
7	TPANIC_0007		hypothetical_protein	8	c4irxA_.8.pdb	96.9	11	13	183	314	54.1401	1.45	PDB header: transport protein	Chain: A: PDB Molecule: sugar abc transporter, periplasmic sugar-binding protein;	PDBTitle: crystal structure of caulobacter myo-inositol binding protein bound to2 myo-inositol
7	TPANIC_0007		hypothetical_protein	9	c2iksA_.9.pdb	96.9	13	9	175	314	52.8662	1.85	PDB header: transcription	Chain: A: PDB Molecule: dna-binding transcriptional dual regulator;	PDBTitle: crystal structure of n-terminal truncated dna-binding transcriptional2 dual regulator from escherichia coli k12
7	TPANIC_0007		hypothetical_protein	10	d2nzug1.10.pdb	96.9	14	9	175	314	52.8662	2.5	PDB header: transcription	Chain: G: PDB Molecule: catabolite control protein;	PDBTitle: structural mechanism for the fine-tuning of ccpa function by the small2 molecule effectors g6p and fbp
7	TPANIC_0007		hypothetical_protein	11	c4kq9A_.11.pdb	96.8	12	13	170	314	50	1.9	PDB header: transport protein	Chain: A: PDB Molecule: ribose abc transporter, substrate binding protein;	PDBTitle: crystal structure of periplasmic ribose abc transporter from2 conexibacter woesei dsm 14684
7	TPANIC_0007		hypothetical_protein	12	c3qk7C_.12.pdb	96.8	13	9	175	314	52.8662	2.7	PDB header: transcription regulator	Chain: C: PDB Molecule: transcriptional regulators;	PDBTitle: crystal structure of putative transcriptional regulator from yersinia2 pestis biovar microtus str. 91001
7	TPANIC_0007		hypothetical_protein	13	c3e3mA_.13.pdb	96.8	15	9	175	314	52.8662	1.6	PDB header: transcription	Chain: A: PDB Molecule: transcriptional regulator, laci family;	PDBTitle: crystal structure of a laci family transcriptional2 regulator from silicibacter pomeroyi
7	TPANIC_0007		hypothetical_protein	14	c3brsA_.14.pdb	96.8	13	13	170	314	50	2	PDB header: transport protein	Chain: A: PDB Molecule: periplasmic binding protein/laci transcriptional regulator;	PDBTitle: crystal structure of sugar transporter from clostridium2 phytofermentans
7	TPANIC_0007		hypothetical_protein	15	c2rgyA_.15.pdb	96.7	14	14	175	314	51.2739	2.05	PDB header: transcription regulator	Chain: A: PDB Molecule: transcriptional regulator, laci family;	PDBTitle: crystal structure of transcriptional regulator of laci family from2 burkhoderia phymatum
7	TPANIC_0007		hypothetical_protein	16	c3d8uA_.16.pdb	96.6	11	9	175	314	52.8662	2.88	PDB header: transcription regulator	Chain: A: PDB Molecule: purr transcriptional regulator;	PDBTitle: the crystal structure of a purr family transcriptional regulator from2 vibrio parahaemolyticus rimd 2210633
7	TPANIC_0007		hypothetical_protein	17	c4ry0A_.17.pdb	96.6	12	12	170	314	50.3185	1.4	PDB header: transport protein	Chain: A: PDB Molecule: probable ribose abc transporter, substrate-binding protein;	PDBTitle: crystal structure of ribose transporter solute binding protein2 rhe_pf00037 from rhizobium etli cfn 42, target efi-511357, in complex3 with d-ribose
7	TPANIC_0007		hypothetical_protein	18	c4kqcA_.18.pdb	96.6	14	9	242	314	74.2038	1.62	PDB header: transport protein	Chain: A: PDB Molecule: periplasmic binding protein/laci transcriptional regulator;	PDBTitle: abc transporter, laci family transcriptional regulator from2 brachyspira murdochii
7	TPANIC_0007		hypothetical_protein	19	d2dria_.19.pdb	96.6	12	12	170	314	50.3185	1.6	PDB header: sugar transport	Chain: A: PDB Molecule: d-ribose-binding protein;	PDBTitle: probing protein-protein interactions: the ribose binding2 protein in bacterial transport and chemotaxis
7	TPANIC_0007		hypothetical_protein	20	d1jyea_.20.pdb	96.5	11	9	175	314	52.8662	1.7	PDB header: transcription	Chain: A: PDB Molecule: lactose operon repressor;	PDBTitle: structure of a dimeric lac repressor with c-terminal deletion and k84l2 substitution
8	TPANIC_0011	tprB	Tpr_protein_B	1	d2ed6a1.1.pdb	31	16	542	657	660	17.4242	2	PDB header: viral protein	Chain: A: PDB Molecule: 25kda structural protein vp25;	PDBTitle: crystal structure of envelope protein vp28 from white spot syndrome2 virus (wssv)
8	TPANIC_0011	tprB	Tpr_protein_B	2	c5aj3f_.2.pdb	24.5	28	73	147	660	11.2121	3.6	PDB header: ribosome	Chain: F: PDB Molecule: mitoribosomal protein bs6m, mrps6;	PDBTitle: structure of the small subunit of the mammalian mitoribosome
8	TPANIC_0011	tprB	Tpr_protein_B	3	c1v1hB_.3.pdb	22.2	20	479	544	660	9.84848	1.9	PDB header: adenovirus	Chain: B: PDB Molecule: fibritin, fiber protein;	PDBTitle: adenovirus fibre shaft sequence n-terminally fused to the2 bacteriophage t4 fibritin foldon trimerisation motif with3 a short linker
8	TPANIC_0011	tprB	Tpr_protein_B	4	d2q22a1.4.pdb	22	13	445	511	660	10	2.11	PDB header: structural genomics, unknown function	Chain: A: PDB Molecule: uncharacterized protein;	PDBTitle: crystal structure of uncharacterized protein (yp_323524.1) from2 anabaena variabilis atcc 29413 at 2.11 a resolution
8	TPANIC_0011	tprB	Tpr_protein_B	5	c1htrP_.5.pdb	21.7	56	241	249	660	1.21212	1.62	PDB header: aspartyl protease	Chain: P: PDB Molecule: progastricsin (pro segment);	PDBTitle: crystal and molecular structures of human progastricsin at 1.622 angstroms resolution
8	TPANIC_0011	tprB	Tpr_protein_B	6	c3qq2C_.6.pdb	21.5	13	543	616	660	11.0606	3	PDB header: membrane protein/protein transport	Chain: C: PDB Molecule: brka autotransporter;	PDBTitle: crystal structure of the beta domain of the bordetella autotransporter2 brka
8	TPANIC_0011	tprB	Tpr_protein_B	7	c3qraA_.7.pdb	20.4	13	556	629	660	11.0606	1.8	PDB header: cell invasion	Chain: A: PDB Molecule: attachment invasion locus protein;	PDBTitle: the crystal structure of ail, the attachment invasion locus protein of2 yersinia pestis
8	TPANIC_0011	tprB	Tpr_protein_B	8	d2bsca1.8.pdb	20	31	191	256	660	9.84848	1.4	PDB header: lectin	Chain: A: PDB Molecule: f17a-g adhesin;	PDBTitle: e. coli f17a-g lectin domain complex with n-2 acetylglucosamine, high-resolution structure
8	TPANIC_0011	tprB	Tpr_protein_B	9	d1l4zb_.9.pdb	15.8	27	368	462	660	14.2424	2.8	PDB header: hydrolase/blood clotting	Chain: B: PDB Molecule: streptokinase;	PDBTitle: x-ray crystal structure of the complex of microplasminogen2 with alpha domain of streptokinase in the presence cadmium3 ions
8	TPANIC_0011	tprB	Tpr_protein_B	10	c5aj3h_.10.pdb	14.2	36	632	642	660	1.51515	3.6	PDB header: ribosome	Chain: H: PDB Molecule:	PDBTitle: structure of the small subunit of the mammalian mitoribosome
8	TPANIC_0011	tprB	Tpr_protein_B	11	c3no4A_.11.pdb	11.3	27	404	433	660	4.39394	2	PDB header: hydrolase	Chain: A: PDB Molecule: creatinine amidohydrolase;	PDBTitle: crystal structure of a creatinine amidohydrolase (npun_f1913) from2 nostoc punctiforme pcc 73102 at 2.00 a resolution
8	TPANIC_0011	tprB	Tpr_protein_B	12	d1smvc_.12.pdb	10.9	12	442	564	660	18.4848	3	PDB header: virus	Chain: C: PDB Molecule: sesbania mosaic virus coat protein;	PDBTitle: primary structure of sesbania mosaic virus coat protein:2 its implications to the assembly and architecture of the3 virus
8	TPANIC_0011	tprB	Tpr_protein_B	13	c2yhgA_.13.pdb	10.5	24	183	205	660	3.33333	1.08	PDB header: hydrolase	Chain: A: PDB Molecule: cellulose-binding protein;	PDBTitle: ab initio phasing of a nucleoside hydrolase-related hypothetical2 protein from saccharophagus degradans that is associated with3 carbohydrate metabolism
8	TPANIC_0011	tprB	Tpr_protein_B	14	c4v1aa_.14.pdb	10.4	18	554	598	660	6.66667	3.4	PDB header: ribosome	Chain: A: PDB Molecule:	PDBTitle: structure of the large subunit of the mammalian2 mitochondrial ribosome, part 2 of 2
8	TPANIC_0011	tprB	Tpr_protein_B	15	d1v1ha1.15.pdb	10.2	53	201	217	660	2.42424	1.9	PDB header: adenovirus	Chain: A: PDB Molecule: fibritin, fiber protein;	PDBTitle: adenovirus fibre shaft sequence n-terminally fused to the2 bacteriophage t4 fibritin foldon trimerisation motif with3 a short linker
8	TPANIC_0011	tprB	Tpr_protein_B	16	d1f2nc_.16.pdb	10.1	19	442	564	660	18.4848	2.8	PDB header: virus	Chain: C: PDB Molecule: capsid protein;	PDBTitle: rice yellow mottle virus
8	TPANIC_0011	tprB	Tpr_protein_B	17	c4bgdA_.17.pdb	9.7	23	9	52	660	6.51515	3.1	PDB header: transcription	Chain: A: PDB Molecule: pre-mrna-splicing helicase brr2;	PDBTitle: crystal structure of brr2 in complex with the jab1/mpn domain of prp8
8	TPANIC_0011	tprB	Tpr_protein_B	18	c3lubE_.18.pdb	9.5	23	404	433	660	4.39394	2.11	PDB header: hydrolase	Chain: E: PDB Molecule: putative creatinine amidohydrolase;	PDBTitle: crystal structure of putative creatinine amidohydrolase2 (yp_211512.1) from bacteroides fragilis nctc 9343 at 2.11 a3 resolution
8	TPANIC_0011	tprB	Tpr_protein_B	19	d2a9da1.19.pdb	9	14	616	636	660	3.0303	1.7	PDB header: oxidoreductase	Chain: A: PDB Molecule: sulfite oxidase;	PDBTitle: crystal structure of recombinant chicken sulfite oxidase with arg at2 residue 161
8	TPANIC_0011	tprB	Tpr_protein_B	20	c2mxmA_.20.pdb	9	40	209	218	660	1.36364	UNK	PDB header: toxin	Chain: A: PDB Molecule: entity;	PDBTitle: nmr solution structure of trtx-tp1a from the tarantula thrixopelma2 pruriens
9	TPANIC_0013		hypothetical_protein	1	c3qi7A_.1.pdb	100	19	35	386	410	85.6098	1.86	PDB header: transcription	Chain: A: PDB Molecule: putative transcriptional regulator;	PDBTitle: crystal structure of a putative transcriptional regulator2 (yp_001089212.1) from clostridium difficile 630 at 1.86 a resolution
9	TPANIC_0013		hypothetical_protein	2	c4yleA_.2.pdb	99.5	10	31	279	410	60.4878	1.7	PDB header: transport protein	Chain: A: PDB Molecule: periplasmic binding protein/laci transcriptional regulator;	PDBTitle: crystal structure of an abc transpoter solute binding protein2 (ipr025997) from burkholderia multivorans (bmul_1631, target efi-3 511115) with an unknown ligand modelled as alpha-d-erythrofuranose
9	TPANIC_0013		hypothetical_protein	3	d1jx6a_.3.pdb	99.5	10	39	336	410	72.439	1.5	PDB header: signaling protein	Chain: A: PDB Molecule: luxp protein;	PDBTitle: crystal structure of luxp from vibrio harveyi complexed2 with autoinducer-2
9	TPANIC_0013		hypothetical_protein	4	c2rgyA_.4.pdb	99.4	19	41	270	410	55.8537	2.05	PDB header: transcription regulator	Chain: A: PDB Molecule: transcriptional regulator, laci family;	PDBTitle: crystal structure of transcriptional regulator of laci family from2 burkhoderia phymatum
9	TPANIC_0013		hypothetical_protein	5	c3dbiA_.5.pdb	99.4	13	41	303	410	63.9024	2.45	PDB header: transcription regulator	Chain: A: PDB Molecule: sugar-binding transcriptional regulator, laci family;	PDBTitle: crystal structure of sugar-binding transcriptional regulator (laci2 family) from escherichia coli complexed with phosphate
9	TPANIC_0013		hypothetical_protein	6	c5braA_.6.pdb	99.4	12	32	341	410	75.3659	2.97	PDB header: solute-binding protein	Chain: A: PDB Molecule: putative periplasmic binding protein with substrate ribose;	PDBTitle: crystal structure of a putative periplasmic solute binding protein2 (ipr025997) from ochrobactrum anthropi atcc49188 (oant_2843, target3 efi-511085)
9	TPANIC_0013		hypothetical_protein	7	c3h75A_.7.pdb	99.4	11	40	336	410	72.1951	1.6	PDB header: sugar binding protein	Chain: A: PDB Molecule: periplasmic sugar-binding domain protein;	PDBTitle: crystal structure of a periplasmic sugar-binding protein from the2 pseudomonas fluorescens
9	TPANIC_0013		hypothetical_protein	8	c2iksA_.8.pdb	99.3	17	41	304	410	64.1463	1.85	PDB header: transcription	Chain: A: PDB Molecule: dna-binding transcriptional dual regulator;	PDBTitle: crystal structure of n-terminal truncated dna-binding transcriptional2 dual regulator from escherichia coli k12
9	TPANIC_0013		hypothetical_protein	9	c2rjoA_.9.pdb	99.3	12	36	360	410	79.0244	2.05	PDB header: signaling protein	Chain: A: PDB Molecule: twin-arginine translocation pathway signal protein;	PDBTitle: crystal structure of twin-arginine translocation pathway signal2 protein from burkholderia phytofirmans
9	TPANIC_0013		hypothetical_protein	10	c4irxA_.10.pdb	99.3	13	39	279	410	58.5366	1.45	PDB header: transport protein	Chain: A: PDB Molecule: sugar abc transporter, periplasmic sugar-binding protein;	PDBTitle: crystal structure of caulobacter myo-inositol binding protein bound to2 myo-inositol
9	TPANIC_0013		hypothetical_protein	11	c5dkvD_.11.pdb	99.3	11	38	265	410	55.3659	1.68	PDB header: sugar binding protein	Chain: D: PDB Molecule: abc transporter substrate binding protein (ribose);	PDBTitle: crystal structure of an abc transporter solute binding protein from2 agrobacterium vitis(avis_5339, target efi-511225) bound with alpha-d-3 tagatopyranose
9	TPANIC_0013		hypothetical_protein	12	c3d8uA_.12.pdb	99.3	10	39	270	410	56.3415	2.88	PDB header: transcription regulator	Chain: A: PDB Molecule: purr transcriptional regulator;	PDBTitle: the crystal structure of a purr family transcriptional regulator from2 vibrio parahaemolyticus rimd 2210633
9	TPANIC_0013		hypothetical_protein	13	c3e3mA_.13.pdb	99.3	16	41	270	410	55.8537	1.6	PDB header: transcription	Chain: A: PDB Molecule: transcriptional regulator, laci family;	PDBTitle: crystal structure of a laci family transcriptional2 regulator from silicibacter pomeroyi
9	TPANIC_0013		hypothetical_protein	14	c3k4hA_.14.pdb	99.3	12	41	270	410	55.8537	2.8	PDB header: transcription regulator	Chain: A: PDB Molecule: putative transcriptional regulator;	PDBTitle: crystal structure of putative transcriptional regulator laci from2 bacillus cereus subsp. cytotoxis nvh 391-98
9	TPANIC_0013		hypothetical_protein	15	c3ma0A_.15.pdb	99.3	12	37	341	410	74.1463	2.2	PDB header: sugar binding protein	Chain: A: PDB Molecule: d-xylose-binding periplasmic protein;	PDBTitle: closed liganded crystal structure of xylose binding protein from2 escherichia coli
9	TPANIC_0013		hypothetical_protein	16	d1jyea_.16.pdb	99.3	14	39	270	410	56.3415	1.7	PDB header: transcription	Chain: A: PDB Molecule: lactose operon repressor;	PDBTitle: structure of a dimeric lac repressor with c-terminal deletion and k84l2 substitution
9	TPANIC_0013		hypothetical_protein	17	c1jyeA_.17.pdb	99.3	14	39	270	410	56.3415	1.7	PDB header: transcription	Chain: A: PDB Molecule: lactose operon repressor;	PDBTitle: structure of a dimeric lac repressor with c-terminal deletion and k84l2 substitution
9	TPANIC_0013		hypothetical_protein	18	c3qk7C_.18.pdb	99.3	10	41	270	410	55.8537	2.7	PDB header: transcription regulator	Chain: C: PDB Molecule: transcriptional regulators;	PDBTitle: crystal structure of putative transcriptional regulator from yersinia2 pestis biovar microtus str. 91001
9	TPANIC_0013		hypothetical_protein	19	c4z0nA_.19.pdb	99.3	12	38	336	410	72.6829	1.26	PDB header: transcription	Chain: A: PDB Molecule: periplasmic binding protein/laci transcriptional regulator;	PDBTitle: crystal structure of a periplasmic solute binding protein (ipr025997)2 from streptobacillus moniliformis dsm-12112 (smon_0317, target efi-3 511281) with bound d-galactose
9	TPANIC_0013		hypothetical_protein	20	d1tjya_.20.pdb	99.3	11	37	336	410	72.9268	1.3	PDB header: signaling protein	Chain: A: PDB Molecule: sugar transport protein;	PDBTitle: crystal structure of salmonella typhimurium ai-2 receptor lsrb in2 complex with r-thmf
10	TPANIC_0015	pheT	phenylalanine--tRNA_ligase,_beta_subunit	1	c2rhsB_.1.pdb	100	18	2	604	604	99.6689	2.2	PDB header: ligase	Chain: B: PDB Molecule: phenylalanyl-trna synthetase beta chain;	PDBTitle: phers from staphylococcus haemolyticus- rational protein2 engineering and inhibitor studies
10	TPANIC_0015	pheT	phenylalanine--tRNA_ligase,_beta_subunit	2	c3pcoD_.2.pdb	100	16	2	603	604	99.5033	3.02	PDB header: ligase	Chain: D: PDB Molecule: phenylalanyl-trna synthetase, beta chain;	PDBTitle: crystal structure of e. coli phenylalanine-trna synthetase complexed2 with phenylalanine and amp
10	TPANIC_0015	pheT	phenylalanine--tRNA_ligase,_beta_subunit	3	c4p71B_.3.pdb	100	19	2	603	604	99.5033	2.79	PDB header: ligase	Chain: B: PDB Molecule: phenylalanine--trna ligase beta subunit;	PDBTitle: apo phers from p. aeuriginosa
10	TPANIC_0015	pheT	phenylalanine--tRNA_ligase,_beta_subunit	4	c2akwB_.4.pdb	100	18	2	602	604	99.3377	2.8	PDB header: ligase	Chain: B: PDB Molecule: phenylalanyl-trna synthetase beta chain;	PDBTitle: crystal structure of t.thermophilus phenylalanyl-trna synthetase2 complexed with p-cl-phenylalanine
10	TPANIC_0015	pheT	phenylalanine--tRNA_ligase,_beta_subunit	5	c3l4gL_.5.pdb	100	24	1	603	604	99.6689	3.3	PDB header: ligase	Chain: L: PDB Molecule: phenylalanyl-trna synthetase beta chain;	PDBTitle: crystal structure of homo sapiens cytoplasmic phenylalanyl-trna2 synthetase
10	TPANIC_0015	pheT	phenylalanine--tRNA_ligase,_beta_subunit	6	c2cxiA_.6.pdb	100	35	2	397	604	65.3974	1.94	PDB header: ligase	Chain: A: PDB Molecule: phenylalanyl-trna synthetase beta chain;	PDBTitle: crystal structure of an n-terminal fragment of the phenylalanyl-trna2 synthetase beta-subunit from pyrococcus horikoshii
10	TPANIC_0015	pheT	phenylalanine--tRNA_ligase,_beta_subunit	7	d1jjcb5.7.pdb	100	20	400	602	604	33.4437	2.6	PDB header: ligase	Chain: B: PDB Molecule: phenylalanyl-trna synthetase beta chain;	PDBTitle: crystal structure at 2.6a resolution of phenylalanyl-trna synthetase2 complexed with phenylalanyl-adenylate in the presence of manganese
10	TPANIC_0015	pheT	phenylalanine--tRNA_ligase,_beta_subunit	8	c3icaB_.8.pdb	100	17	412	603	604	31.6225	2.44	PDB header: ligase	Chain: B: PDB Molecule: phenylalanyl-trna synthetase beta chain;	PDBTitle: the crystal structure of the beta subunit of a phenylalanyl-trna2 synthetase from porphyromonas gingivalis w83
10	TPANIC_0015	pheT	phenylalanine--tRNA_ligase,_beta_subunit	9	c3ig2B_.9.pdb	100	18	416	603	604	30.9603	2.09	PDB header: ligase	Chain: B: PDB Molecule: phenylalanyl-trna synthetase beta chain;	PDBTitle: the crystal structure of a putative phenylalanyl-trna synthetase2 (phers) beta chain domain from bacteroides fragilis to 2.1a
10	TPANIC_0015	pheT	phenylalanine--tRNA_ligase,_beta_subunit	10	c2rhqA_.10.pdb	100	13	387	603	604	35.7616	2.2	PDB header: ligase	Chain: A: PDB Molecule: phenylalanyl-trna synthetase alpha chain;	PDBTitle: phers from staphylococcus haemolyticus- rational protein2 engineering and inhibitor studies
10	TPANIC_0015	pheT	phenylalanine--tRNA_ligase,_beta_subunit	11	c2odrC_.11.pdb	100	16	375	602	604	37.5828	3.23	PDB header: ligase	Chain: C: PDB Molecule: phosphoseryl-trna synthetase;	PDBTitle: methanococcus maripaludis phosphoseryl-trna synthetase
10	TPANIC_0015	pheT	phenylalanine--tRNA_ligase,_beta_subunit	12	c2odrB_.12.pdb	100	15	400	602	604	33.4437	3.23	PDB header: ligase	Chain: B: PDB Molecule: phosphoseryl-trna synthetase;	PDBTitle: methanococcus maripaludis phosphoseryl-trna synthetase
10	TPANIC_0015	pheT	phenylalanine--tRNA_ligase,_beta_subunit	13	c2odrA_.13.pdb	100	15	385	602	604	35.9272	3.23	PDB header: ligase	Chain: A: PDB Molecule: phosphoseryl-trna synthetase;	PDBTitle: methanococcus maripaludis phosphoseryl-trna synthetase
10	TPANIC_0015	pheT	phenylalanine--tRNA_ligase,_beta_subunit	14	d1jjcb6.14.pdb	100	12	126	326	604	33.1126	2.6	PDB header: ligase	Chain: B: PDB Molecule: phenylalanyl-trna synthetase beta chain;	PDBTitle: crystal structure at 2.6a resolution of phenylalanyl-trna synthetase2 complexed with phenylalanyl-adenylate in the presence of manganese
10	TPANIC_0015	pheT	phenylalanine--tRNA_ligase,_beta_subunit	15	c2odrD_.15.pdb	100	17	375	602	604	37.5828	3.23	PDB header: ligase	Chain: D: PDB Molecule: phosphoseryl-trna synthetase;	PDBTitle: methanococcus maripaludis phosphoseryl-trna synthetase
10	TPANIC_0015	pheT	phenylalanine--tRNA_ligase,_beta_subunit	16	c3cmqA_.16.pdb	100	14	384	602	604	36.0927	2.2	PDB header: ligase	Chain: A: PDB Molecule: phenylalanyl-trna synthetase, mitochondrial;	PDBTitle: crystal structure of human mitochondrial phenylalanine trna2 synthetase
10	TPANIC_0015	pheT	phenylalanine--tRNA_ligase,_beta_subunit	17	c4p74D_.17.pdb	100	17	398	602	604	33.7748	2.7	PDB header: ligase/ligase inhibitor	Chain: D: PDB Molecule: phenylalanine--trna ligase alpha subunit;	PDBTitle: phers in complex with compound 3a
10	TPANIC_0015	pheT	phenylalanine--tRNA_ligase,_beta_subunit	18	c1b70A_.18.pdb	99.9	22	400	602	604	33.4437	2.7	PDB header: ligase	Chain: A: PDB Molecule: phenylalanyl-trna synthetase;	PDBTitle: phenylalanyl trna synthetase complexed with phenylalanine
10	TPANIC_0015	pheT	phenylalanine--tRNA_ligase,_beta_subunit	19	d1jjca_.19.pdb	99.9	22	399	602	604	33.6093	2.6	PDB header: ligase	Chain: A: PDB Molecule: phenylalanyl-trna synthetase alpha chain;	PDBTitle: crystal structure at 2.6a resolution of phenylalanyl-trna synthetase2 complexed with phenylalanyl-adenylate in the presence of manganese
10	TPANIC_0015	pheT	phenylalanine--tRNA_ligase,_beta_subunit	20	d1jjcb2.20.pdb	99.9	30	328	401	604	12.0861	2.6	PDB header: ligase	Chain: B: PDB Molecule: phenylalanyl-trna synthetase beta chain;	PDBTitle: crystal structure at 2.6a resolution of phenylalanyl-trna synthetase2 complexed with phenylalanyl-adenylate in the presence of manganese
11	TPANIC_0016	lon1	S16_family_endopeptidase_La	1	c4fw9A_.1.pdb	100	35	18	854	857	97.5496	2	PDB header: hydrolase	Chain: A: PDB Molecule: ttc1975 peptidase;	PDBTitle: crystal structure of the lon-like protease mtalonc
11	TPANIC_0016	lon1	S16_family_endopeptidase_La	2	c3k1jA_.2.pdb	100	25	30	845	857	95.0992	2	PDB header: hydrolase	Chain: A: PDB Molecule: atp-dependent protease lon;	PDBTitle: crystal structure of lon protease from thermococcus onnurineus na1
11	TPANIC_0016	lon1	S16_family_endopeptidase_La	3	c4fwvA_.3.pdb	100	24	52	495	857	51.6919	2.4	PDB header: hydrolase	Chain: A: PDB Molecule: ttc1975 peptidase;	PDBTitle: crystal structure of the n-terminal domain of the lon-like protease2 mtalonc
11	TPANIC_0016	lon1	S16_family_endopeptidase_La	4	c3m6aC_.4.pdb	100	16	350	825	857	55.4259	3.4	PDB header: hydrolase	Chain: C: PDB Molecule: atp-dependent protease la 1;	PDBTitle: crystal structure of bacillus subtilis lon c-terminal domain
11	TPANIC_0016	lon1	S16_family_endopeptidase_La	5	d1xhka_.5.pdb	99.9	32	614	828	857	24.9708	1.9	PDB header: hydrolase	Chain: A: PDB Molecule: putative protease la homolog;	PDBTitle: crystal structure of m. jannaschii lon proteolytic domain
11	TPANIC_0016	lon1	S16_family_endopeptidase_La	6	c1z0eF_.6.pdb	99.9	32	608	840	857	27.0712	2.05	PDB header: hydrolase	Chain: F: PDB Molecule: putative protease la homolog type;	PDBTitle: crystal structure of a. fulgidus lon proteolytic domain
11	TPANIC_0016	lon1	S16_family_endopeptidase_La	7	d1rrea_.7.pdb	99.9	30	615	828	857	24.8541	1.75	PDB header: hydrolase	Chain: A: PDB Molecule: atp-dependent protease la;	PDBTitle: crystal structure of e.coli lon proteolytic domain
11	TPANIC_0016	lon1	S16_family_endopeptidase_La	8	c2x36F_.8.pdb	99.9	24	614	826	857	24.7375	2	PDB header: hydrolase	Chain: F: PDB Molecule: lon protease homolog, mitochondrial;	PDBTitle: structure of the proteolytic domain of the human2 mitochondrial lon protease
11	TPANIC_0016	lon1	S16_family_endopeptidase_La	9	c2c9oC_.9.pdb	97.3	17	13	112	857	11.5519	2.2	PDB header: hydrolase	Chain: C: PDB Molecule: ruvb-like 1;	PDBTitle: 3d structure of the human ruvb-like helicase ruvbl1
11	TPANIC_0016	lon1	S16_family_endopeptidase_La	10	c3uk6H_.10.pdb	97.1	19	41	95	857	6.30105	2.95	PDB header: hydrolase	Chain: H: PDB Molecule: ruvb-like 2;	PDBTitle: crystal structure of the tip48 (tip49b) hexamer
11	TPANIC_0016	lon1	S16_family_endopeptidase_La	11	c2chvE_.11.pdb	97	15	42	102	857	7.00117	4	PDB header: dna-binding protein	Chain: E: PDB Molecule: replication factor c small subunit;	PDBTitle: replication factor c adpnp complex
11	TPANIC_0016	lon1	S16_family_endopeptidase_La	12	c1sxjC_.12.pdb	96.9	15	18	110	857	10.7351	2.85	PDB header: replication	Chain: C: PDB Molecule: activator 1 40 kda subunit;	PDBTitle: crystal structure of the eukaryotic clamp loader (replication factor2 c, rfc) bound to the dna sliding clamp (proliferating cell nuclear3 antigen, pcna)
11	TPANIC_0016	lon1	S16_family_endopeptidase_La	13	c4ww4A_.13.pdb	96.9	16	45	95	857	5.83431	2.94	PDB header: hydrolase	Chain: A: PDB Molecule: ruvb-like 1;	PDBTitle: double-heterohexameric rings of full-length rvb1(adp)/rvb2(adp)
11	TPANIC_0016	lon1	S16_family_endopeptidase_La	14	c2c9oA_.14.pdb	96.9	17	42	95	857	6.18436	2.2	PDB header: hydrolase	Chain: A: PDB Molecule: ruvb-like 1;	PDBTitle: 3d structure of the human ruvb-like helicase ruvbl1
11	TPANIC_0016	lon1	S16_family_endopeptidase_La	15	d1ofha_.15.pdb	96.8	27	18	90	857	8.4014	2.5	PDB header: hydrolase	Chain: A: PDB Molecule: atp-dependent hsl protease atp-binding subunit	PDBTitle: asymmetric complex between hslv and i-domain deleted hslu2 (h. influenzae)
11	TPANIC_0016	lon1	S16_family_endopeptidase_La	16	d1g41a_.16.pdb	96.7	30	46	89	857	5.0175	2.3	PDB header: chaperone	Chain: A: PDB Molecule: heat shock protein hslu;	PDBTitle: crystal structure of hslu haemophilus influenzae
11	TPANIC_0016	lon1	S16_family_endopeptidase_La	17	c4ww4B_.17.pdb	96.7	22	13	95	857	9.56826	2.94	PDB header: hydrolase	Chain: B: PDB Molecule: ruvb-like 2;	PDBTitle: double-heterohexameric rings of full-length rvb1(adp)/rvb2(adp)
11	TPANIC_0016	lon1	S16_family_endopeptidase_La	18	c4xgcD_.18.pdb	96.6	20	41	104	857	7.35123	3.5	PDB header: dna binding protein	Chain: D: PDB Molecule: origin recognition complex subunit 4;	PDBTitle: crystal structure of the eukaryotic origin recognition complex
11	TPANIC_0016	lon1	S16_family_endopeptidase_La	19	c1sxjD_.19.pdb	96.6	17	46	110	857	7.46791	2.85	PDB header: replication	Chain: D: PDB Molecule: activator 1 41 kda subunit;	PDBTitle: crystal structure of the eukaryotic clamp loader (replication factor2 c, rfc) bound to the dna sliding clamp (proliferating cell nuclear3 antigen, pcna)
11	TPANIC_0016	lon1	S16_family_endopeptidase_La	20	c1fnnB_.20.pdb	96.6	16	46	109	857	7.35123	2	PDB header: cell cycle	Chain: B: PDB Molecule: cell division control protein 6;	PDBTitle: crystal structure of cdc6p from pyrobaculum aerophilum
12	TPANIC_0017		hypothetical_protein	1	c4hnxA_.1.pdb	99.8	11	4	314	315	98.4127	2.34	PDB header: transferase	Chain: A: PDB Molecule: n-terminal acetyltransferase a complex subunit nat1;	PDBTitle: the nata acetyltransferase complex bound to ppgpp
12	TPANIC_0017		hypothetical_protein	2	c3fp4A_.2.pdb	99.8	15	6	306	315	95.2381	2.14	PDB header: transport protein	Chain: A: PDB Molecule: tpr repeat-containing protein yhr117w;	PDBTitle: crystal structure of tom71 complexed with ssa1 c-terminal2 fragment
12	TPANIC_0017		hypothetical_protein	3	d1w3ba_.3.pdb	99.8	16	10	315	315	96.8254	2.85	PDB header: transferase	Chain: A: PDB Molecule: udp-n-acetylglucosamine--peptide	PDBTitle: the superhelical tpr domain of o-linked glcnac transferase2 reveals structural similarities to importin alpha.
12	TPANIC_0017		hypothetical_protein	4	c3iegB_.4.pdb	99.8	14	5	306	315	95.5556	2.51	PDB header: chaperone	Chain: B: PDB Molecule: dnaj homolog subfamily c member 3;	PDBTitle: crystal structure of p58(ipk) tpr domain at 2.5 a
12	TPANIC_0017		hypothetical_protein	5	c4kvmA_.5.pdb	99.8	15	1	311	315	98.4127	2.6	PDB header: transferase/transferase inhibitor	Chain: A: PDB Molecule: n-terminal acetyltransferase a complex subunit nat1;	PDBTitle: the nata (naa10p/naa15p) amino-terminal acetyltransferase complex2 bound to a bisubstrate analog
12	TPANIC_0017		hypothetical_protein	6	c2xpiA_.6.pdb	99.8	11	2	308	315	97.1429	2.6	PDB header: cell cycle	Chain: A: PDB Molecule: anaphase-promoting complex subunit cut9;	PDBTitle: crystal structure of apc/c hetero-tetramer cut9-hcn1
12	TPANIC_0017		hypothetical_protein	7	c2y4tA_.7.pdb	99.8	14	5	306	315	95.5556	3	PDB header: chaperone	Chain: A: PDB Molecule: dnaj homolog subfamily c member 3;	PDBTitle: crystal structure of the human co-chaperone p58(ipk)
12	TPANIC_0017		hypothetical_protein	8	c4ui9K_.8.pdb	99.8	13	6	308	315	95.873	3.6	PDB header: cell cycle	Chain: K: PDB Molecule: cell division cycle protein 16 homolog;	PDBTitle: atomic structure of the human anaphase-promoting complex
12	TPANIC_0017		hypothetical_protein	9	c4bujF_.9.pdb	99.8	12	3	306	315	96.1905	3.7	PDB header: hydrolase	Chain: F: PDB Molecule: superkiller protein 3;	PDBTitle: crystal structure of the s. cerevisiae ski2-3-8 complex
12	TPANIC_0017		hypothetical_protein	10	c4ui9C_.10.pdb	99.8	10	2	315	315	99.3651	3.6	PDB header: cell cycle	Chain: C: PDB Molecule: cell division cycle protein 23 homolog;	PDBTitle: atomic structure of the human anaphase-promoting complex
12	TPANIC_0017		hypothetical_protein	11	c4r7sA_.11.pdb	99.7	13	4	315	315	98.7302	2.39	PDB header: structural genomics, unknown function	Chain: A: PDB Molecule: tetratricopeptide repeat protein;	PDBTitle: crystal structure of a tetratricopeptide repeat protein (parmer_03812)2 from parabacteroides merdae atcc 43184 at 2.39 a resolution
12	TPANIC_0017		hypothetical_protein	12	c4uzyA_.12.pdb	99.7	11	8	310	315	95.873	2.48	PDB header: motor protein	Chain: A: PDB Molecule: flagellar associated protein;	PDBTitle: crystal structure of the chlamydomonas ift70 and ift52 complex
12	TPANIC_0017		hypothetical_protein	13	c1fchB_.13.pdb	99.7	16	4	268	315	83.8095	2.2	PDB header: signaling protein	Chain: B: PDB Molecule: peroxisomal targeting signal 1 receptor;	PDBTitle: crystal structure of the pts1 complexed to the tpr region2 of human pex5
12	TPANIC_0017		hypothetical_protein	14	c5aioA_.14.pdb	99.7	15	9	302	315	93.0159	3.15	PDB header: transcription	Chain: A: PDB Molecule: transcription factor tau 131 kda subunit;	PDBTitle: crystal structure of t131 n-terminal tpr array
12	TPANIC_0017		hypothetical_protein	15	c4n5cH_.15.pdb	99.7	12	3	270	315	84.7619	3.25	PDB header: protein binding	Chain: H: PDB Molecule: cargo-transport protein ypp1;	PDBTitle: crystal structure of ypp1
12	TPANIC_0017		hypothetical_protein	16	c4eqfA_.16.pdb	99.7	13	4	213	315	66.3492	3	PDB header: protein binding/transport protein	Chain: A: PDB Molecule: pex5-related protein;	PDBTitle: trip8b-1a#206-567 interacting with the carboxy-terminal seven residues2 of hcn2
12	TPANIC_0017		hypothetical_protein	17	c3draA_.17.pdb	99.7	7	2	311	315	98.0952	1.8	PDB header: transferase	Chain: A: PDB Molecule: protein	PDBTitle: candida albicans protein geranylgeranyltransferase-i2 complexed with ggpp
12	TPANIC_0017		hypothetical_protein	18	c4ui9Y_.18.pdb	99.7	11	3	312	315	98.0952	3.6	PDB header: cell cycle	Chain: Y: PDB Molecule: anaphase-promoting complex subunit 7;	PDBTitle: atomic structure of the human anaphase-promoting complex
12	TPANIC_0017		hypothetical_protein	19	c2gw1A_.19.pdb	99.7	13	3	306	315	96.1905	3	PDB header: protein transport	Chain: A: PDB Molecule: mitochondrial precursor proteins import receptor;	PDBTitle: crystal structure of the yeast tom70
12	TPANIC_0017		hypothetical_protein	20	c4abnA_.20.pdb	99.7	10	3	212	315	66.3492	2.05	PDB header: gene regulation	Chain: A: PDB Molecule: tetratricopeptide repeat protein 5;	PDBTitle: crystal structure of full length mouse strap (ttc5)
13	TPANIC_0018	greA	transcription_elongation_factor_GreA	1	c2p4vA_.1.pdb	100	25	737	889	893	17.0213	2.6	PDB header: transcription	Chain: A: PDB Molecule: transcription elongation factor greb;	PDBTitle: crystal structure of the transcript cleavage factor, greb2 at 2.6a resolution
13	TPANIC_0018	greA	transcription_elongation_factor_GreA	2	c1grjA_.2.pdb	100	32	736	889	893	17.1333	2.2	PDB header: transcription regulation	Chain: A: PDB Molecule: grea protein;	PDBTitle: grea transcript cleavage factor from escherichia coli
13	TPANIC_0018	greA	transcription_elongation_factor_GreA	3	c2etnA_.3.pdb	100	22	736	889	893	17.1333	3.3	PDB header: transcription	Chain: A: PDB Molecule: anti-cleavage anti-grea transcription factor	PDBTitle: crystal structure of thermus aquaticus gfh1
13	TPANIC_0018	greA	transcription_elongation_factor_GreA	4	c4hnxA_.4.pdb	100	7	3	619	893	68.981	2.34	PDB header: transferase	Chain: A: PDB Molecule: n-terminal acetyltransferase a complex subunit nat1;	PDBTitle: the nata acetyltransferase complex bound to ppgpp
13	TPANIC_0018	greA	transcription_elongation_factor_GreA	5	c4bujF_.5.pdb	100	10	13	619	893	67.8611	3.7	PDB header: hydrolase	Chain: F: PDB Molecule: superkiller protein 3;	PDBTitle: crystal structure of the s. cerevisiae ski2-3-8 complex
13	TPANIC_0018	greA	transcription_elongation_factor_GreA	6	c4kvmA_.6.pdb	100	13	28	625	893	66.8533	2.6	PDB header: transferase/transferase inhibitor	Chain: A: PDB Molecule: n-terminal acetyltransferase a complex subunit nat1;	PDBTitle: the nata (naa10p/naa15p) amino-terminal acetyltransferase complex2 bound to a bisubstrate analog
13	TPANIC_0018	greA	transcription_elongation_factor_GreA	7	d1w3ba_.7.pdb	100	13	1	300	893	33.4826	2.85	PDB header: transferase	Chain: A: PDB Molecule: udp-n-acetylglucosamine--peptide	PDBTitle: the superhelical tpr domain of o-linked glcnac transferase2 reveals structural similarities to importin alpha.
13	TPANIC_0018	greA	transcription_elongation_factor_GreA	8	c4uzyA_.8.pdb	99.9	12	13	390	893	42.2172	2.48	PDB header: motor protein	Chain: A: PDB Molecule: flagellar associated protein;	PDBTitle: crystal structure of the chlamydomonas ift70 and ift52 complex
13	TPANIC_0018	greA	transcription_elongation_factor_GreA	9	d1dcea1.9.pdb	99.9	7	28	298	893	30.2352	2	PDB header: transferase	Chain: A: PDB Molecule: protein (rab geranylgeranyltransferase alpha	PDBTitle: crystal structure of rab geranylgeranyltransferase from rat2 brain
13	TPANIC_0018	greA	transcription_elongation_factor_GreA	10	c2xpiA_.10.pdb	99.9	11	7	299	893	32.6988	2.6	PDB header: cell cycle	Chain: A: PDB Molecule: anaphase-promoting complex subunit cut9;	PDBTitle: crystal structure of apc/c hetero-tetramer cut9-hcn1
13	TPANIC_0018	greA	transcription_elongation_factor_GreA	11	c1tnoI_.11.pdb	99.9	7	24	295	893	30.3471	2.7	PDB header: transferase	Chain: I: PDB Molecule: geranylgeranyltransferase type i alpha subunit;	PDBTitle: rat protein geranylgeranyltransferase type-i complexed with2 a ggpp analog and a kkksktkcvim peptide derived from k-3 ras4b
13	TPANIC_0018	greA	transcription_elongation_factor_GreA	12	c4ui9C_.12.pdb	99.9	13	13	314	893	33.7066	3.6	PDB header: cell cycle	Chain: C: PDB Molecule: cell division cycle protein 23 homolog;	PDBTitle: atomic structure of the human anaphase-promoting complex
13	TPANIC_0018	greA	transcription_elongation_factor_GreA	13	c4ui9K_.13.pdb	99.9	8	19	299	893	31.355	3.6	PDB header: cell cycle	Chain: K: PDB Molecule: cell division cycle protein 16 homolog;	PDBTitle: atomic structure of the human anaphase-promoting complex
13	TPANIC_0018	greA	transcription_elongation_factor_GreA	14	d2h6fa1.14.pdb	99.9	7	24	295	893	30.3471	1.5	PDB header: transferase	Chain: A: PDB Molecule: protein	PDBTitle: protein farnesyltransferase complexed with a farnesylated2 ddptasacvls peptide product at 1.5a resolution
13	TPANIC_0018	greA	transcription_elongation_factor_GreA	15	c3fp4A_.15.pdb	99.9	15	4	301	893	33.2587	2.14	PDB header: transport protein	Chain: A: PDB Molecule: tpr repeat-containing protein yhr117w;	PDBTitle: crystal structure of tom71 complexed with ssa1 c-terminal2 fragment
13	TPANIC_0018	greA	transcription_elongation_factor_GreA	16	c3draA_.16.pdb	99.9	9	24	295	893	30.3471	1.8	PDB header: transferase	Chain: A: PDB Molecule: protein	PDBTitle: candida albicans protein geranylgeranyltransferase-i2 complexed with ggpp
13	TPANIC_0018	greA	transcription_elongation_factor_GreA	17	c4r7sA_.17.pdb	99.9	13	31	301	893	30.2352	2.39	PDB header: structural genomics, unknown function	Chain: A: PDB Molecule: tetratricopeptide repeat protein;	PDBTitle: crystal structure of a tetratricopeptide repeat protein (parmer_03812)2 from parabacteroides merdae atcc 43184 at 2.39 a resolution
13	TPANIC_0018	greA	transcription_elongation_factor_GreA	18	d1d8da_.18.pdb	99.9	7	23	299	893	30.9071	2	PDB header: transferase	Chain: A: PDB Molecule: farnesyltransferase (alpha subunit);	PDBTitle: co-crystal structure of rat protein farnesyltransferase2 complexed with a k-ras4b peptide substrate and fpp analog3 at 2.0a resolution
13	TPANIC_0018	greA	transcription_elongation_factor_GreA	19	c4n5cH_.19.pdb	99.9	10	7	295	893	32.2508	3.25	PDB header: protein binding	Chain: H: PDB Molecule: cargo-transport protein ypp1;	PDBTitle: crystal structure of ypp1
13	TPANIC_0018	greA	transcription_elongation_factor_GreA	20	c3q75A_.20.pdb	99.9	9	24	294	893	30.2352	2.14	PDB header: transferase	Chain: A: PDB Molecule: farnesyltransferase alpha subunit;	PDBTitle: cryptococcus neoformans protein farnesyltransferase in complex with2 fpt-ii and tkcvvm peptide
14	TPANIC_0020		putative_membrane_protein	1	c2xggB_.1.pdb	98.2	18	35	185	707	21.2164	2.05	PDB header: hydrolase	Chain: B: PDB Molecule: microneme protein 2;	PDBTitle: structure of toxoplasma gondii micronemal protein 2 a_i2 domain
14	TPANIC_0020		putative_membrane_protein	2	c4hqnB_.2.pdb	98.1	20	30	185	707	21.9236	2.2	PDB header: cell adhesion	Chain: B: PDB Molecule: sporozoite surface protein 2;	PDBTitle: crystal structure of manganese-loaded plasmodium vivax trap protein
14	TPANIC_0020		putative_membrane_protein	3	c2ok5A_.3.pdb	98	12	39	185	707	20.6506	2.3	PDB header: hydrolase	Chain: A: PDB Molecule: complement factor b;	PDBTitle: human complement factor b
14	TPANIC_0020		putative_membrane_protein	4	d2ok5a1.4.pdb	97.9	12	39	185	707	20.6506	2.3	PDB header: hydrolase	Chain: A: PDB Molecule: complement factor b;	PDBTitle: human complement factor b
14	TPANIC_0020		putative_membrane_protein	5	c1rs0A_.5.pdb	97.8	14	37	185	707	20.9335	2.6	PDB header: hydrolase	Chain: A: PDB Molecule: complement factor b;	PDBTitle: crystal structure analysis of the bb segment of factor b2 complexed with di-isopropyl-phosphate (dip)
14	TPANIC_0020		putative_membrane_protein	6	c4okuA_.6.pdb	97.8	17	31	185	707	21.7822	3.2	PDB header: cell adhesion	Chain: A: PDB Molecule: micronemal protein mic2;	PDBTitle: structure of toxoplasma gondii promic2
14	TPANIC_0020		putative_membrane_protein	7	c2i6sA_.7.pdb	97.7	19	39	185	707	20.6506	2.7	PDB header: hydrolase	Chain: A: PDB Molecule: complement c2a fragment;	PDBTitle: complement component c2a
14	TPANIC_0020		putative_membrane_protein	8	d1shux_.8.pdb	97.6	17	35	185	707	21.2164	1.5	PDB header: membrane protein	Chain: X: PDB Molecule: anthrax toxin receptor 2;	PDBTitle: crystal structure of the von willebrand factor a domain of2 human capillary morphogenesis protein 2: an anthrax toxin3 receptor
14	TPANIC_0020		putative_membrane_protein	9	c4hqfA_.9.pdb	97.4	14	32	185	707	21.6407	2.2	PDB header: cell adhesion	Chain: A: PDB Molecule: thrombospondin-related anonymous protein, trap;	PDBTitle: crystal structure of plasmodium falciparum trap, i4 form
14	TPANIC_0020		putative_membrane_protein	10	d1q0pa_.10.pdb	97.2	11	37	185	707	20.9335	1.8	PDB header: hydrolase	Chain: A: PDB Molecule: complement factor b;	PDBTitle: a domain of factor b
14	TPANIC_0020		putative_membrane_protein	11	c3n2nC_.11.pdb	96.9	14	33	185	707	21.4993	1.8	PDB header: toxin receptor	Chain: C: PDB Molecule: anthrax toxin receptor 1;	PDBTitle: the crystal structure of tumor endothelial marker 8 (tem8)2 extracellular domain
14	TPANIC_0020		putative_membrane_protein	12	d1v7pc_.12.pdb	96.9	20	39	185	707	20.6506	1.9	PDB header: toxin/cell adhesion	Chain: C: PDB Molecule: integrin alpha-2;	PDBTitle: structure of ems16-alpha2-i domain complex
14	TPANIC_0020		putative_membrane_protein	13	d1u0oc1.13.pdb	96.8	14	35	192	707	22.2065	2.7	PDB header: blood clotting	Chain: C: PDB Molecule: von willebrand factor;	PDBTitle: the mouse von willebrand factor a1-botrocetin complex
14	TPANIC_0020		putative_membrane_protein	14	c4rckB_.14.pdb	96.7	14	39	200	707	22.7723	3	PDB header: membrane protein	Chain: B: PDB Molecule: hypothetical membrane spanning protein;	PDBTitle: crystal structure of uncharacterized membrane spanning protein from2 vibrio fischeri
14	TPANIC_0020		putative_membrane_protein	15	c4b4tW_.15.pdb	96.5	16	40	185	707	20.5092	7.4	PDB header: hydrolase	Chain: W: PDB Molecule: 26s proteasome regulatory subunit rpn10;	PDBTitle: near-atomic resolution structural model of the yeast 26s proteasome
14	TPANIC_0020		putative_membrane_protein	16	d1jeya2.16.pdb	96.4	12	40	192	707	21.4993	2.5	PDB header: dna binding protein/dna	Chain: A: PDB Molecule: ku70;	PDBTitle: crystal structure of the ku heterodimer bound to dna
14	TPANIC_0020		putative_membrane_protein	17	c2x31F_.17.pdb	96.3	15	35	151	707	16.4074	7.5	PDB header: ligase	Chain: F: PDB Molecule: magnesium-chelatase 60 kda subunit;	PDBTitle: modelling of the complex between subunits bchi and bchd of magnesium2 chelatase based on single-particle cryo-em reconstruction at 7.5 ang
14	TPANIC_0020		putative_membrane_protein	18	d1atza_.18.pdb	96.3	19	36	185	707	21.075	1.8	PDB header: collagen-binding	Chain: A: PDB Molecule: von willebrand factor;	PDBTitle: human von willebrand factor a3 domain
14	TPANIC_0020		putative_membrane_protein	19	c2b2xB_.19.pdb	96.2	25	39	185	707	20.6506	2.2	PDB header: immune system	Chain: B: PDB Molecule: integrin alpha-1;	PDBTitle: vla1 rdeltah i-domain complexed with a quadruple mutant of the aqc22 fab
14	TPANIC_0020		putative_membrane_protein	20	c3ibsA_.20.pdb	96.2	14	36	195	707	22.4894	2.1	PDB header: structural genomics, unknown function	Chain: A: PDB Molecule: conserved hypothetical protein batb;	PDBTitle: crystal structure of conserved hypothetical protein batb from2 bacteroides thetaiotaomicron
15	TPANIC_0021		hypothetical_protein	1	c2qffA_.1.pdb	31.5	13	36	65	88	32.9545	1.8	PDB header: hydrolase inhibitor	Chain: A: PDB Molecule: hypothetical protein;	PDBTitle: crystal structure of staphylococcal complement inhibitor
15	TPANIC_0021		hypothetical_protein	2	c1ye9E_.2.pdb	29.9	33	26	75	88	55.6818	2.8	PDB header: oxidoreductase	Chain: E: PDB Molecule: catalase hpii;	PDBTitle: crystal structure of proteolytically truncated catalase2 hpii from e. coli
15	TPANIC_0021		hypothetical_protein	3	d2ilka_.3.pdb	19.5	16	37	69	88	36.3636	1.6	PDB header: cytokine	Chain: A: PDB Molecule: interleukin-10;	PDBTitle: crystal structure of human interleukin-10 at 1.6 angstroms resolution
15	TPANIC_0021		hypothetical_protein	4	d1n1fa_.4.pdb	19.3	15	37	69	88	36.3636	1.95	PDB header: immune system	Chain: A: PDB Molecule: interleukin-19;	PDBTitle: crystal structure of human interleukin-19
15	TPANIC_0021		hypothetical_protein	5	d1hula_.5.pdb	19.2	38	19	34	88	17.0455	2.4	PDB header: cytokine	Chain: A: PDB Molecule: interleukin-5;	PDBTitle: a novel dimer configuration revealed by the crystal2 structure at 2.4 angstroms resolution of human interleukin-3 5
15	TPANIC_0021		hypothetical_protein	6	c2mh2A_.6.pdb	17	21	23	64	88	46.5909	UNK	PDB header: dna binding protein	Chain: A: PDB Molecule: homologous-pairing protein 2 homolog;	PDBTitle: structural insights into the dna recognition and protein interaction2 domains reveal fundamental homologous dna pairing properties of hop2
15	TPANIC_0021		hypothetical_protein	7	d2ifxa1.7.pdb	15.8	38	2	33	88	35.2273	2	PDB header: structural genomics/unknown function	Chain: A: PDB Molecule: hypothetical protein;	PDBTitle: crystal structure of a putative 4-methylmuconolactone methylisomerase2 (yp_295714.1) from ralstonia eutropha jmp134 at 2.00 a resolution
15	TPANIC_0021		hypothetical_protein	8	d1trra_.8.pdb	14.4	24	1	62	88	69.3182	2.4	PDB header: transcription/dna	Chain: A: PDB Molecule: protein (trp repressor);	PDBTitle: tandem binding in crystals of a trp repressor/operator half-2 site complex
15	TPANIC_0021		hypothetical_protein	9	c2ru8A_.9.pdb	11.7	29	16	43	88	30.6818	UNK	PDB header: replication	Chain: A: PDB Molecule: primosomal protein 1;	PDBTitle: dnat c-terminal domain
15	TPANIC_0021		hypothetical_protein	10	d1jhga_.10.pdb	10.5	24	1	62	88	69.3182	1.3	PDB header: dna binding protein	Chain: A: PDB Molecule: trp operon repressor;	PDBTitle: trp repressor mutant v58i
15	TPANIC_0021		hypothetical_protein	11	d1q32a1.11.pdb	9.6	21	38	66	88	31.8182	2.03	PDB header: replication,transcription,hydrolase	Chain: A: PDB Molecule: tyrosyl-dna phosphodiesterase;	PDBTitle: crystal structure analysis of the yeast tyrosyl-dna2 phosphodiesterase
15	TPANIC_0021		hypothetical_protein	12	c4ou6A_.12.pdb	9.5	30	17	43	88	29.5455	1.96	PDB header: replication/dna	Chain: A: PDB Molecule: primosomal protein 1;	PDBTitle: crystal structure of dnat84-153-dt10 ssdna complex form 1
15	TPANIC_0021		hypothetical_protein	13	c2obaE_.13.pdb	9.3	16	52	88	88	40.9091	2.33	PDB header: lyase	Chain: E: PDB Molecule: probable 6-pyruvoyl tetrahydrobiopterin synthase;	PDBTitle: pseudomonas aeruginosa 6-pyruvoyl tetrahydrobiopterin synthase
15	TPANIC_0021		hypothetical_protein	14	d2dlqa1.14.pdb	9.2	31	48	60	88	13.6364	UNK	PDB header: transcription	Chain: A: PDB Molecule: gli-kruppel family member hkr3;	PDBTitle: solution structure of the tandem four zf-c2h2 domain2 repeats of murine gli-kruppel family member hkr3
15	TPANIC_0021		hypothetical_protein	15	d2nmla1.15.pdb	9.2	24	35	55	88	22.7273	1.55	PDB header: transcription	Chain: A: PDB Molecule: enhancer of rudimentary homolog;	PDBTitle: crystal structure of hef2/erh at 1.55 a resolution
15	TPANIC_0021		hypothetical_protein	16	c2c2xB_.16.pdb	9.1	28	34	67	88	37.5	2	PDB header: oxidoreductase	Chain: B: PDB Molecule: methylenetetrahydrofolate dehydrogenase-	PDBTitle: three dimensional structure of bifunctional2 methylenetetrahydrofolate dehydrogenase-cyclohydrolase3 from mycobacterium tuberculosis
15	TPANIC_0021		hypothetical_protein	17	c3anwB_.17.pdb	9.1	18	10	66	88	63.6364	2.65	PDB header: replication	Chain: B: PDB Molecule: putative uncharacterized protein;	PDBTitle: a protein complex essential initiation of dna replication
15	TPANIC_0021		hypothetical_protein	18	d1vlka_.18.pdb	8.8	16	37	69	88	36.3636	1.9	PDB header: cytokine	Chain: A: PDB Molecule: viral interleukin-10;	PDBTitle: structure of viral interleukin-10
15	TPANIC_0021		hypothetical_protein	19	d2cg4a1.19.pdb	8.8	24	61	85	88	27.2727	2.4	PDB header: transcription	Chain: A: PDB Molecule: regulatory protein asnc;	PDBTitle: structure of e.coli asnc
15	TPANIC_0021		hypothetical_protein	20	c2m7cA_.20.pdb	8.5	67	3	11	88	9.09091	UNK	PDB header: de novo protein	Chain: A: PDB Molecule: trp-cage mini-protein;	PDBTitle: circular permutation of the trp-cage: fold rescue upon addition of a2 hydrophobic staple
16	TPANIC_0022		hypothetical_protein	1	c1tf2A_.1.pdb	49.6	17	586	696	722	15.2355	2.9	PDB header: protein transport	Chain: A: PDB Molecule: preprotein translocase seca subunit;	PDBTitle: crystal structure of seca:adp in an open conformation from2 bacillus subtilis
16	TPANIC_0022		hypothetical_protein	2	d1p80a1.2.pdb	25.8	16	147	195	722	6.6482	1.65	PDB header: oxidoreductase	Chain: A: PDB Molecule: catalase hpii;	PDBTitle: crystal structure of the d181q variant of catalase hpii from e. coli
16	TPANIC_0022		hypothetical_protein	3	c2bpsA_.3.pdb	24.7	40	646	665	722	2.63158	2.7	PDB header: ubiquitin	Chain: A: PDB Molecule: yukd protein;	PDBTitle: ubiquitin-like protein yukd of bacillus subtilis
16	TPANIC_0022		hypothetical_protein	4	d1nkta3.4.pdb	21.3	16	571	696	722	17.313	2.6	PDB header: protein transport	Chain: A: PDB Molecule: preprotein translocase seca 1 subunit;	PDBTitle: crystal structure of the seca protein translocation atpase2 from mycobacterium tuberculosis complex with adpbs
16	TPANIC_0022		hypothetical_protein	5	c2fsgA_.5.pdb	16.8	19	586	696	722	15.2355	2.2	PDB header: protein transport	Chain: A: PDB Molecule: preprotein translocase seca subunit;	PDBTitle: complex seca:atp from escherichia coli
16	TPANIC_0022		hypothetical_protein	6	c2ketA_.6.pdb	16	53	125	141	722	2.21607	UNK	PDB header: antibiotic	Chain: A: PDB Molecule: cathelicidin-6;	PDBTitle: solution structure of bmap-27
16	TPANIC_0022		hypothetical_protein	7	c2iunD_.7.pdb	15.8	27	420	441	722	2.90859	2.8	PDB header: viral protein	Chain: D: PDB Molecule: avian adenovirus celo long fibre;	PDBTitle: structure of the c-terminal head domain of the avian2 adenovirus celo long fibre (p21 crystal form)
16	TPANIC_0022		hypothetical_protein	8	c2fsgB_.8.pdb	14.5	17	586	696	722	15.2355	2.2	PDB header: protein transport	Chain: B: PDB Molecule: preprotein translocase seca subunit;	PDBTitle: complex seca:atp from escherichia coli
16	TPANIC_0022		hypothetical_protein	9	c3dl8B_.9.pdb	13.8	18	581	696	722	15.928	7.5	PDB header: protein transport	Chain: B: PDB Molecule: protein translocase subunit seca;	PDBTitle: structure of the complex of aquifex aeolicus secyeg and bacillus2 subtilis seca
16	TPANIC_0022		hypothetical_protein	10	d1u5ta1.10.pdb	13.8	26	106	141	722	4.84765	3.6	PDB header: transport protein	Chain: A: PDB Molecule: appears to be functionally related to snf7;	PDBTitle: structure of the escrt-ii endosomal trafficking complex
16	TPANIC_0022		hypothetical_protein	11	c1vwxn_.11.pdb	13.2	63	577	593	722	2.21607	3.4	PDB header: ribosome	Chain: N: PDB Molecule: ribosomal protein el15;	PDBTitle: structure of the mammalian 60s ribosomal subunit. this entry contains2 the large subunit ribosomal proteins.
16	TPANIC_0022		hypothetical_protein	12	c4w25n_.12.pdb	13.2	63	577	593	722	2.21607	3.5	PDB header: ribosome	Chain: N: PDB Molecule: ribosomal protein el15;	PDBTitle: structure of the idle mammalian ribosome-sec61 complex (this entry2 contains the large ribosomal subunit proteins)
16	TPANIC_0022		hypothetical_protein	13	c4w20n_.13.pdb	13.2	63	577	593	722	2.21607	3.5	PDB header: ribosome	Chain: N: PDB Molecule: ribosomal protein el15;	PDBTitle: structure of the mammalian 60s ribosomal subunit (this entry contains2 the large ribosomal proteins)
16	TPANIC_0022		hypothetical_protein	14	c4w27n_.14.pdb	13.2	63	577	593	722	2.21607	3.9	PDB header: ribosome	Chain: N: PDB Molecule: ribosomal protein el15;	PDBTitle: structure of the translating mammalian ribosome-sec61 complex (this2 entry contains the large ribosomal subunit proteins)
16	TPANIC_0022		hypothetical_protein	15	c1vwzn_.15.pdb	13.2	63	577	593	722	2.21607	3.4	PDB header: ribosome	Chain: N: PDB Molecule: ribosomal protein el15;	PDBTitle: structure of the idle mammalian ribosome-sec61 complex. this entry2 contains the large subunit ribosomal proteins.
16	TPANIC_0022		hypothetical_protein	16	c1vx1n_.16.pdb	13.2	63	577	593	722	2.21607	3.9	PDB header: ribosome	Chain: N: PDB Molecule: ribosomal protein el15;	PDBTitle: structure of the translating mammalian ribosome-sec61 complex. this2 entry contains the large subunit ribosomal proteins.
16	TPANIC_0022		hypothetical_protein	17	c1vx4n_.17.pdb	13.2	63	577	593	722	2.21607	3.5	PDB header: ribosome	Chain: N: PDB Molecule: ribosomal protein el15;	PDBTitle: structure of the 80s mammalian ribosome bound to eef2. this entry2 contains the large subunit ribosomal proteins.
16	TPANIC_0022		hypothetical_protein	18	c4w22n_.18.pdb	13.2	63	577	593	722	2.21607	3.5	PDB header: ribosome	Chain: N: PDB Molecule: ribosomal protein el15;	PDBTitle: structure of the 80s mammalian ribosome bound to eef2 (this entry2 contains the large ribosomal subunit proteins)
16	TPANIC_0022		hypothetical_protein	19	d1vcoa2.19.pdb	12.3	34	617	649	722	4.43213	2.15	PDB header: ligase	Chain: A: PDB Molecule: ctp synthetase;	PDBTitle: crystal structure of t.th. hb8 ctp synthetase complex with2 glutamine
16	TPANIC_0022		hypothetical_protein	20	c5a2qh_.20.pdb	12	63	577	593	722	2.21607	3.9	PDB header: ribosome	Chain: H: PDB Molecule: ribosomal protein es7;	PDBTitle: structure of the hcv ires bound to the human ribosome
17	TPANIC_0023		NSS_family_probable_amino_acid:sodium_(Na+)_symporter	1	c4m48A_.1.pdb	100	23	6	439	443	97.7427	2.96	PDB header: transport protein	Chain: A: PDB Molecule: transporter;	PDBTitle: x-ray structure of dopamine transporter elucidates antidepressant2 mechanism
17	TPANIC_0023		NSS_family_probable_amino_acid:sodium_(Na+)_symporter	2	c4us3A_.2.pdb	100	27	7	438	443	97.2912	2.1	PDB header: transport protein	Chain: A: PDB Molecule: transporter;	PDBTitle: crystal structure of the bacterial nss member mhst in an2 occluded inward-facing state
17	TPANIC_0023		NSS_family_probable_amino_acid:sodium_(Na+)_symporter	3	d2a65a1.3.pdb	100	23	8	439	443	97.2912	1.65	PDB header: transport protein	Chain: A: PDB Molecule: na(+):neurotransmitter symporter (snf family);	PDBTitle: crystal structure of leutaa, a bacterial homolog of na+/cl--dependent2 neurotransmitter transporters
17	TPANIC_0023		NSS_family_probable_amino_acid:sodium_(Na+)_symporter	4	c2jlnA_.4.pdb	98.6	8	2	440	443	98.8713	2.85	PDB header: membrane protein	Chain: A: PDB Molecule: mhp1;	PDBTitle: structure of mhp1, a nucleobase-cation-symport-1 family2 transporter
17	TPANIC_0023		NSS_family_probable_amino_acid:sodium_(Na+)_symporter	5	c4djiA_.5.pdb	98.4	12	13	439	443	96.1625	3.19	PDB header: transport protein	Chain: A: PDB Molecule: probable glutamate/gamma-aminobutyrate antiporter;	PDBTitle: structure of glutamate-gaba antiporter gadc
17	TPANIC_0023		NSS_family_probable_amino_acid:sodium_(Na+)_symporter	6	c4ainB_.6.pdb	98.3	12	154	415	443	58.9165	3.1	PDB header: membrane protein	Chain: B: PDB Molecule: glycine betaine transporter betp;	PDBTitle: crystal structure of betp with asymmetric protomers.
17	TPANIC_0023		NSS_family_probable_amino_acid:sodium_(Na+)_symporter	7	c2w8aC_.7.pdb	98.3	12	155	423	443	60.4966	3.35	PDB header: membrane protein	Chain: C: PDB Molecule: glycine betaine transporter betp;	PDBTitle: crystal structure of the sodium-coupled glycine betaine2 symporter betp from corynebacterium glutamicum with bound3 substrate
17	TPANIC_0023		NSS_family_probable_amino_acid:sodium_(Na+)_symporter	8	c3hfxA_.8.pdb	97	13	154	405	443	56.6591	3.15	PDB header: transport protein	Chain: A: PDB Molecule: l-carnitine/gamma-butyrobetaine antiporter;	PDBTitle: crystal structure of carnitine transporter
17	TPANIC_0023		NSS_family_probable_amino_acid:sodium_(Na+)_symporter	9	c3giaA_.9.pdb	94.1	11	1	442	443	99.5485	2.32	PDB header: transport protein	Chain: A: PDB Molecule: uncharacterized protein mj0609;	PDBTitle: crystal structure of apct transporter
17	TPANIC_0023		NSS_family_probable_amino_acid:sodium_(Na+)_symporter	10	c4wgwA_.10.pdb	92.1	13	37	436	443	90.0677	3.4	PDB header: transport protein	Chain: A: PDB Molecule: divalent metal cation transporter mnth;	PDBTitle: staphylococcus capitis divalent metal ion transporter (dmt) in complex2 with manganese
17	TPANIC_0023		NSS_family_probable_amino_acid:sodium_(Na+)_symporter	11	c4wgvC_.11.pdb	92.1	13	37	436	443	90.0677	3.1	PDB header: transport protein	Chain: C: PDB Molecule: divalent metal cation transporter mnth;	PDBTitle: crystal structure of staphylococcus capitis divalent metal ion2 transporter (dmt) in complex with nanobody
17	TPANIC_0023		NSS_family_probable_amino_acid:sodium_(Na+)_symporter	12	c3lrcC_.12.pdb	89.6	13	13	272	443	58.465	4	PDB header: transport protein	Chain: C: PDB Molecule: arginine/agmatine antiporter;	PDBTitle: structure of e. coli adic (p1)
17	TPANIC_0023		NSS_family_probable_amino_acid:sodium_(Na+)_symporter	13	c3qe7A_.13.pdb	73.6	9	139	363	443	50.5643	2.78	PDB header: transport protein	Chain: A: PDB Molecule: uracil permease;	PDBTitle: crystal structure of uracil transporter--uraa
17	TPANIC_0023		NSS_family_probable_amino_acid:sodium_(Na+)_symporter	14	c5da0A_.14.pdb	16.6	15	209	321	443	25.2822	3.2	PDB header: transport protein	Chain: A: PDB Molecule: sulphate transporter;	PDBTitle: structure of the the slc26 transporter slc26dg in complex with a2 nanobody
17	TPANIC_0023		NSS_family_probable_amino_acid:sodium_(Na+)_symporter	15	c2voyE_.15.pdb	11.7	17	424	441	443	3.83747	17.5	PDB header: hydrolase	Chain: E: PDB Molecule: sarcoplasmic/endoplasmic reticulum calcium	PDBTitle: cryoem model of copa, the copper transporting atpase from2 archaeoglobus fulgidus
17	TPANIC_0023		NSS_family_probable_amino_acid:sodium_(Na+)_symporter	16	c2y69Y_.16.pdb	10.4	30	27	53	443	5.86907	1.95	PDB header: electron transport	Chain: Y: PDB Molecule: cytochrome c oxidase subunit 7c;	PDBTitle: bovine heart cytochrome c oxidase re-refined with molecular2 oxygen
17	TPANIC_0023		NSS_family_probable_amino_acid:sodium_(Na+)_symporter	17	c1b9uA_.17.pdb	9.5	29	417	433	443	3.61174	UNK	PDB header: hydrolase	Chain: A: PDB Molecule: protein (atp synthase);	PDBTitle: membrane domain of the subunit b of the e.coli atp synthase
17	TPANIC_0023		NSS_family_probable_amino_acid:sodium_(Na+)_symporter	18	c5a43B_.18.pdb	8.6	8	237	276	443	8.80361	2.58	PDB header: transport protein	Chain: B: PDB Molecule: putative fluoride ion transporter crcb;	PDBTitle: crystal structure of a dual topology fluoride ion channel.
17	TPANIC_0023		NSS_family_probable_amino_acid:sodium_(Na+)_symporter	19	c3hx6A_.19.pdb	8.1	50	29	34	443	1.12867	2.1	PDB header: cell adhesion	Chain: A: PDB Molecule: type 4 fimbrial biogenesis protein pily1;	PDBTitle: crystal structure of pseudomonas aeruginosa pily1 c-terminal2 domain
17	TPANIC_0023		NSS_family_probable_amino_acid:sodium_(Na+)_symporter	20	c2xq2A_.20.pdb	7.2	9	13	399	443	87.1332	2.73	PDB header: transport protein	Chain: A: PDB Molecule: sodium/glucose cotransporter;	PDBTitle: structure of the k294a mutant of vsglt
18	TPANIC_0024		Trk_family_potassium_(K+)_transporter,_NAD+_binding_protein	1	c4j7cA_.1.pdb	100	26	2	219	236	91.9492	3.5	PDB header: transport protein	Chain: A: PDB Molecule: ktr system potassium uptake protein a;	PDBTitle: ktrab potassium transporter from bacillus subtilis
18	TPANIC_0024		Trk_family_potassium_(K+)_transporter,_NAD+_binding_protein	2	c4g65A_.2.pdb	100	13	1	216	236	91.1017	2.09	PDB header: transport protein	Chain: A: PDB Molecule: trk system potassium uptake protein trka;	PDBTitle: potassium transporter peripheral membrane component (trka) from vibrio2 vulnificus
18	TPANIC_0024		Trk_family_potassium_(K+)_transporter,_NAD+_binding_protein	3	c4gvlB_.3.pdb	100	17	1	216	236	91.1017	3	PDB header: transport protein	Chain: B: PDB Molecule: trka domain protein;	PDBTitle: crystal structure of the gsuk rck domain
18	TPANIC_0024		Trk_family_potassium_(K+)_transporter,_NAD+_binding_protein	4	c4gx2B_.4.pdb	100	19	2	221	236	92.7966	3.2	PDB header: transport protein	Chain: B: PDB Molecule: trka domain protein;	PDBTitle: gsuk channel bound to nad
18	TPANIC_0024		Trk_family_potassium_(K+)_transporter,_NAD+_binding_protein	5	c2fy8A_.5.pdb	100	19	2	216	236	90.678	2.79	PDB header: transport protein	Chain: A: PDB Molecule: calcium-gated potassium channel mthk;	PDBTitle: crystal structure of mthk rck domain in its ligand-free gating-ring2 form
18	TPANIC_0024		Trk_family_potassium_(K+)_transporter,_NAD+_binding_protein	6	c3l4bG_.6.pdb	100	18	1	216	236	91.1017	3.45	PDB header: transport protein	Chain: G: PDB Molecule: trka k+ channel protien tm1088b;	PDBTitle: crystal structure of an octomeric two-subunit trka k+ channel ring2 gating assembly, tm1088a:tm1088b, from thermotoga maritima
18	TPANIC_0024		Trk_family_potassium_(K+)_transporter,_NAD+_binding_protein	7	c1lnqC_.7.pdb	100	19	2	216	236	90.678	3.3	PDB header: metal transport	Chain: C: PDB Molecule: potassium channel related protein;	PDBTitle: crystal structure of mthk at 3.3 a
18	TPANIC_0024		Trk_family_potassium_(K+)_transporter,_NAD+_binding_protein	8	c3fwzA_.8.pdb	99.9	18	1	134	236	56.3559	1.79	PDB header: membrane protein	Chain: A: PDB Molecule: inner membrane protein ybal;	PDBTitle: crystal structure of trka-n domain of inner membrane protein ybal from2 escherichia coli
18	TPANIC_0024		Trk_family_potassium_(K+)_transporter,_NAD+_binding_protein	9	d2hmva1.9.pdb	99.9	27	2	135	236	56.3559	2.2	PDB header: transport protein	Chain: A: PDB Molecule: yuaa protein;	PDBTitle: diamond-shaped octameric ring structure of an rck domain2 with adp bound
18	TPANIC_0024		Trk_family_potassium_(K+)_transporter,_NAD+_binding_protein	10	c3eywA_.10.pdb	99.9	19	1	132	236	55.5085	2.4	PDB header: transport protein	Chain: A: PDB Molecule: c-terminal domain of glutathione-regulated potassium-efflux	PDBTitle: crystal structure of the c-terminal domain of e. coli kefc in complex2 with keff
18	TPANIC_0024		Trk_family_potassium_(K+)_transporter,_NAD+_binding_protein	11	c4hpfB_.11.pdb	99.9	15	2	223	236	93.6441	3.4	PDB header: membrane protein, transport protein	Chain: B: PDB Molecule: potassium channel subfamily u member 1;	PDBTitle: structure of the human slo3 gating ring
18	TPANIC_0024		Trk_family_potassium_(K+)_transporter,_NAD+_binding_protein	12	d1id1a_.12.pdb	99.9	12	1	138	236	58.0508	2.4	PDB header: membrane protein	Chain: A: PDB Molecule: putative potassium channel protein;	PDBTitle: crystal structure of the rck domain from e.coli potassium2 channel
18	TPANIC_0024		Trk_family_potassium_(K+)_transporter,_NAD+_binding_protein	13	d1lssa_.13.pdb	99.9	19	1	133	236	55.9322	2.3	PDB header: transport protein	Chain: A: PDB Molecule: trk system potassium uptake protein trka homolog;	PDBTitle: ktn mja218 crystal structure in complex with nad+
18	TPANIC_0024		Trk_family_potassium_(K+)_transporter,_NAD+_binding_protein	14	c4gx5D_.14.pdb	99.9	18	2	134	236	55.9322	3.7	PDB header: transport protein	Chain: D: PDB Molecule: trka domain protein;	PDBTitle: gsuk channel
18	TPANIC_0024		Trk_family_potassium_(K+)_transporter,_NAD+_binding_protein	15	c3llvA_.15.pdb	99.9	18	3	131	236	54.2373	1.7	PDB header: nad(p) binding protein	Chain: A: PDB Molecule: exopolyphosphatase-related protein;	PDBTitle: the crystal structure of the nad(p)-binding domain of an2 exopolyphosphatase-related protein from archaeoglobus fulgidus to3 1.7a
18	TPANIC_0024		Trk_family_potassium_(K+)_transporter,_NAD+_binding_protein	16	c3u6nC_.16.pdb	99.9	12	2	210	236	88.1356	3.61	PDB header: transport protein	Chain: C: PDB Molecule: high-conductance ca2+-activated k+ channel protein;	PDBTitle: open structure of the bk channel gating ring
18	TPANIC_0024		Trk_family_potassium_(K+)_transporter,_NAD+_binding_protein	17	d2fy8a1.17.pdb	99.9	20	2	131	236	54.661	2.79	PDB header: transport protein	Chain: A: PDB Molecule: calcium-gated potassium channel mthk;	PDBTitle: crystal structure of mthk rck domain in its ligand-free gating-ring2 form
18	TPANIC_0024		Trk_family_potassium_(K+)_transporter,_NAD+_binding_protein	18	c3c85A_.18.pdb	99.9	14	3	141	236	58.4746	1.9	PDB header: transport protein	Chain: A: PDB Molecule: putative glutathione-regulated potassium-efflux system	PDBTitle: crystal structure of trka domain of putative glutathione-regulated2 potassium-efflux kefb from vibrio parahaemolyticus
18	TPANIC_0024		Trk_family_potassium_(K+)_transporter,_NAD+_binding_protein	19	c3mt5A_.19.pdb	99.9	12	2	210	236	88.1356	3	PDB header: membrane protein, transport protein	Chain: A: PDB Molecule: potassium large conductance calcium-activated channel,	PDBTitle: crystal structure of the human bk gating apparatus
18	TPANIC_0024		Trk_family_potassium_(K+)_transporter,_NAD+_binding_protein	20	c2g1uA_.20.pdb	99.9	14	2	134	236	55.9322	1.5	PDB header: transport protein	Chain: A: PDB Molecule: hypothetical protein tm1088a;	PDBTitle: crystal structure of a putative transport protein (tm1088a) from2 thermotoga maritima at 1.50 a resolution
19	TPANIC_0025		M16C_subfamily_peptidase	1	c3s5mA_.1.pdb	100	21	4	1020	1023	99.3157	1.55	PDB header: hydrolase	Chain: A: PDB Molecule: falcilysin;	PDBTitle: crystal structures of falcilysin, a m16 metalloprotease from the2 malaria parasite plasmodium falciparum
19	TPANIC_0025		M16C_subfamily_peptidase	2	c3s5kA_.2.pdb	100	21	4	1020	1023	99.3157	3.2	PDB header: hydrolase	Chain: A: PDB Molecule: falcilysin;	PDBTitle: crystal structures of falcilysin, a m16 metalloprotease from the2 malaria parasite plasmodium falciparum
19	TPANIC_0025		M16C_subfamily_peptidase	3	c2fgeA_.3.pdb	100	29	3	1017	1023	99.1202	2.1	PDB header: hydrolase, plant protein	Chain: A: PDB Molecule: zinc metalloprotease (insulinase family);	PDBTitle: crystal structure of presequence protease prep from2 arabidopsis thaliana
19	TPANIC_0025		M16C_subfamily_peptidase	4	c4l3tB_.4.pdb	100	25	1	1018	1023	99.4135	2.03	PDB header: hydrolase	Chain: B: PDB Molecule: presequence protease, mitochondrial;	PDBTitle: crystal structure of substrate-free human presequence protease
19	TPANIC_0025		M16C_subfamily_peptidase	5	c1q2lA_.5.pdb	100	13	7	1017	1023	98.7292	2.2	PDB header: hydrolase	Chain: A: PDB Molecule: protease iii;	PDBTitle: crystal structure of pitrilysin
19	TPANIC_0025		M16C_subfamily_peptidase	6	c2wk3A_.6.pdb	100	13	17	1020	1023	98.045	2.59	PDB header: hydrolase	Chain: A: PDB Molecule: insulin degrading enzyme;	PDBTitle: crystal structure of human insulin-degrading enzyme in2 complex with amyloid-beta (1-42)
19	TPANIC_0025		M16C_subfamily_peptidase	7	c2jbuB_.7.pdb	100	13	17	1001	1023	96.1877	3	PDB header: hydrolase	Chain: B: PDB Molecule: insulin-degrading enzyme;	PDBTitle: crystal structure of human insulin degrading enzyme2 complexed with co-purified peptides.
19	TPANIC_0025		M16C_subfamily_peptidase	8	d2fgea4.8.pdb	100	40	6	248	1023	23.6559	2.1	PDB header: hydrolase, plant protein	Chain: A: PDB Molecule: zinc metalloprotease (insulinase family);	PDBTitle: crystal structure of presequence protease prep from2 arabidopsis thaliana
19	TPANIC_0025		M16C_subfamily_peptidase	9	c1hr9D_.9.pdb	100	16	24	476	1023	44.1838	3.01	PDB header: hydrolase	Chain: D: PDB Molecule: mitochondrial processing peptidase beta subunit;	PDBTitle: yeast mitochondrial processing peptidase beta-e73q mutant2 complexed with malate dehydrogenase signal peptide
19	TPANIC_0025		M16C_subfamily_peptidase	10	c1hr6C_.10.pdb	100	15	24	477	1023	44.2815	2.5	PDB header: hydrolase	Chain: C: PDB Molecule: mitochondrial processing peptidase alpha subunit;	PDBTitle: yeast mitochondrial processing peptidase
19	TPANIC_0025		M16C_subfamily_peptidase	11	c1sqpA_.11.pdb	100	13	24	463	1023	42.913	2.7	PDB header: oxidoreductase	Chain: A: PDB Molecule: ubiquinol-cytochrome-c reductase complex core protein i,	PDBTitle: crystal structure analysis of bovine bc1 with myxothiazol
19	TPANIC_0025		M16C_subfamily_peptidase	12	c1nu1A_.12.pdb	100	13	24	463	1023	42.913	3.2	PDB header: oxidoreductase	Chain: A: PDB Molecule: ubiquinol-cytochrome c reductase complex core protein i,	PDBTitle: crystal structure of mitochondrial cytochrome bc1 complexed with 2-2 nonyl-4-hydroxyquinoline n-oxide (nqno)
19	TPANIC_0025		M16C_subfamily_peptidase	13	c3go9A_.13.pdb	100	14	24	480	1023	44.5748	1.62	PDB header: hydrolase	Chain: A: PDB Molecule: insulinase family protease;	PDBTitle: predicted insulinase family protease from yersinia pestis
19	TPANIC_0025		M16C_subfamily_peptidase	14	c3amiB_.14.pdb	100	20	30	461	1023	42.131	2.4	PDB header: hydrolase	Chain: B: PDB Molecule: zinc peptidase;	PDBTitle: the crystal structure of the m16b metallopeptidase subunit from2 sphingomonas sp. a1
19	TPANIC_0025		M16C_subfamily_peptidase	15	c3eoqB_.15.pdb	100	20	24	463	1023	42.913	2.29	PDB header: hydrolase	Chain: B: PDB Molecule: putative zinc protease;	PDBTitle: the crystal structure of putative zinc protease beta-2 subunit from thermus thermophilus hb8
19	TPANIC_0025		M16C_subfamily_peptidase	16	c4xeaA_.16.pdb	100	17	15	461	1023	43.5973	1.95	PDB header: hydrolase	Chain: A: PDB Molecule: peptidase m16 domain protein;	PDBTitle: crystal structure of putative m16-like peptidase from alicyclobacillus2 acidocaldarius
19	TPANIC_0025		M16C_subfamily_peptidase	17	c3hdiA_.17.pdb	100	17	30	474	1023	43.4018	2.7	PDB header: hydrolase	Chain: A: PDB Molecule: processing protease;	PDBTitle: crystal structure of bacillus halodurans metallo peptidase
19	TPANIC_0025		M16C_subfamily_peptidase	18	c3cx5L_.18.pdb	100	16	30	464	1023	42.4242	1.9	PDB header: oxidoreductase	Chain: L: PDB Molecule: cytochrome b-c1 complex subunit 1, mitochondrial;	PDBTitle: structure of complex iii with bound cytochrome c in reduced state and2 definition of a minimal core interface for electron transfer.
19	TPANIC_0025		M16C_subfamily_peptidase	19	c1l0lB_.19.pdb	100	12	24	458	1023	42.4242	2.35	PDB header: oxidoreductase	Chain: B: PDB Molecule: ubiquinol-cytochrome c reductase complex core protein 2;	PDBTitle: structure of bovine mitochondrial cytochrome bc1 complex with a bound2 fungicide famoxadone
19	TPANIC_0025		M16C_subfamily_peptidase	20	c3gwbA_.20.pdb	100	15	30	466	1023	42.6197	1.9	PDB header: hydrolase	Chain: A: PDB Molecule: peptidase m16 inactive domain family protein;	PDBTitle: crystal structure of peptidase m16 inactive domain from pseudomonas2 fluorescens. northeast structural genomics target plr293l
20	TPANIC_0026	fliG1	flagellar_motor_switch_protein_FliG	1	c3hjlA_.1.pdb	100	24	20	337	340	93.2353	2.4	PDB header: proton transport	Chain: A: PDB Molecule: flagellar motor switch protein flig;	PDBTitle: the structure of full-length flig from aquifex aeolicus
20	TPANIC_0026	fliG1	flagellar_motor_switch_protein_FliG	2	c3pl4A_.2.pdb	100	23	117	339	340	65.2941	2.71	PDB header: motor protein	Chain: A: PDB Molecule: flagellar motor switch protein;	PDBTitle: crystal structure of flig (residue 116-343) from h. pylori
20	TPANIC_0026	fliG1	flagellar_motor_switch_protein_FliG	3	c3pkrA_.3.pdb	100	24	121	337	340	63.5294	2.6	PDB header: motor protein	Chain: A: PDB Molecule: flagellar motor switch protein;	PDBTitle: crystal structure of flig (residue 86-343) from h. pylori
20	TPANIC_0026	fliG1	flagellar_motor_switch_protein_FliG	4	d1lkvx_.4.pdb	100	27	130	340	340	61.7647	2.8	PDB header: structural protein	Chain: X: PDB Molecule: flagellar motor switch protein flig;	PDBTitle: crystal structure of the middle and c-terminal domains of the2 flagellar rotor protein flig
20	TPANIC_0026	fliG1	flagellar_motor_switch_protein_FliG	5	d1qc7a_.5.pdb	99.9	24	250	340	340	26.4706	2.2	PDB header: structural protein	Chain: A: PDB Molecule: protein (flig);	PDBTitle: t. maritima flig c-terminal domain
20	TPANIC_0026	fliG1	flagellar_motor_switch_protein_FliG	6	d1qc7b_.6.pdb	99.9	25	250	337	340	25.5882	2.2	PDB header: structural protein	Chain: B: PDB Molecule: protein (flig);	PDBTitle: t. maritima flig c-terminal domain
20	TPANIC_0026	fliG1	flagellar_motor_switch_protein_FliG	7	c3sohB_.7.pdb	99.8	28	128	205	340	22.6471	3.5	PDB header: motor protein	Chain: B: PDB Molecule: flagellar motor switch protein flig;	PDBTitle: architecture of the flagellar rotor
20	TPANIC_0026	fliG1	flagellar_motor_switch_protein_FliG	8	d2ouxa1.8.pdb	98.5	14	124	250	340	37.0588	2.16	PDB header: transport protein	Chain: A: PDB Molecule: magnesium transporter;	PDBTitle: crystal structure of the soluble part of a magnesium transporter
20	TPANIC_0026	fliG1	flagellar_motor_switch_protein_FliG	9	c2ouxB_.9.pdb	98.3	13	124	281	340	46.1765	2.16	PDB header: transport protein	Chain: B: PDB Molecule: magnesium transporter;	PDBTitle: crystal structure of the soluble part of a magnesium transporter
20	TPANIC_0026	fliG1	flagellar_motor_switch_protein_FliG	10	d2yvxa1.10.pdb	98.1	18	126	250	340	36.4706	3.5	PDB header: transport protein	Chain: A: PDB Molecule: mg2+ transporter mgte;	PDBTitle: crystal structure of magnesium transporter mgte
20	TPANIC_0026	fliG1	flagellar_motor_switch_protein_FliG	11	c2yvxD_.11.pdb	96.7	18	124	250	340	37.0588	3.5	PDB header: transport protein	Chain: D: PDB Molecule: mg2+ transporter mgte;	PDBTitle: crystal structure of magnesium transporter mgte
20	TPANIC_0026	fliG1	flagellar_motor_switch_protein_FliG	12	c2yvzA_.12.pdb	96.4	19	124	250	340	37.0588	3.9	PDB header: transport protein	Chain: A: PDB Molecule: mg2+ transporter mgte;	PDBTitle: crystal structure of magnesium transporter mgte cytosolic domain,2 mg2+-free form
20	TPANIC_0026	fliG1	flagellar_motor_switch_protein_FliG	13	c2kn6A_.13.pdb	91.7	15	92	248	340	45.8824	UNK	PDB header: apoptosis	Chain: A: PDB Molecule: apoptosis-associated speck-like protein containing a card;	PDBTitle: structure of full-length human asc (apoptosis-associated speck-like2 protein containing a card)
20	TPANIC_0026	fliG1	flagellar_motor_switch_protein_FliG	14	c3b37A_.14.pdb	88.6	14	56	195	340	40.8824	1.7	PDB header: hydrolase	Chain: A: PDB Molecule: aminopeptidase n;	PDBTitle: crystal structure of e. coli aminopeptidase n in complex with tyrosine
20	TPANIC_0026	fliG1	flagellar_motor_switch_protein_FliG	15	d1m8za_.15.pdb	83.4	12	42	307	340	77.9412	1.9	PDB header: rna binding protein	Chain: A: PDB Molecule: pumilio 1;	PDBTitle: crystal structure of a pumilio-homology domain
20	TPANIC_0026	fliG1	flagellar_motor_switch_protein_FliG	16	c1hjpA_.16.pdb	78.1	15	35	120	340	25	2.5	PDB header: dna recombination	Chain: A: PDB Molecule: ruva;	PDBTitle: holliday junction binding protein ruva from e. coli
20	TPANIC_0026	fliG1	flagellar_motor_switch_protein_FliG	17	c3ebhA_.17.pdb	71.3	10	31	197	340	48.8235	1.65	PDB header: hydrolase inhibitor	Chain: A: PDB Molecule: m1 family aminopeptidase;	PDBTitle: structure of the m1 alanylaminopeptidase from malaria complexed with2 bestatin
20	TPANIC_0026	fliG1	flagellar_motor_switch_protein_FliG	18	d1cuka2.18.pdb	61.6	20	35	83	340	14.1176	1.9	PDB header: helicase	Chain: A: PDB Molecule: ruva protein;	PDBTitle: escherichia coli ruva protein at ph 4.9 and room temperature
20	TPANIC_0026	fliG1	flagellar_motor_switch_protein_FliG	19	c2x49A_.19.pdb	60.2	15	121	250	340	37.9412	1.5	PDB header: protein transport	Chain: A: PDB Molecule: invasion protein inva;	PDBTitle: crystal structure of the c-terminal domain of inva
20	TPANIC_0026	fliG1	flagellar_motor_switch_protein_FliG	20	c1d8lA_.20.pdb	60	20	35	83	340	14.1176	2.5	PDB header: gene regulation	Chain: A: PDB Molecule: protein (holliday junction dna helicase ruva);	PDBTitle: e. coli holliday junction binding protein ruva nh2 region2 lacking domain iii
21	TPANIC_0027		putative_hemolysin_HlyC	1	c4hg0A_.1.pdb	100	25	170	406	407	57.9853	3.1	PDB header: transport protein	Chain: A: PDB Molecule: magnesium and cobalt efflux protein corc;	PDBTitle: crystal structure of magnesium and cobalt efflux protein corc,2 northeast structural genomics consortium (nesg) target er40
21	TPANIC_0027		putative_hemolysin_HlyC	2	c3ocmA_.2.pdb	100	23	168	322	407	37.8378	1.8	PDB header: membrane protein	Chain: A: PDB Molecule: putative membrane protein;	PDBTitle: the crystal structure of a domain from a possible membrane protein of2 bordetella parapertussis
21	TPANIC_0027		putative_hemolysin_HlyC	3	c3ocmB_.3.pdb	100	23	169	320	407	37.1007	1.8	PDB header: membrane protein	Chain: B: PDB Molecule: putative membrane protein;	PDBTitle: the crystal structure of a domain from a possible membrane protein of2 bordetella parapertussis
21	TPANIC_0027		putative_hemolysin_HlyC	4	c3oi8B_.4.pdb	99.9	26	151	308	407	38.5749	1.99	PDB header: structural genomics, unknown function	Chain: B: PDB Molecule: uncharacterized protein;	PDBTitle: the crystal structure of functionally unknown conserved protein domain2 from neisseria meningitidis mc58
21	TPANIC_0027		putative_hemolysin_HlyC	5	c3ocoB_.5.pdb	99.9	27	174	313	407	34.1523	2.2	PDB header: structural genomics, unknown function	Chain: B: PDB Molecule: hemolysin-like protein containing cbs domains;	PDBTitle: the crystal structure of a hemolysin-like protein containing cbs2 domain of oenococcus oeni psu
21	TPANIC_0027		putative_hemolysin_HlyC	6	c4iy3B_.6.pdb	99.9	21	176	312	407	33.4152	3.6	PDB header: metal transport	Chain: B: PDB Molecule: metal transporter cnnm4;	PDBTitle: structural and ligand binding properties of the bateman domain of2 human magnesium transporters cnnm2 and cnnm4
21	TPANIC_0027		putative_hemolysin_HlyC	7	c3lhhA_.7.pdb	99.9	24	187	316	407	31.6953	2.1	PDB header: membrane protein	Chain: A: PDB Molecule: cbs domain protein;	PDBTitle: the crystal structure of cbs domain protein from shewanella2 oneidensis mr-1.
21	TPANIC_0027		putative_hemolysin_HlyC	8	c3lv9A_.8.pdb	99.9	22	181	315	407	32.9238	2.4	PDB header: membrane protein	Chain: A: PDB Molecule: putative transporter;	PDBTitle: crystal structure of cbs domain of a putative transporter from2 clostridium difficile 630
21	TPANIC_0027		putative_hemolysin_HlyC	9	c3hf7A_.9.pdb	99.9	21	185	313	407	31.4496	2.75	PDB header: structural genomics, unknown function	Chain: A: PDB Molecule: uncharacterized cbs-domain protein;	PDBTitle: the crystal structure of a cbs-domain pair with bound amp from2 klebsiella pneumoniae to 2.75a
21	TPANIC_0027		putative_hemolysin_HlyC	10	c3i8nB_.10.pdb	99.9	24	184	312	407	31.4496	2.15	PDB header: structural genomics, unknown function	Chain: B: PDB Molecule: uncharacterized protein vp2912;	PDBTitle: a domain of a conserved functionally known protein from2 vibrio parahaemolyticus rimd 2210633.
21	TPANIC_0027		putative_hemolysin_HlyC	11	c3jtfB_.11.pdb	99.9	31	185	315	407	31.941	2	PDB header: transport protein	Chain: B: PDB Molecule: magnesium and cobalt efflux protein;	PDBTitle: the cbs domain pair structure of a magnesium and cobalt efflux protein2 from bordetella parapertussis in complex with amp
21	TPANIC_0027		putative_hemolysin_HlyC	12	c3lfrB_.12.pdb	99.9	31	184	316	407	32.4324	1.53	PDB header: transport protein	Chain: B: PDB Molecule: putative metal ion transporter;	PDBTitle: the crystal structure of a cbs domain from a putative metal2 ion transporter bound to amp from pseudomonas syringae to3 1.55a
21	TPANIC_0027		putative_hemolysin_HlyC	13	c3nqrD_.13.pdb	99.9	32	186	312	407	30.9582	2	PDB header: transport protein	Chain: D: PDB Molecule: magnesium and cobalt efflux protein corc;	PDBTitle: a putative cbs domain-containing protein from salmonella typhimurium2 lt2
21	TPANIC_0027		putative_hemolysin_HlyC	14	c3kxrA_.14.pdb	99.8	14	150	311	407	39.5577	2.41	PDB header: transport protein	Chain: A: PDB Molecule: magnesium transporter, putative;	PDBTitle: structure of the cystathionine beta-synthase pair domain of the2 putative mg2+ transporter so5017 from shewanella oneidensis mr-1.
21	TPANIC_0027		putative_hemolysin_HlyC	15	d2plia1.15.pdb	99.8	21	326	405	407	19.4103	1.7	PDB header: structural genomics, unknown function	Chain: A: PDB Molecule: uncharacterized protein;	PDBTitle: crystal structure of putative mg2+ and co2+ transporter(corc)2 associated region from neisseria meningitidis mc58
21	TPANIC_0027		putative_hemolysin_HlyC	16	c3dedB_.16.pdb	99.8	14	326	406	407	19.656	2.14	PDB header: membrane protein	Chain: B: PDB Molecule: probable hemolysin;	PDBTitle: c-terminal domain of probable hemolysin from chromobacterium violaceum
21	TPANIC_0027		putative_hemolysin_HlyC	17	c2yvxD_.17.pdb	99.8	20	90	314	407	55.0369	3.5	PDB header: transport protein	Chain: D: PDB Molecule: mg2+ transporter mgte;	PDBTitle: crystal structure of magnesium transporter mgte
21	TPANIC_0027		putative_hemolysin_HlyC	18	c2yvzA_.18.pdb	99.8	15	90	311	407	54.2998	3.9	PDB header: transport protein	Chain: A: PDB Molecule: mg2+ transporter mgte;	PDBTitle: crystal structure of magnesium transporter mgte cytosolic domain,2 mg2+-free form
21	TPANIC_0027		putative_hemolysin_HlyC	19	c1yavB_.19.pdb	99.8	13	185	317	407	32.4324	2.1	PDB header: structural genomics, unknown function	Chain: B: PDB Molecule: hypothetical protein bsu14130;	PDBTitle: crystal structure of cbs domain-containing protein ykul2 from bacillus subtilis
21	TPANIC_0027		putative_hemolysin_HlyC	20	c3ctuB_.20.pdb	99.8	15	176	320	407	35.3808	2.81	PDB header: structural genomics, unknown function	Chain: B: PDB Molecule: cbs domain protein;	PDBTitle: crystal structure of cbs domain protein from streptococcus2 pneumoniae tigr4
22	TPANIC_0028		putative_hemolysin_HlyC	1	c4hg0A_.1.pdb	100	20	182	446	453	58.2781	3.1	PDB header: transport protein	Chain: A: PDB Molecule: magnesium and cobalt efflux protein corc;	PDBTitle: crystal structure of magnesium and cobalt efflux protein corc,2 northeast structural genomics consortium (nesg) target er40
22	TPANIC_0028		putative_hemolysin_HlyC	2	c3ocmA_.2.pdb	100	22	180	346	453	36.6446	1.8	PDB header: membrane protein	Chain: A: PDB Molecule: putative membrane protein;	PDBTitle: the crystal structure of a domain from a possible membrane protein of2 bordetella parapertussis
22	TPANIC_0028		putative_hemolysin_HlyC	3	c3ocmB_.3.pdb	100	22	181	344	453	35.9823	1.8	PDB header: membrane protein	Chain: B: PDB Molecule: putative membrane protein;	PDBTitle: the crystal structure of a domain from a possible membrane protein of2 bordetella parapertussis
22	TPANIC_0028		putative_hemolysin_HlyC	4	c3oi8B_.4.pdb	99.9	18	163	332	453	37.3068	1.99	PDB header: structural genomics, unknown function	Chain: B: PDB Molecule: uncharacterized protein;	PDBTitle: the crystal structure of functionally unknown conserved protein domain2 from neisseria meningitidis mc58
22	TPANIC_0028		putative_hemolysin_HlyC	5	c3ocoB_.5.pdb	99.9	22	186	337	453	33.3333	2.2	PDB header: structural genomics, unknown function	Chain: B: PDB Molecule: hemolysin-like protein containing cbs domains;	PDBTitle: the crystal structure of a hemolysin-like protein containing cbs2 domain of oenococcus oeni psu
22	TPANIC_0028		putative_hemolysin_HlyC	6	c4iy3B_.6.pdb	99.9	19	188	336	453	32.6711	3.6	PDB header: metal transport	Chain: B: PDB Molecule: metal transporter cnnm4;	PDBTitle: structural and ligand binding properties of the bateman domain of2 human magnesium transporters cnnm2 and cnnm4
22	TPANIC_0028		putative_hemolysin_HlyC	7	c3lhhA_.7.pdb	99.9	23	199	340	453	31.1258	2.1	PDB header: membrane protein	Chain: A: PDB Molecule: cbs domain protein;	PDBTitle: the crystal structure of cbs domain protein from shewanella2 oneidensis mr-1.
22	TPANIC_0028		putative_hemolysin_HlyC	8	c3lv9A_.8.pdb	99.9	22	193	339	453	32.2296	2.4	PDB header: membrane protein	Chain: A: PDB Molecule: putative transporter;	PDBTitle: crystal structure of cbs domain of a putative transporter from2 clostridium difficile 630
22	TPANIC_0028		putative_hemolysin_HlyC	9	c3jtfB_.9.pdb	99.9	23	197	339	453	31.3466	2	PDB header: transport protein	Chain: B: PDB Molecule: magnesium and cobalt efflux protein;	PDBTitle: the cbs domain pair structure of a magnesium and cobalt efflux protein2 from bordetella parapertussis in complex with amp
22	TPANIC_0028		putative_hemolysin_HlyC	10	c3hf7A_.10.pdb	99.9	21	197	337	453	30.9051	2.75	PDB header: structural genomics, unknown function	Chain: A: PDB Molecule: uncharacterized cbs-domain protein;	PDBTitle: the crystal structure of a cbs-domain pair with bound amp from2 klebsiella pneumoniae to 2.75a
22	TPANIC_0028		putative_hemolysin_HlyC	11	c3i8nB_.11.pdb	99.9	29	196	336	453	30.9051	2.15	PDB header: structural genomics, unknown function	Chain: B: PDB Molecule: uncharacterized protein vp2912;	PDBTitle: a domain of a conserved functionally known protein from2 vibrio parahaemolyticus rimd 2210633.
22	TPANIC_0028		putative_hemolysin_HlyC	12	c3lfrB_.12.pdb	99.9	23	196	340	453	31.7881	1.53	PDB header: transport protein	Chain: B: PDB Molecule: putative metal ion transporter;	PDBTitle: the crystal structure of a cbs domain from a putative metal2 ion transporter bound to amp from pseudomonas syringae to3 1.55a
22	TPANIC_0028		putative_hemolysin_HlyC	13	c3nqrD_.13.pdb	99.9	19	198	336	453	30.4636	2	PDB header: transport protein	Chain: D: PDB Molecule: magnesium and cobalt efflux protein corc;	PDBTitle: a putative cbs domain-containing protein from salmonella typhimurium2 lt2
22	TPANIC_0028		putative_hemolysin_HlyC	14	c3kxrA_.14.pdb	99.9	17	163	335	453	37.9691	2.41	PDB header: transport protein	Chain: A: PDB Molecule: magnesium transporter, putative;	PDBTitle: structure of the cystathionine beta-synthase pair domain of the2 putative mg2+ transporter so5017 from shewanella oneidensis mr-1.
22	TPANIC_0028		putative_hemolysin_HlyC	15	c3ctuB_.15.pdb	99.9	14	188	344	453	34.4371	2.81	PDB header: structural genomics, unknown function	Chain: B: PDB Molecule: cbs domain protein;	PDBTitle: crystal structure of cbs domain protein from streptococcus2 pneumoniae tigr4
22	TPANIC_0028		putative_hemolysin_HlyC	16	c1yavB_.16.pdb	99.8	10	197	341	453	31.7881	2.1	PDB header: structural genomics, unknown function	Chain: B: PDB Molecule: hypothetical protein bsu14130;	PDBTitle: crystal structure of cbs domain-containing protein ykul2 from bacillus subtilis
22	TPANIC_0028		putative_hemolysin_HlyC	17	c3lqnA_.17.pdb	99.8	16	194	339	453	32.0088	1.8	PDB header: structural genomics, unknown function	Chain: A: PDB Molecule: cbs domain protein;	PDBTitle: crystal structure of cbs domain-containing protein of2 unknown function from bacillus anthracis str. ames ancestor
22	TPANIC_0028		putative_hemolysin_HlyC	18	d2ooxe1.18.pdb	99.8	15	180	341	453	35.5408	2.6	PDB header: transferase	Chain: E: PDB Molecule: hypothetical protein c1556.08c in chromosome i;	PDBTitle: crystal structure of the adenylate sensor from amp-activated protein2 kinase complexed with amp
22	TPANIC_0028		putative_hemolysin_HlyC	19	c2yvzA_.19.pdb	99.8	17	105	335	453	50.7726	3.9	PDB header: transport protein	Chain: A: PDB Molecule: mg2+ transporter mgte;	PDBTitle: crystal structure of magnesium transporter mgte cytosolic domain,2 mg2+-free form
22	TPANIC_0028		putative_hemolysin_HlyC	20	c2yvxD_.20.pdb	99.8	17	161	338	453	39.0728	3.5	PDB header: transport protein	Chain: D: PDB Molecule: mg2+ transporter mgte;	PDBTitle: crystal structure of magnesium transporter mgte
23	TPANIC_0029	murA	UDP-N-acetylglucosamine_1-carboxyvinyltransferase	1	c3r38A_.1.pdb	100	36	1	423	425	99.2941	2.23	PDB header: transferase	Chain: A: PDB Molecule: udp-n-acetylglucosamine 1-carboxyvinyltransferase 1;	PDBTitle: 2.23 angstrom resolution crystal structure of udp-n-acetylglucosamine2 1-carboxyvinyltransferase (mura) from listeria monocytogenes egd-e
23	TPANIC_0029	murA	UDP-N-acetylglucosamine_1-carboxyvinyltransferase	2	c5bq2C_.2.pdb	100	35	1	423	425	99.2941	1.7	PDB header: transferase	Chain: C: PDB Molecule: udp-n-acetylglucosamine 1-carboxyvinyltransferase;	PDBTitle: crystal structure of udp-n-acetylglucosamine 1-carboxyvinyltransferase2 (udp-n-acetylglucosamine enolpyruvyl transferase, ept) from3 pseudomonas aeruginosa
23	TPANIC_0029	murA	UDP-N-acetylglucosamine_1-carboxyvinyltransferase	3	d1uaea_.3.pdb	100	33	1	425	425	99.7647	1.8	PDB header: transferase	Chain: A: PDB Molecule: udp-n-acetylglucosamine enolpyruvyl transferase;	PDBTitle: structure of udp-n-acetylglucosamine enolpyruvyl transferase
23	TPANIC_0029	murA	UDP-N-acetylglucosamine_1-carboxyvinyltransferase	4	d1ejda_.4.pdb	100	34	1	425	425	99.7647	1.55	PDB header: transferase	Chain: A: PDB Molecule: udp-n-acetylglucosamine enolpyruvyltransferase;	PDBTitle: crystal structure of unliganded mura (type1)
23	TPANIC_0029	murA	UDP-N-acetylglucosamine_1-carboxyvinyltransferase	5	c3zh3A_.5.pdb	100	33	1	423	425	99.2941	2.9	PDB header: transferase	Chain: A: PDB Molecule: udp-n-acetylglucosamine 1-carboxyvinyltransferase;	PDBTitle: crystal structure of s. pneumoniae d39 native mura1
23	TPANIC_0029	murA	UDP-N-acetylglucosamine_1-carboxyvinyltransferase	6	c4fqdA_.6.pdb	100	25	1	425	425	99.7647	2.5	PDB header: transferase	Chain: A: PDB Molecule: niko protein;	PDBTitle: crystal structure of the enolpyruvyl transferase niko from2 streptomyces tendae
23	TPANIC_0029	murA	UDP-N-acetylglucosamine_1-carboxyvinyltransferase	7	c2yvwA_.7.pdb	100	32	2	423	425	99.0588	1.81	PDB header: transferase	Chain: A: PDB Molecule: udp-n-acetylglucosamine 1-carboxyvinyltransferase;	PDBTitle: crystal structure of udp-n-acetylglucosamine 1-carboxyvinyltransferase2 from aquifex aeolicus vf5
23	TPANIC_0029	murA	UDP-N-acetylglucosamine_1-carboxyvinyltransferase	8	d1g6sa_.8.pdb	100	18	1	419	425	98.3529	1.5	PDB header: transferase	Chain: A: PDB Molecule: epsp synthase;	PDBTitle: structure of epsp synthase liganded with shikimate-3-2 phosphate and glyphosate
23	TPANIC_0029	murA	UDP-N-acetylglucosamine_1-carboxyvinyltransferase	9	c3rmtB_.9.pdb	100	21	2	423	425	99.0588	2.8	PDB header: transferase	Chain: B: PDB Molecule: 3-phosphoshikimate 1-carboxyvinyltransferase 1;	PDBTitle: crystal structure of putative 5-enolpyruvoylshikimate-3-phosphate2 synthase from bacillus halodurans c-125
23	TPANIC_0029	murA	UDP-N-acetylglucosamine_1-carboxyvinyltransferase	10	c3roiA_.10.pdb	100	21	1	425	425	99.7647	2.2	PDB header: transferase	Chain: A: PDB Molecule: 3-phosphoshikimate 1-carboxyvinyltransferase;	PDBTitle: 2.20 angstrom resolution structure of 3-phosphoshikimate 1-2 carboxyvinyltransferase (aroa) from coxiella burnetii
23	TPANIC_0029	murA	UDP-N-acetylglucosamine_1-carboxyvinyltransferase	11	c2o0zA_.11.pdb	100	15	1	419	425	98.3529	2	PDB header: transferase	Chain: A: PDB Molecule: 3-phosphoshikimate 1-carboxyvinyltransferase;	PDBTitle: mycobacterium tuberculosis epsp synthase in complex with2 product (eps)
23	TPANIC_0029	murA	UDP-N-acetylglucosamine_1-carboxyvinyltransferase	12	d1rf6a_.12.pdb	100	22	1	417	425	97.8824	1.9	PDB header: transferase	Chain: A: PDB Molecule: 5-enolpyruvylshikimate-3-phosphate synthase;	PDBTitle: structural studies of streptococcus pneumoniae epsp2 synthase in s3p-glp bound state
23	TPANIC_0029	murA	UDP-N-acetylglucosamine_1-carboxyvinyltransferase	13	c2pqdA_.13.pdb	100	17	2	422	425	98.8235	1.77	PDB header: transferase	Chain: A: PDB Molecule: 3-phosphoshikimate 1-carboxyvinyltransferase;	PDBTitle: a100g cp4 epsps liganded with (r)-difluoromethyl tetrahedral reaction2 intermediate analog
23	TPANIC_0029	murA	UDP-N-acetylglucosamine_1-carboxyvinyltransferase	14	d1p88a_.14.pdb	100	19	25	229	425	48	UNK	PDB header: transferase	Chain: A: PDB Molecule: 3-phosphoshikimate 1-carboxyvinyltransferase;	PDBTitle: substrate-induced structural changes to the isolated n-2 terminal domain of 5-enolpyruvylshikimate-3-phosphate3 synthase
23	TPANIC_0029	murA	UDP-N-acetylglucosamine_1-carboxyvinyltransferase	15	d1qmha2.15.pdb	97.3	19	91	283	425	45.1765	2.1	PDB header: ligase	Chain: A: PDB Molecule: rna 3'-terminal phosphate cyclase;	PDBTitle: crystal structure of rna 3'-terminal phosphate cyclase, an2 ubiquitous enzyme with unusual topology
23	TPANIC_0029	murA	UDP-N-acetylglucosamine_1-carboxyvinyltransferase	16	c1qmiC_.16.pdb	94.8	18	90	231	425	33.1765	2.8	PDB header: ligase	Chain: C: PDB Molecule: rna 3'-terminal phosphate cyclase;	PDBTitle: crystal structure of rna 3'-terminal phosphate cyclase, an2 ubiquitous enzyme with unusual topology
23	TPANIC_0029	murA	UDP-N-acetylglucosamine_1-carboxyvinyltransferase	17	c4o8jB_.17.pdb	93.2	19	91	227	425	32	2.04	PDB header: ligase/rna	Chain: B: PDB Molecule: rna 3'-terminal phosphate cyclase;	PDBTitle: crystal structure of rtca, the rna 3'-terminal phosphate cyclase from2 pyrococcus horikoshii, in complex with racaaa3'phosphate and adenine.
23	TPANIC_0029	murA	UDP-N-acetylglucosamine_1-carboxyvinyltransferase	18	c3pqvD_.18.pdb	85	9	28	141	425	26.5882	2.61	PDB header: unknown function	Chain: D: PDB Molecule: rcl1 protein;	PDBTitle: cyclase homolog
23	TPANIC_0029	murA	UDP-N-acetylglucosamine_1-carboxyvinyltransferase	19	c4muoB_.19.pdb	76.9	9	48	205	425	36.9412	1.94	PDB header: dna binding protein	Chain: B: PDB Molecule: uncharacterized protein ybib;	PDBTitle: the trpd2 enzyme from e.coli: ybib
23	TPANIC_0029	murA	UDP-N-acetylglucosamine_1-carboxyvinyltransferase	20	c1v8gB_.20.pdb	49.5	15	48	204	425	36.7059	2.1	PDB header: transferase	Chain: B: PDB Molecule: anthranilate phosphoribosyltransferase;	PDBTitle: crystal structure of anthranilate phosphoribosyltransferase2 (trpd) from thermus thermophilus hb8
24	TPANIC_0030	groEL	chaperone_GroEL	1	c1kp8B_.1.pdb	100	58	2	526	544	96.3235	2	PDB header: chaperone	Chain: B: PDB Molecule: groel protein;	PDBTitle: structural basis for groel-assisted protein folding from the crystal2 structure of (groel-kmgatp)14 at 2.0 a resolution
24	TPANIC_0030	groEL	chaperone_GroEL	2	c4pj1E_.2.pdb	100	47	2	525	544	96.1397	3.15	PDB header: chaperone	Chain: E: PDB Molecule: 60 kda heat shock protein, mitochondrial;	PDBTitle: crystal structure of the human mitochondrial chaperonin symmetrical2 'football' complex
24	TPANIC_0030	groEL	chaperone_GroEL	3	c1we3D_.3.pdb	100	63	2	526	544	96.3235	2.8	PDB header: chaperone	Chain: D: PDB Molecule: cpn60(groel);	PDBTitle: crystal structure of the chaperonin complex cpn60/cpn10/(adp)7 from2 thermus thermophilus
24	TPANIC_0030	groEL	chaperone_GroEL	4	c1iokE_.4.pdb	100	61	2	525	544	96.1397	3.2	PDB header: chaperone	Chain: E: PDB Molecule: chaperonin 60;	PDBTitle: crystal structure of chaperonin-60 from paracoccus2 denitrificans
24	TPANIC_0030	groEL	chaperone_GroEL	5	c4b2tE_.5.pdb	100	25	3	524	544	95.7721	5.5	PDB header: chaperone	Chain: E: PDB Molecule: t-complex protein 1 subunit epsilon;	PDBTitle: the crystal structures of the eukaryotic chaperonin cct2 reveal its functional partitioning
24	TPANIC_0030	groEL	chaperone_GroEL	6	c3izkF_.6.pdb	100	25	3	524	544	95.7721	4.9	PDB header: chaperone	Chain: F: PDB Molecule: chaperonin;	PDBTitle: mm-cpn rls deltalid with atp
24	TPANIC_0030	groEL	chaperone_GroEL	7	c3p9ei_.7.pdb	100	22	3	532	544	97.2426	3.8	PDB header: chaperone	Chain: I: PDB Molecule:	PDBTitle: the crystal structure of yeast cct reveals intrinsic asymmetry of2 eukaryotic cytosolic chaperonins
24	TPANIC_0030	groEL	chaperone_GroEL	8	c3iygE_.8.pdb	100	24	3	524	544	95.7721	4	PDB header: chaperone	Chain: E: PDB Molecule: t-complex protein 1 subunit;	PDBTitle: ca model of bovine tric/cct derived from a 4.0 angstrom2 cryo-em map
24	TPANIC_0030	groEL	chaperone_GroEL	9	c4b2tQ_.9.pdb	100	20	3	524	544	95.7721	5.5	PDB header: chaperone	Chain: Q: PDB Molecule: t-complex protein 1 subunit theta;	PDBTitle: the crystal structures of the eukaryotic chaperonin cct2 reveal its functional partitioning
24	TPANIC_0030	groEL	chaperone_GroEL	10	c3iygD_.10.pdb	100	22	2	524	544	95.9559	4	PDB header: chaperone	Chain: D: PDB Molecule: t-complex protein 1 subunit delta;	PDBTitle: ca model of bovine tric/cct derived from a 4.0 angstrom2 cryo-em map
24	TPANIC_0030	groEL	chaperone_GroEL	11	c3iygA_.11.pdb	100	25	3	525	544	95.9559	4	PDB header: chaperone	Chain: A: PDB Molecule: t-complex protein 1 subunit alpha;	PDBTitle: ca model of bovine tric/cct derived from a 4.0 angstrom2 cryo-em map
24	TPANIC_0030	groEL	chaperone_GroEL	12	c4b2tD_.12.pdb	100	23	3	524	544	95.7721	5.5	PDB header: chaperone	Chain: D: PDB Molecule: t-complex protein 1 subunit delta;	PDBTitle: the crystal structures of the eukaryotic chaperonin cct2 reveal its functional partitioning
24	TPANIC_0030	groEL	chaperone_GroEL	13	c1q2vA_.13.pdb	100	27	3	524	544	95.7721	2.4	PDB header: chaperone	Chain: A: PDB Molecule: thermosome alpha subunit;	PDBTitle: crystal structure of the chaperonin from thermococcus strain ks-12 (nucleotide-free form)
24	TPANIC_0030	groEL	chaperone_GroEL	14	c3iygG_.14.pdb	100	22	3	525	544	95.9559	4	PDB header: chaperone	Chain: G: PDB Molecule: t-complex protein 1 subunit gamma;	PDBTitle: ca model of bovine tric/cct derived from a 4.0 angstrom2 cryo-em map
24	TPANIC_0030	groEL	chaperone_GroEL	15	c3p9en_.15.pdb	100	23	2	531	544	97.2426	3.8	PDB header: chaperone	Chain: N: PDB Molecule:	PDBTitle: the crystal structure of yeast cct reveals intrinsic asymmetry of2 eukaryotic cytosolic chaperonins
24	TPANIC_0030	groEL	chaperone_GroEL	16	c4b2tA_.16.pdb	100	23	1	523	544	95.9559	5.5	PDB header: chaperone	Chain: A: PDB Molecule: t-complex protein 1 subunit alpha;	PDBTitle: the crystal structures of the eukaryotic chaperonin cct2 reveal its functional partitioning
24	TPANIC_0030	groEL	chaperone_GroEL	17	c3p9dL_.17.pdb	100	21	2	524	544	95.9559	3.8	PDB header: chaperone	Chain: L: PDB Molecule: t-complex protein 1 subunit delta;	PDBTitle: the crystal structure of yeast cct reveals intrinsic asymmetry of2 eukaryotic cytosolic chaperonins
24	TPANIC_0030	groEL	chaperone_GroEL	18	c3losC_.18.pdb	100	25	3	539	544	98.5294	4.3	PDB header: chaperone	Chain: C: PDB Molecule: chaperonin;	PDBTitle: atomic model of mm-cpn in the closed state
24	TPANIC_0030	groEL	chaperone_GroEL	19	c3p9ee_.19.pdb	100	22	3	525	544	95.9559	3.8	PDB header: chaperone	Chain: E: PDB Molecule:	PDBTitle: the crystal structure of yeast cct reveals intrinsic asymmetry of2 eukaryotic cytosolic chaperonins
24	TPANIC_0030	groEL	chaperone_GroEL	20	c1a6eA_.20.pdb	100	25	5	521	544	94.8529	3.2	PDB header: chaperonin	Chain: A: PDB Molecule: thermosome (alpha subunit);	PDBTitle: thermosome-mg-adp-alf3 complex
25	TPANIC_0031		hypothetical_protein	1	c2wj9A_.1.pdb	18.3	50	27	40	92	14.1304	1.62	PDB header: hydrolase inhibitor	Chain: A: PDB Molecule: intergenic-region protein;	PDBTitle: ardb
25	TPANIC_0031		hypothetical_protein	2	c2i5nH_.2.pdb	17.9	18	65	87	92	23.913	1.96	PDB header: photosynthesis	Chain: H: PDB Molecule: reaction center protein h chain;	PDBTitle: 1.96 a x-ray structure of photosynthetic reaction center from2 rhodopseudomonas viridis:crystals grown by microfluidic technique
25	TPANIC_0031		hypothetical_protein	3	d2dwya1.3.pdb	15.9	53	16	30	92	15.2174	2.3	PDB header: protein transport	Chain: A: PDB Molecule: adp-ribosylation factor binding protein gga1;	PDBTitle: crystal structure analysis of gga1-gae
25	TPANIC_0031		hypothetical_protein	4	c2ksdA_.4.pdb	15.3	54	78	90	92	13.0435	UNK	PDB header: transferase	Chain: A: PDB Molecule: aerobic respiration control sensor protein arcb;	PDBTitle: backbone structure of the membrane domain of e. coli histidine kinase2 receptor arcb, center for structures of membrane proteins (csmp)3 target 4310c
25	TPANIC_0031		hypothetical_protein	5	d1gywb_.5.pdb	14.8	24	10	30	92	21.7391	2.4	PDB header: endocytosis	Chain: B: PDB Molecule: adapter-related protein complex 1 gamma 1	PDBTitle: gamma-adaptin appendage domain from clathrin adaptor ap12 a753d mutant
25	TPANIC_0031		hypothetical_protein	6	d1eysh2.6.pdb	12.6	44	65	87	92	23.913	2.2	PDB header: electron transport	Chain: H: PDB Molecule: photosynthetic reaction center;	PDBTitle: crystal structure of photosynthetic reaction center from a2 thermophilic bacterium, thermochromatium tepidum
25	TPANIC_0031		hypothetical_protein	7	c3w3fB_.7.pdb	11.5	35	67	83	92	17.3913	1.92	PDB header: biosynthetic protein	Chain: B: PDB Molecule: uncharacterized protein blr2150;	PDBTitle: crystal structure of ent-kaurene synthase bjks from bradyrhizobium2 japonicum
25	TPANIC_0031		hypothetical_protein	8	c2y69Y_.8.pdb	10.3	30	58	84	92	28.2609	1.95	PDB header: electron transport	Chain: Y: PDB Molecule: cytochrome c oxidase subunit 7c;	PDBTitle: bovine heart cytochrome c oxidase re-refined with molecular2 oxygen
25	TPANIC_0031		hypothetical_protein	9	c3h8dE_.9.pdb	9.5	47	76	92	92	17.3913	2.2	PDB header: motor protein/signaling protein	Chain: E: PDB Molecule: disabled homolog 2;	PDBTitle: crystal structure of myosin vi in complex with dab2 peptide
25	TPANIC_0031		hypothetical_protein	10	c3agqA_.10.pdb	9.3	30	37	70	92	35.8696	3.22	PDB header: translation,transferase	Chain: A: PDB Molecule: elongation factor ts, elongation factor tu 1, linker, q	PDBTitle: structure of viral polymerase form ii
25	TPANIC_0031		hypothetical_protein	11	d1n93x_.11.pdb	8.3	44	68	83	92	16.3043	1.76	PDB header: viral protein	Chain: X: PDB Molecule: p40 nucleoprotein;	PDBTitle: crystal structure of the borna disease virus nucleoprotein
25	TPANIC_0031		hypothetical_protein	12	c1n93X_.12.pdb	8.3	44	68	83	92	16.3043	1.76	PDB header: viral protein	Chain: X: PDB Molecule: p40 nucleoprotein;	PDBTitle: crystal structure of the borna disease virus nucleoprotein
25	TPANIC_0031		hypothetical_protein	13	d1gyva_.13.pdb	8.1	29	17	30	92	14.1304	1.71	PDB header: endocytosis	Chain: A: PDB Molecule: adapter-related protein complex 1 gamma 1	PDBTitle: gamma-adaptin appendage domain from clathrin adaptor ap1,2 l762e mutant
25	TPANIC_0031		hypothetical_protein	14	c1z7nB_.14.pdb	7	20	23	47	92	26.087	3.25	PDB header: transferase	Chain: B: PDB Molecule: atp phosphoribosyltransferase regulatory subunit;	PDBTitle: atp phosphoribosyl transferase (hiszg atp-prtase) from2 lactococcus lactis with bound prpp substrate
25	TPANIC_0031		hypothetical_protein	15	c2wuhD_.15.pdb	7	64	36	46	92	10.8696	1.6	PDB header: receptor/peptide	Chain: D: PDB Molecule: collagen peptide;	PDBTitle: crystal structure of the ddr2 discoidin domain bound to a2 triple-helical collagen peptide
25	TPANIC_0031		hypothetical_protein	16	c4pc4B_.16.pdb	6.9	36	49	62	92	14.1304	1.8	PDB header: lipid binding protein	Chain: B: PDB Molecule: 30k lipoprotein;	PDBTitle: bombyx mori lipoprotein 6
25	TPANIC_0031		hypothetical_protein	17	c2kxoA_.17.pdb	6.9	26	29	51	92	23.913	UNK	PDB header: cell cycle	Chain: A: PDB Molecule: cell division topological specificity factor;	PDBTitle: solution nmr structure of the cell division regulator mine protein2 from neisseria gonorrhoeae
25	TPANIC_0031		hypothetical_protein	18	c2nr1A_.18.pdb	6.6	41	62	78	92	17.3913	UNK	PDB header: receptor	Chain: A: PDB Molecule: nr1 m2;	PDBTitle: transmembrane segment 2 of nmda receptor nr1, nmr, 102 structures
25	TPANIC_0031		hypothetical_protein	19	c2wuhC_.19.pdb	6.6	64	36	46	92	10.8696	1.6	PDB header: receptor/peptide	Chain: C: PDB Molecule: collagen peptide;	PDBTitle: crystal structure of the ddr2 discoidin domain bound to a2 triple-helical collagen peptide
25	TPANIC_0031		hypothetical_protein	20	c2wuhB_.20.pdb	6.6	64	36	46	92	10.8696	1.6	PDB header: receptor/peptide	Chain: B: PDB Molecule: collagen peptide;	PDBTitle: crystal structure of the ddr2 discoidin domain bound to a2 triple-helical collagen peptide
26	TPANIC_0032		hypothetical_protein	1	c4e8bA_.1.pdb	100	19	1	248	266	92.8571	2.25	PDB header: transferase	Chain: A: PDB Molecule: ribosomal rna small subunit methyltransferase e;	PDBTitle: crystal structure of 16s rrna methyltransferase rsme from e.coli
26	TPANIC_0032		hypothetical_protein	2	c4l69A_.2.pdb	100	16	1	248	266	92.8571	2.9	PDB header: transferase	Chain: A: PDB Molecule: ribosomal rna small subunit methyltransferase e;	PDBTitle: rv2372c of mycobacterium tuberculosis is rsme like methyltransferse
26	TPANIC_0032		hypothetical_protein	3	c4j3cB_.3.pdb	100	20	1	248	266	92.8571	2	PDB header: transferase	Chain: B: PDB Molecule: ribosomal rna small subunit methyltransferase e;	PDBTitle: crystal structure of 16s ribosomal rna methyltransferase rsme
26	TPANIC_0032		hypothetical_protein	4	c1vhkA_.4.pdb	100	17	2	245	266	91.3534	2.6	PDB header: structural genomics, unknown function	Chain: A: PDB Molecule: hypothetical protein yqeu;	PDBTitle: crystal structure of an hypothetical protein
26	TPANIC_0032		hypothetical_protein	5	c3kw2A_.5.pdb	100	19	1	250	266	93.609	2	PDB header: transferase	Chain: A: PDB Molecule: probable r-rna methyltransferase;	PDBTitle: crystal structure of probable rrna-methyltransferase from2 porphyromonas gingivalis
26	TPANIC_0032		hypothetical_protein	6	c1vhyB_.6.pdb	100	18	1	250	266	93.609	1.9	PDB header: structural genomics, unknown function	Chain: B: PDB Molecule: hypothetical protein hi0303;	PDBTitle: crystal structure of haemophilus influenzae protein hi0303, pfam2 duf558
26	TPANIC_0032		hypothetical_protein	7	c2egwB_.7.pdb	100	18	1	241	266	90.2256	2.8	PDB header: rna methyltransferase	Chain: B: PDB Molecule: upf0088 protein aq_165;	PDBTitle: crystal structure of rrna methyltransferase with sah ligand
26	TPANIC_0032		hypothetical_protein	8	c2cx8A_.8.pdb	100	21	10	246	266	88.7218	2.53	PDB header: transferase	Chain: A: PDB Molecule: methyl transferase;	PDBTitle: crystal structure of methyltransferase with ligand(sah)
26	TPANIC_0032		hypothetical_protein	9	c1z85B_.9.pdb	100	20	3	246	266	91.3534	2.12	PDB header: transferase	Chain: B: PDB Molecule: hypothetical protein tm1380;	PDBTitle: crystal structure of a predicted rna methyltransferase (tm1380) from2 thermotoga maritima msb8 at 2.12 a resolution
26	TPANIC_0032		hypothetical_protein	10	d1nxza2.10.pdb	100	21	73	248	266	65.7895	2	PDB header: structural genomics, unknown function	Chain: A: PDB Molecule: hypothetical protein hi0303;	PDBTitle: x-ray crystal structure of protein yggj_haein of2 haemophilus influenzae. northeast structural genomics3 consortium target ir73.
26	TPANIC_0032		hypothetical_protein	11	d1vhka2.11.pdb	100	19	72	248	266	66.1654	2.6	PDB header: structural genomics, unknown function	Chain: A: PDB Molecule: hypothetical protein yqeu;	PDBTitle: crystal structure of an hypothetical protein
26	TPANIC_0032		hypothetical_protein	12	c2cx8B_.12.pdb	100	22	65	246	266	68.0451	2.53	PDB header: transferase	Chain: B: PDB Molecule: methyl transferase;	PDBTitle: crystal structure of methyltransferase with ligand(sah)
26	TPANIC_0032		hypothetical_protein	13	d1v6za2.13.pdb	100	23	73	246	266	65.0376	2	PDB header: transferase	Chain: A: PDB Molecule: hypothetical protein ttha0657;	PDBTitle: crystal structure of tt1573 from thermus thermophilus
26	TPANIC_0032		hypothetical_protein	14	d1nxza1.14.pdb	99.2	12	1	69	266	25.5639	2	PDB header: structural genomics, unknown function	Chain: A: PDB Molecule: hypothetical protein hi0303;	PDBTitle: x-ray crystal structure of protein yggj_haein of2 haemophilus influenzae. northeast structural genomics3 consortium target ir73.
26	TPANIC_0032		hypothetical_protein	15	d1vhka1.15.pdb	99.2	11	2	72	266	26.3158	2.6	PDB header: structural genomics, unknown function	Chain: A: PDB Molecule: hypothetical protein yqeu;	PDBTitle: crystal structure of an hypothetical protein
26	TPANIC_0032		hypothetical_protein	16	d1v6za1.16.pdb	95.9	17	20	72	266	19.5489	2	PDB header: transferase	Chain: A: PDB Molecule: hypothetical protein ttha0657;	PDBTitle: crystal structure of tt1573 from thermus thermophilus
26	TPANIC_0032		hypothetical_protein	17	c4pzkA_.17.pdb	95.5	14	79	257	266	66.9173	1.5	PDB header: transferase	Chain: A: PDB Molecule: trna (cytidine(34)-2'-o)-methyltransferase;	PDBTitle: crystal strucrure of putative rna methyltransferase from bacillus2 anthracis.
26	TPANIC_0032		hypothetical_protein	18	d2qmma1.18.pdb	94.5	12	152	240	266	33.0827	1.85	PDB header: structural genomics, unknown function	Chain: A: PDB Molecule: upf0217 protein af_1056;	PDBTitle: crystal structure of apc86534.1 (c-terminal domain of ncbi2 aab90184.1; pfam big 123.1)
26	TPANIC_0032		hypothetical_protein	19	c1zjrA_.19.pdb	93.9	10	73	260	266	70.3008	1.85	PDB header: transferase	Chain: A: PDB Molecule: trna (guanosine-2'-o-)-methyltransferase;	PDBTitle: crystal structure of a. aeolicus trmh/spou trna modifying enzyme
26	TPANIC_0032		hypothetical_protein	20	c3ai9X_.20.pdb	93	9	152	240	266	33.0827	1.55	PDB header: transferase	Chain: X: PDB Molecule: upf0217 protein mj1640;	PDBTitle: crystal structure of duf358 protein reveals a putative spout-class2 rrna methyltransferase
27	TPANIC_0033		putative_membrane_protein	1	c2ka2B_.1.pdb	72.8	33	124	141	203	8.37438	UNK	PDB header: membrane protein	Chain: B: PDB Molecule: bcl2/adenovirus e1b 19 kda protein-interacting	PDBTitle: solution nmr structure of bnip3 transmembrane peptide dimer2 in detergent micelles with his173-ser172 intermonomer3 hydrogen bond restraints
27	TPANIC_0033		putative_membrane_protein	2	c2ka1A_.2.pdb	72.8	33	124	141	203	8.37438	UNK	PDB header: membrane protein	Chain: A: PDB Molecule: bcl2/adenovirus e1b 19 kda protein-interacting	PDBTitle: solution nmr structure of bnip3 transmembrane peptide dimer2 in detergent micelles
27	TPANIC_0033		putative_membrane_protein	3	c2ka1B_.3.pdb	72.3	35	124	143	203	9.35961	UNK	PDB header: membrane protein	Chain: B: PDB Molecule: bcl2/adenovirus e1b 19 kda protein-interacting	PDBTitle: solution nmr structure of bnip3 transmembrane peptide dimer2 in detergent micelles
27	TPANIC_0033		putative_membrane_protein	4	c2ka2A_.4.pdb	72.3	35	124	143	203	9.35961	UNK	PDB header: membrane protein	Chain: A: PDB Molecule: bcl2/adenovirus e1b 19 kda protein-interacting	PDBTitle: solution nmr structure of bnip3 transmembrane peptide dimer2 in detergent micelles with his173-ser172 intermonomer3 hydrogen bond restraints
27	TPANIC_0033		putative_membrane_protein	5	c2j5dA_.5.pdb	67.6	33	124	141	203	8.37438	UNK	PDB header: membrane protein	Chain: A: PDB Molecule: bcl2/adenovirus e1b 19 kda protein-interacting	PDBTitle: nmr structure of bnip3 transmembrane domain in lipid2 bicelles
27	TPANIC_0033		putative_membrane_protein	6	d1sjpa3.6.pdb	16.5	14	66	72	203	2.95567	3.2	PDB header: chaperone	Chain: A: PDB Molecule: 60 kda chaperonin 2;	PDBTitle: mycobacterium tuberculosis chaperonin60.2
27	TPANIC_0033		putative_membrane_protein	7	c2mfrA_.7.pdb	16	23	149	197	203	23.6453	UNK	PDB header: transferase	Chain: A: PDB Molecule: insulin receptor;	PDBTitle: solution structure of the transmembrane domain of the insulin receptor2 in micelles
27	TPANIC_0033		putative_membrane_protein	8	c1q90L_.8.pdb	11.1	71	134	140	203	2.95567	3.1	PDB header: photosynthesis	Chain: L: PDB Molecule: cytochrome b6f complex subunit petl;	PDBTitle: structure of the cytochrome b6f (plastohydroquinone : plastocyanin2 oxidoreductase) from chlamydomonas reinhardtii
27	TPANIC_0033		putative_membrane_protein	9	d1q90l_.9.pdb	11.1	71	134	140	203	2.95567	3.1	PDB header: photosynthesis	Chain: L: PDB Molecule: cytochrome b6f complex subunit petl;	PDBTitle: structure of the cytochrome b6f (plastohydroquinone : plastocyanin2 oxidoreductase) from chlamydomonas reinhardtii
27	TPANIC_0033		putative_membrane_protein	10	c3hrlA_.10.pdb	10.6	20	141	165	203	11.8227	1.95	PDB header: structural genomics, unknown function	Chain: A: PDB Molecule: endonuclease-like protein;	PDBTitle: crystal structure of a putative endonuclease-like protein (ngo0050)2 from neisseria gonorrhoeae
27	TPANIC_0033		putative_membrane_protein	11	c4xjnM_.11.pdb	9.4	29	64	70	203	2.95567	3.11	PDB header: viral protein/rna	Chain: M: PDB Molecule: nucleocapsid;	PDBTitle: structure of the parainfluenza virus 5 nucleocapsid-rna complex: an2 insight into paramyxovirus polymerase activity
27	TPANIC_0033		putative_membrane_protein	12	c4v198_.12.pdb	9.3	56	139	147	203	3.94089	3.4	PDB header: ribosome	Chain: 8: PDB Molecule: mitoribosomal protein bl35m, mrpl35;	PDBTitle: structure of the large subunit of the mammalian2 mitochondrial ribosome, part 1 of 2
27	TPANIC_0033		putative_membrane_protein	13	c4ce48_.13.pdb	9.1	56	139	147	203	3.94089	4.9	PDB header: ribosome	Chain: 8: PDB Molecule: mrpl35;	PDBTitle: 39s large subunit of the porcine mitochondrial ribosome
27	TPANIC_0033		putative_membrane_protein	14	d1olma1.14.pdb	8.5	46	138	150	203	5.91133	1.95	PDB header: lipid-binding protein	Chain: A: PDB Molecule: sec14-like protein 2;	PDBTitle: supernatant protein factor in complex with2 rrr-alpha-tocopherylquinone: a link between oxidized3 vitamin e and cholesterol biosynthesis
27	TPANIC_0033		putative_membrane_protein	15	c3echC_.15.pdb	7.9	50	139	150	203	5.41872	1.8	PDB header: transcription, transcription regulation	Chain: C: PDB Molecule: 25-mer fragment of protein armr;	PDBTitle: the marr-family repressor mexr in complex with its antirepressor armr
27	TPANIC_0033		putative_membrane_protein	16	d2fb5a1.16.pdb	7.3	43	61	67	203	2.95567	1.99	PDB header: membrane protein	Chain: A: PDB Molecule: hypothetical membrane spanning protein;	PDBTitle: structural genomics; the crystal structure of the hypothetical2 membrane spanning protein from bacillus cereus
27	TPANIC_0033		putative_membrane_protein	17	c4co6A_.17.pdb	7.2	67	64	69	203	2.46305	2.5	PDB header: chaperone	Chain: A: PDB Molecule: nucleoprotein;	PDBTitle: crystal structure of the nipah virus rna free2 nucleoprotein-phosphoprotein complex
27	TPANIC_0033		putative_membrane_protein	18	c3h92A_.18.pdb	7	83	22	27	203	2.46305	2.2	PDB header: structural genomics, unknown function	Chain: A: PDB Molecule: uncharacterized atp-binding protein mjecl15;	PDBTitle: the crystal structure of one domain of the protein with unknown2 function from methanocaldococcus jannaschii
27	TPANIC_0033		putative_membrane_protein	19	c2r5wA_.19.pdb	6.7	27	136	146	203	4.92611	2.3	PDB header: hydrolase, transferase	Chain: A: PDB Molecule: nicotinamide-nucleotide adenylyltransferase;	PDBTitle: crystal structure of a bifunctional nmn2 adenylyltransferase/adp ribose pyrophosphatase from3 francisella tularensis
27	TPANIC_0033		putative_membrane_protein	20	c5aj3m_.20.pdb	6.6	57	63	69	203	2.95567	3.6	PDB header: ribosome	Chain: M: PDB Molecule:	PDBTitle: structure of the small subunit of the mammalian mitoribosome
28	TPANIC_0034	znuA	zinc_(Zn2+)_ABC_superfamily_ATP_binding_cassette_transporter,_binding_protein	1	c2ps3A_.1.pdb	100	18	35	310	316	87.0253	2.47	PDB header: metal transport	Chain: A: PDB Molecule: high-affinity zinc uptake system protein znua;	PDBTitle: structure and metal binding properties of znua, a2 periplasmic zinc transporter from escherichia coli
28	TPANIC_0034	znuA	zinc_(Zn2+)_ABC_superfamily_ATP_binding_cassette_transporter,_binding_protein	2	d1psza_.2.pdb	100	25	25	310	316	90.1899	2	PDB header: immune system	Chain: A: PDB Molecule: protein (surface antigen psaa);	PDBTitle: pneumococcal surface antigen psaa
28	TPANIC_0034	znuA	zinc_(Zn2+)_ABC_superfamily_ATP_binding_cassette_transporter,_binding_protein	3	d1xvla1.3.pdb	100	24	28	311	316	89.557	2.9	PDB header: metal transport	Chain: A: PDB Molecule: mn transporter;	PDBTitle: the three-dimensional structure of mntc from synechocystis2 6803
28	TPANIC_0034	znuA	zinc_(Zn2+)_ABC_superfamily_ATP_binding_cassette_transporter,_binding_protein	4	c1toaA_.4.pdb	100	26	32	310	316	87.9747	1.8	PDB header: binding protein	Chain: A: PDB Molecule: protein (periplasmic binding protein troa);	PDBTitle: periplasmic zinc binding protein troa from treponema pallidum
28	TPANIC_0034	znuA	zinc_(Zn2+)_ABC_superfamily_ATP_binding_cassette_transporter,_binding_protein	5	d1toaa_.5.pdb	100	26	32	310	316	87.9747	1.8	PDB header: binding protein	Chain: A: PDB Molecule: protein (periplasmic binding protein troa);	PDBTitle: periplasmic zinc binding protein troa from treponema pallidum
28	TPANIC_0034	znuA	zinc_(Zn2+)_ABC_superfamily_ATP_binding_cassette_transporter,_binding_protein	6	c3cx3A_.6.pdb	100	31	31	308	316	87.6582	2.4	PDB header: metal binding protein	Chain: A: PDB Molecule: lipoprotein;	PDBTitle: crystal structure analysis of the streptococcus pneumoniae2 adcaii protein
28	TPANIC_0034	znuA	zinc_(Zn2+)_ABC_superfamily_ATP_binding_cassette_transporter,_binding_protein	7	c2ov3A_.7.pdb	100	31	32	312	316	88.6076	2.4	PDB header: transport protein	Chain: A: PDB Molecule: periplasmic binding protein component of an abc	PDBTitle: crystal structure of 138-173 znua deletion mutant plus zinc2 bound
28	TPANIC_0034	znuA	zinc_(Zn2+)_ABC_superfamily_ATP_binding_cassette_transporter,_binding_protein	8	c2o1eB_.8.pdb	100	34	33	308	316	87.0253	2.6	PDB header: structural genomics, unknown function	Chain: B: PDB Molecule: ycdh;	PDBTitle: crystal structure of the metal-dependent lipoprotein ycdh2 from bacillus subtilis, northeast structural genomics3 target sr583
28	TPANIC_0034	znuA	zinc_(Zn2+)_ABC_superfamily_ATP_binding_cassette_transporter,_binding_protein	9	c3hjtB_.9.pdb	100	32	33	309	316	87.3418	2.5	PDB header: cell adhesion, transport protein	Chain: B: PDB Molecule: lmb;	PDBTitle: structure of laminin binding protein (lmb) of streptococcus agalactiae2 a bifunctional protein with adhesin and metal transporting activity
28	TPANIC_0034	znuA	zinc_(Zn2+)_ABC_superfamily_ATP_binding_cassette_transporter,_binding_protein	10	c4xrvB_.10.pdb	100	27	34	309	316	87.0253	2.72	PDB header: metal binding protein	Chain: B: PDB Molecule: periplasmic solute binding protein;	PDBTitle: structure of a zn abc transporter substrate binding protein from2 paracoccus denitrificans
28	TPANIC_0034	znuA	zinc_(Zn2+)_ABC_superfamily_ATP_binding_cassette_transporter,_binding_protein	11	c3mfqB_.11.pdb	100	20	32	309	316	87.6582	2.6	PDB header: metal binding protein	Chain: B: PDB Molecule: high-affinity zinc uptake system protein znua;	PDBTitle: a glance into the metal binding specificity of troa: where elaborate2 behaviors occur in the active center
28	TPANIC_0034	znuA	zinc_(Zn2+)_ABC_superfamily_ATP_binding_cassette_transporter,_binding_protein	12	c2ogwB_.12.pdb	100	18	35	309	316	86.7089	1.83	PDB header: transport protein	Chain: B: PDB Molecule: high-affinity zinc uptake system protein znua	PDBTitle: structure of abc type zinc transporter from e. coli
28	TPANIC_0034	znuA	zinc_(Zn2+)_ABC_superfamily_ATP_binding_cassette_transporter,_binding_protein	13	c4oxqB_.13.pdb	100	28	33	309	316	87.3418	2.62	PDB header: metal binding protein	Chain: B: PDB Molecule: manganese abc transporter, periplasmic-binding protein	PDBTitle: structure of staphylococcus pseudintermedius metal-binding protein2 sita in complex with zinc
28	TPANIC_0034	znuA	zinc_(Zn2+)_ABC_superfamily_ATP_binding_cassette_transporter,_binding_protein	14	d1pq4a_.14.pdb	100	31	32	309	316	87.6582	1.9	PDB header: metal binding protein	Chain: A: PDB Molecule: periplasmic binding protein component of an abc type zinc	PDBTitle: crystal structure of znua
28	TPANIC_0034	znuA	zinc_(Zn2+)_ABC_superfamily_ATP_binding_cassette_transporter,_binding_protein	15	c4cl2A_.15.pdb	100	24	33	308	316	87.0253	1.63	PDB header: transport protein	Chain: A: PDB Molecule: periplasmic solute binding protein;	PDBTitle: structure of periplasmic metal binding protein from2 candidatus liberibacter asiaticus
28	TPANIC_0034	znuA	zinc_(Zn2+)_ABC_superfamily_ATP_binding_cassette_transporter,_binding_protein	16	c4k3vA_.16.pdb	100	28	32	308	316	87.3418	2.2	PDB header: transport protein	Chain: A: PDB Molecule: abc superfamily atp binding cassette transporter, binding	PDBTitle: structure of staphylococcus aureus mntc
28	TPANIC_0034	znuA	zinc_(Zn2+)_ABC_superfamily_ATP_binding_cassette_transporter,_binding_protein	17	c1xvlC_.17.pdb	100	29	31	285	316	80.3797	2.9	PDB header: metal transport	Chain: C: PDB Molecule: mn transporter;	PDBTitle: the three-dimensional structure of mntc from synechocystis2 6803
28	TPANIC_0034	znuA	zinc_(Zn2+)_ABC_superfamily_ATP_binding_cassette_transporter,_binding_protein	18	d1qh8a_.18.pdb	97.2	13	43	310	316	84.4937	1.6	PDB header: oxidoreductase	Chain: A: PDB Molecule: protein (nitrogenase molybdenum iron protein);	PDBTitle: nitrogenase mofe protein from klebsiella pneumoniae, as-2 crystallized (mixed oxidation) state
28	TPANIC_0034	znuA	zinc_(Zn2+)_ABC_superfamily_ATP_binding_cassette_transporter,_binding_protein	19	d1m1na_.19.pdb	94.9	13	43	310	316	84.4937	1.16	PDB header: oxidoreductase	Chain: A: PDB Molecule: nitrogenase molybdenum-iron protein alpha chain;	PDBTitle: nitrogenase mofe protein from azotobacter vinelandii
28	TPANIC_0034	znuA	zinc_(Zn2+)_ABC_superfamily_ATP_binding_cassette_transporter,_binding_protein	20	d1mioa_.20.pdb	94.9	12	43	310	316	84.4937	3	PDB header: molybdenum-iron protein	Chain: A: PDB Molecule: nitrogenase molybdenum iron protein (alpha	PDBTitle: x-ray crystal structure of the nitrogenase molybdenum-iron2 protein from clostridium pasteurianum at 3.0 angstroms3 resolution
29	TPANIC_0035	znuC	zinc_(Zn2+)_ABC_superfamily_ATP_binding_cassette_transporter,_ABC_protein	1	c1vciA_.1.pdb	100	24	1	220	238	92.0168	2.9	PDB header: transport protein	Chain: A: PDB Molecule: sugar-binding transport atp-binding protein;	PDBTitle: crystal structure of the atp-binding cassette of multisugar2 transporter from pyrococcus horikoshii ot3 complexed with3 atp
29	TPANIC_0035	znuC	zinc_(Zn2+)_ABC_superfamily_ATP_binding_cassette_transporter,_ABC_protein	2	c2yyzA_.2.pdb	100	24	8	220	238	89.0756	2.11	PDB header: transport protein	Chain: A: PDB Molecule: sugar abc transporter, atp-binding protein;	PDBTitle: crystal structure of sugar abc transporter, atp-binding protein
29	TPANIC_0035	znuC	zinc_(Zn2+)_ABC_superfamily_ATP_binding_cassette_transporter,_ABC_protein	3	c1q1bD_.3.pdb	100	25	10	220	238	88.2353	2.8	PDB header: transport protein	Chain: D: PDB Molecule: maltose/maltodextrin transport atp-binding protein malk;	PDBTitle: crystal structure of e. coli malk in the nucleotide-free form
29	TPANIC_0035	znuC	zinc_(Zn2+)_ABC_superfamily_ATP_binding_cassette_transporter,_ABC_protein	4	c4tqvO_.4.pdb	100	26	9	220	238	88.6555	4.5	PDB header: transport protein	Chain: O: PDB Molecule: algs;	PDBTitle: crystal structure of a bacterial abc transporter involved in the2 import of the acidic polysaccharide alginate
29	TPANIC_0035	znuC	zinc_(Zn2+)_ABC_superfamily_ATP_binding_cassette_transporter,_ABC_protein	5	c1z47B_.5.pdb	100	25	9	220	238	88.6555	1.9	PDB header: ligand binding protein	Chain: B: PDB Molecule: putative abc-transporter atp-binding protein;	PDBTitle: structure of the atpase subunit cysa of the putative2 sulfate atp-binding cassette (abc) transporter from3 alicyclobacillus acidocaldarius
29	TPANIC_0035	znuC	zinc_(Zn2+)_ABC_superfamily_ATP_binding_cassette_transporter,_ABC_protein	6	c1oxtB_.6.pdb	100	26	4	220	238	90.7563	2.1	PDB header: transport protein	Chain: B: PDB Molecule: abc transporter, atp binding protein;	PDBTitle: crystal structure of glcv, the abc-atpase of the glucose abc2 transporter from sulfolobus solfataricus
29	TPANIC_0035	znuC	zinc_(Zn2+)_ABC_superfamily_ATP_binding_cassette_transporter,_ABC_protein	7	c3fvqB_.7.pdb	100	22	9	220	238	88.6555	1.9	PDB header: hydrolase	Chain: B: PDB Molecule: fe(3+) ions import atp-binding protein fbpc;	PDBTitle: crystal structure of the nucleotide binding domain fbpc complexed with2 atp
29	TPANIC_0035	znuC	zinc_(Zn2+)_ABC_superfamily_ATP_binding_cassette_transporter,_ABC_protein	8	c2it1B_.8.pdb	100	27	9	220	238	88.6555	1.94	PDB header: transport protein	Chain: B: PDB Molecule: 362aa long hypothetical maltose/maltodextrin	PDBTitle: structure of ph0203 protein from pyrococcus horikoshii
29	TPANIC_0035	znuC	zinc_(Zn2+)_ABC_superfamily_ATP_binding_cassette_transporter,_ABC_protein	9	c3gfoA_.9.pdb	100	25	6	234	238	95.7983	2.3	PDB header: atp binding protein	Chain: A: PDB Molecule: cobalt import atp-binding protein cbio 1;	PDBTitle: structure of cbio1 from clostridium perfringens: part of2 the abc transporter complex cbionq.
29	TPANIC_0035	znuC	zinc_(Zn2+)_ABC_superfamily_ATP_binding_cassette_transporter,_ABC_protein	10	d1oxxk2.10.pdb	100	26	4	220	238	90.7563	1.45	PDB header: transport protein	Chain: K: PDB Molecule: abc transporter, atp binding protein;	PDBTitle: crystal structure of glcv, the abc-atpase of the glucose abc2 transporter from sulfolobus solfataricus
29	TPANIC_0035	znuC	zinc_(Zn2+)_ABC_superfamily_ATP_binding_cassette_transporter,_ABC_protein	11	d1v43a3.11.pdb	100	24	3	220	238	91.1765	2.2	PDB header: transport protein	Chain: A: PDB Molecule: sugar-binding transport atp-binding protein;	PDBTitle: crystal structure of atpase subunit of abc sugar transporter
29	TPANIC_0035	znuC	zinc_(Zn2+)_ABC_superfamily_ATP_binding_cassette_transporter,_ABC_protein	12	d1g2912.12.pdb	100	25	9	220	238	88.6555	1.9	PDB header: sugar binding protein	Chain: 1: PDB Molecule: maltose transport protein malk;	PDBTitle: malk
29	TPANIC_0035	znuC	zinc_(Zn2+)_ABC_superfamily_ATP_binding_cassette_transporter,_ABC_protein	13	c4mkiB_.13.pdb	100	27	9	235	238	94.958	2.3	PDB header: hydrolase	Chain: B: PDB Molecule: energy-coupling factor transporter atp-binding protein	PDBTitle: cobalt transporter atp-binding subunit
29	TPANIC_0035	znuC	zinc_(Zn2+)_ABC_superfamily_ATP_binding_cassette_transporter,_ABC_protein	14	c2olkD_.14.pdb	100	23	10	220	238	88.2353	2.1	PDB header: hydrolase	Chain: D: PDB Molecule: amino acid abc transporter;	PDBTitle: abc protein artp in complex with adp-beta-s
29	TPANIC_0035	znuC	zinc_(Zn2+)_ABC_superfamily_ATP_binding_cassette_transporter,_ABC_protein	15	c3g5uB_.15.pdb	100	23	1	233	238	97.479	3.8	PDB header: membrane protein	Chain: B: PDB Molecule: multidrug resistance protein 1a;	PDBTitle: structure of p-glycoprotein reveals a molecular basis for2 poly-specific drug binding
29	TPANIC_0035	znuC	zinc_(Zn2+)_ABC_superfamily_ATP_binding_cassette_transporter,_ABC_protein	16	d3dhwc1.16.pdb	100	28	10	218	238	87.395	3.7	PDB header: membrane protein/hydrolase	Chain: C: PDB Molecule: methionine import atp-binding protein metn;	PDBTitle: crystal structure of methionine importer metni
29	TPANIC_0035	znuC	zinc_(Zn2+)_ABC_superfamily_ATP_binding_cassette_transporter,_ABC_protein	17	c3dhwC_.17.pdb	100	27	10	218	238	87.395	3.7	PDB header: membrane protein/hydrolase	Chain: C: PDB Molecule: methionine import atp-binding protein metn;	PDBTitle: crystal structure of methionine importer metni
29	TPANIC_0035	znuC	zinc_(Zn2+)_ABC_superfamily_ATP_binding_cassette_transporter,_ABC_protein	18	c2d62A_.18.pdb	100	28	4	220	238	90.7563	2.1	PDB header: sugar binding protein	Chain: A: PDB Molecule: multiple sugar-binding transport atp-binding	PDBTitle: crystal structure of multiple sugar binding transport atp-2 binding protein
29	TPANIC_0035	znuC	zinc_(Zn2+)_ABC_superfamily_ATP_binding_cassette_transporter,_ABC_protein	19	c4rvcA_.19.pdb	100	23	10	223	238	89.4958	1.77	PDB header: transport protein	Chain: A: PDB Molecule: abc transporter atp-binding protein;	PDBTitle: structure of atp binding subunit of abc transporter
29	TPANIC_0035	znuC	zinc_(Zn2+)_ABC_superfamily_ATP_binding_cassette_transporter,_ABC_protein	20	c3d31B_.20.pdb	100	24	10	218	238	87.395	3	PDB header: transport protein	Chain: B: PDB Molecule: sulfate/molybdate abc transporter, atp-binding	PDBTitle: modbc from methanosarcina acetivorans
30	TPANIC_0036	znuB	zinc_(Zn2+)_ABC_superfamily_ATP_binding_cassette_transporter,_membrane_protein	1	c4g1uB_.1.pdb	100	16	2	257	266	95.8647	3.01	PDB header: transport protein/hydrolase	Chain: B: PDB Molecule: hemin transport system permease protein hmuu;	PDBTitle: x-ray structure of the bacterial heme transporter hmuuv from yersinia2 pestis
30	TPANIC_0036	znuB	zinc_(Zn2+)_ABC_superfamily_ATP_binding_cassette_transporter,_membrane_protein	2	c2nq2A_.2.pdb	100	16	2	257	266	95.8647	2.4	PDB header: metal transport	Chain: A: PDB Molecule: hypothetical abc transporter permease protein	PDBTitle: an inward-facing conformation of a putative metal-chelate2 type abc transporter.
30	TPANIC_0036	znuB	zinc_(Zn2+)_ABC_superfamily_ATP_binding_cassette_transporter,_membrane_protein	3	c4dblB_.3.pdb	100	15	2	259	266	96.6165	3.49	PDB header: transport protein	Chain: B: PDB Molecule: vitamin b12 import system permease protein btuc;	PDBTitle: crystal structure of e159q mutant of btucdf
30	TPANIC_0036	znuB	zinc_(Zn2+)_ABC_superfamily_ATP_binding_cassette_transporter,_membrane_protein	4	d1l7va_.4.pdb	100	14	2	259	266	96.6165	3.2	PDB header: transport protein/hydrolase	Chain: A: PDB Molecule: vitamin b12 transport system permease protein	PDBTitle: bacterial abc transporter involved in b12 uptake
30	TPANIC_0036	znuB	zinc_(Zn2+)_ABC_superfamily_ATP_binding_cassette_transporter,_membrane_protein	5	d1q1ha_.5.pdb	24.8	18	155	176	266	7.89474	2.9	PDB header: transcription	Chain: A: PDB Molecule: transcription factor e;	PDBTitle: an extended winged helix domain in general transcription2 factor e/iie alpha
30	TPANIC_0036	znuB	zinc_(Zn2+)_ABC_superfamily_ATP_binding_cassette_transporter,_membrane_protein	6	c1q1hA_.6.pdb	24.8	18	155	176	266	7.89474	2.9	PDB header: transcription	Chain: A: PDB Molecule: transcription factor e;	PDBTitle: an extended winged helix domain in general transcription2 factor e/iie alpha
30	TPANIC_0036	znuB	zinc_(Zn2+)_ABC_superfamily_ATP_binding_cassette_transporter,_membrane_protein	7	c2nuuF_.7.pdb	21.4	11	2	158	266	58.6466	2.5	PDB header: transport protein/signaling protein	Chain: F: PDB Molecule: ammonia channel;	PDBTitle: regulating the escherichia coli ammonia channel: the2 crystal structure of the amtb-glnk complex
30	TPANIC_0036	znuB	zinc_(Zn2+)_ABC_superfamily_ATP_binding_cassette_transporter,_membrane_protein	8	c2b2hA_.8.pdb	17.1	15	8	158	266	56.391	1.54	PDB header: transport protein	Chain: A: PDB Molecule: ammonium transporter;	PDBTitle: ammonium transporter amt-1 from a. fulgidus (as)
30	TPANIC_0036	znuB	zinc_(Zn2+)_ABC_superfamily_ATP_binding_cassette_transporter,_membrane_protein	9	c4wgwA_.9.pdb	14.3	11	39	193	266	57.8947	3.4	PDB header: transport protein	Chain: A: PDB Molecule: divalent metal cation transporter mnth;	PDBTitle: staphylococcus capitis divalent metal ion transporter (dmt) in complex2 with manganese
30	TPANIC_0036	znuB	zinc_(Zn2+)_ABC_superfamily_ATP_binding_cassette_transporter,_membrane_protein	10	c4wgvC_.10.pdb	14.3	11	39	193	266	57.8947	3.1	PDB header: transport protein	Chain: C: PDB Molecule: divalent metal cation transporter mnth;	PDBTitle: crystal structure of staphylococcus capitis divalent metal ion2 transporter (dmt) in complex with nanobody
30	TPANIC_0036	znuB	zinc_(Zn2+)_ABC_superfamily_ATP_binding_cassette_transporter,_membrane_protein	11	c3qnqD_.11.pdb	10	7	124	165	266	15.4135	3.29	PDB header: membrane protein, transport protein	Chain: D: PDB Molecule: pts system, cellobiose-specific iic component;	PDBTitle: crystal structure of the transporter chbc, the iic component from the2 n,n'-diacetylchitobiose-specific phosphotransferase system
30	TPANIC_0036	znuB	zinc_(Zn2+)_ABC_superfamily_ATP_binding_cassette_transporter,_membrane_protein	12	c4ln0C_.12.pdb	9.7	27	153	163	266	3.7594	2.9	PDB header: transcription	Chain: C: PDB Molecule: transcription cofactor vestigial-like protein 4;	PDBTitle: crystal structure of the vgll4-tead4 complex
30	TPANIC_0036	znuB	zinc_(Zn2+)_ABC_superfamily_ATP_binding_cassette_transporter,_membrane_protein	13	d1v54a_.13.pdb	9	15	180	266	266	32.3308	1.8	PDB header: oxidoreductase	Chain: A: PDB Molecule: cytochrome c oxidase polypeptide i;	PDBTitle: bovine heart cytochrome c oxidase at the fully oxidized state
30	TPANIC_0036	znuB	zinc_(Zn2+)_ABC_superfamily_ATP_binding_cassette_transporter,_membrane_protein	14	d1ar1a_.14.pdb	8.3	11	186	266	266	30.0752	2.7	PDB header: complex (oxidoreductase/antibody)	Chain: A: PDB Molecule: cytochrome c oxidase;	PDBTitle: structure at 2.7 angstrom resolution of the paracoccus2 denitrificans two-subunit cytochrome c oxidase complexed3 with an antibody fv fragment
30	TPANIC_0036	znuB	zinc_(Zn2+)_ABC_superfamily_ATP_binding_cassette_transporter,_membrane_protein	15	d3dtua1.15.pdb	6.7	16	180	265	266	31.9549	2.15	PDB header: oxidoreductase	Chain: A: PDB Molecule: cytochrome c oxidase subunit 1;	PDBTitle: catalytic core subunits (i and ii) of cytochrome c oxidase2 from rhodobacter sphaeroides complexed with deoxycholic3 acid
30	TPANIC_0036	znuB	zinc_(Zn2+)_ABC_superfamily_ATP_binding_cassette_transporter,_membrane_protein	16	c4w7bD_.16.pdb	6.2	19	139	165	266	9.77444	1.76	PDB header: lyase	Chain: D: PDB Molecule: hydratase chsh2;	PDBTitle: crystal structure of the chsh1:chsh2: complex from mycobacterium2 tuberculosis
30	TPANIC_0036	znuB	zinc_(Zn2+)_ABC_superfamily_ATP_binding_cassette_transporter,_membrane_protein	17	d1s9ca1.17.pdb	6.1	19	139	165	266	9.77444	3	PDB header: lyase	Chain: A: PDB Molecule: peroxisomal multifunctional enzyme type 2;	PDBTitle: crystal structure analysis of the 2-enoyl-coa hydratase 22 domain of human peroxisomal multifunctional enzyme type 2
30	TPANIC_0036	znuB	zinc_(Zn2+)_ABC_superfamily_ATP_binding_cassette_transporter,_membrane_protein	18	c3cmwA_.18.pdb	6	47	153	167	266	5.26316	2.8	PDB header: recombination/dna	Chain: A: PDB Molecule: protein reca;	PDBTitle: mechanism of homologous recombination from the reca-ssdna/dsdna2 structures
30	TPANIC_0036	znuB	zinc_(Zn2+)_ABC_superfamily_ATP_binding_cassette_transporter,_membrane_protein	19	d1pn2a2.19.pdb	5.7	15	139	165	266	9.77444	1.95	PDB header: lyase	Chain: A: PDB Molecule: peroxisomal hydratase-dehydrogenase-epimerase;	PDBTitle: crystal structure analysis of the selenomethionine labelled2 2-enoyl-coa hydratase 2 domain of candida tropicalis3 multifunctional enzyme type 2
30	TPANIC_0036	znuB	zinc_(Zn2+)_ABC_superfamily_ATP_binding_cassette_transporter,_membrane_protein	20	c3u5eL_.20.pdb	5.7	24	147	167	266	7.5188	3	PDB header: ribosome	Chain: L: PDB Molecule: 60s ribosomal protein l13-a;	PDBTitle: the structure of the eukaryotic ribosome at 3.0 a resolution. this2 entry contains proteins of the 60s subunit, ribosome a
31	TPANIC_0037	ldhA	D-lactate_dehydrogenase	1	c4xkjA_.1.pdb	100	35	1	330	331	99.3958	3.15	PDB header: oxidoreductase	Chain: A: PDB Molecule: d-lactate dehydrogenase;	PDBTitle: a novel d-lactate dehydrogenase from sporolactobacillus sp
31	TPANIC_0037	ldhA	D-lactate_dehydrogenase	2	c1j4aA_.2.pdb	100	35	2	331	331	99.3958	1.9	PDB header: oxidoreductase	Chain: A: PDB Molecule: d-lactate dehydrogenase;	PDBTitle: insights into domain closure, substrate specificity and2 catalysis of d-lactate dehydrogenase from lactobacillus3 bulgaricus
31	TPANIC_0037	ldhA	D-lactate_dehydrogenase	3	c4prkB_.3.pdb	100	32	1	330	331	99.3958	2.13	PDB header: oxidoreductase	Chain: B: PDB Molecule: 4-phosphoerythronate dehydrogenase;	PDBTitle: crystal structure of d-lactate dehydrogenase (d-ldh) from2 lactobacillus jensenii
31	TPANIC_0037	ldhA	D-lactate_dehydrogenase	4	c4cukA_.4.pdb	100	31	1	330	331	99.3958	2.18	PDB header: oxidoreductase	Chain: A: PDB Molecule: d-lactate dehydrogenase;	PDBTitle: structure of salmonella d-lactate dehydrogenase in complex2 with nadh
31	TPANIC_0037	ldhA	D-lactate_dehydrogenase	5	c1dxyA_.5.pdb	100	36	1	330	331	99.3958	1.86	PDB header: oxidoreductase	Chain: A: PDB Molecule: d-2-hydroxyisocaproate dehydrogenase;	PDBTitle: structure of d-2-hydroxyisocaproate dehydrogenase
31	TPANIC_0037	ldhA	D-lactate_dehydrogenase	6	c3wwzB_.6.pdb	100	31	1	330	331	99.3958	2	PDB header: oxidoreductase	Chain: B: PDB Molecule: d-lactate dehydrogenase (fermentative);	PDBTitle: the crystal structure of d-lactate dehydrogenase from pseudomonas2 aeruginosa
31	TPANIC_0037	ldhA	D-lactate_dehydrogenase	7	c2yq4C_.7.pdb	100	31	2	330	331	99.0937	3.45	PDB header: oxidoreductase	Chain: C: PDB Molecule: d-isomer specific 2-hydroxyacid dehydrogenase;	PDBTitle: crystal structure of d-isomer specific 2-hydroxyacid dehydrogenase2 from lactobacillus delbrueckii ssp. bulgaricus
31	TPANIC_0037	ldhA	D-lactate_dehydrogenase	8	c3wwyA_.8.pdb	100	31	1	331	331	99.6979	2.5	PDB header: oxidoreductase	Chain: A: PDB Molecule: d-lactate dehydrogenase;	PDBTitle: the crystal structure of d-lactate dehydrogenase from fusobacterium2 nucleatum subsp. nucleatum
31	TPANIC_0037	ldhA	D-lactate_dehydrogenase	9	c1xdwA_.9.pdb	100	30	1	330	331	99.3958	1.98	PDB header: oxidoreductase	Chain: A: PDB Molecule: nad+-dependent (r)-2-hydroxyglutarate	PDBTitle: nad+-dependent (r)-2-hydroxyglutarate dehydrogenase from2 acidaminococcus fermentans
31	TPANIC_0037	ldhA	D-lactate_dehydrogenase	10	c1ybaC_.10.pdb	100	24	1	331	331	99.6979	2.24	PDB header: oxidoreductase	Chain: C: PDB Molecule: d-3-phosphoglycerate dehydrogenase;	PDBTitle: the active form of phosphoglycerate dehydrogenase
31	TPANIC_0037	ldhA	D-lactate_dehydrogenase	11	c1ygyA_.11.pdb	100	28	2	331	331	99.3958	2.3	PDB header: oxidoreductase	Chain: A: PDB Molecule: d-3-phosphoglycerate dehydrogenase;	PDBTitle: crystal structure of d-3-phosphoglycerate dehydrogenase from2 mycobacterium tuberculosis
31	TPANIC_0037	ldhA	D-lactate_dehydrogenase	12	c2gcgB_.12.pdb	100	30	1	331	331	99.6979	2.2	PDB header: oxidoreductase	Chain: B: PDB Molecule: glyoxylate reductase/hydroxypyruvate reductase;	PDBTitle: ternary crystal structure of human glyoxylate2 reductase/hydroxypyruvate reductase
31	TPANIC_0037	ldhA	D-lactate_dehydrogenase	13	c4e5kC_.13.pdb	100	27	1	330	331	99.3958	1.95	PDB header: oxidoreductase	Chain: C: PDB Molecule: phosphite dehydrogenase (thermostable variant);	PDBTitle: thermostable phosphite dehydrogenase in complex with nad and sulfite
31	TPANIC_0037	ldhA	D-lactate_dehydrogenase	14	c3k5pA_.14.pdb	100	26	1	331	331	99.6979	2.15	PDB header: oxidoreductase	Chain: A: PDB Molecule: d-3-phosphoglycerate dehydrogenase;	PDBTitle: crystal structure of amino acid-binding act: d-isomer specific 2-2 hydroxyacid dehydrogenase catalytic domain from brucella melitensis
31	TPANIC_0037	ldhA	D-lactate_dehydrogenase	15	c2cukC_.15.pdb	100	31	1	329	331	99.0937	2	PDB header: oxidoreductase	Chain: C: PDB Molecule: glycerate dehydrogenase/glyoxylate reductase;	PDBTitle: crystal structure of tt0316 protein from thermus thermophilus hb8
31	TPANIC_0037	ldhA	D-lactate_dehydrogenase	16	c2d0iC_.16.pdb	100	29	1	331	331	99.6979	1.95	PDB header: oxidoreductase	Chain: C: PDB Molecule: dehydrogenase;	PDBTitle: crystal structure ph0520 protein from pyrococcus horikoshii ot3
31	TPANIC_0037	ldhA	D-lactate_dehydrogenase	17	c3fn4A_.17.pdb	100	24	19	328	331	93.3535	1.96	PDB header: oxidoreductase	Chain: A: PDB Molecule: nad-dependent formate dehydrogenase;	PDBTitle: apo-form of nad-dependent formate dehydrogenase from bacterium2 moraxella sp.c-1 in closed conformation
31	TPANIC_0037	ldhA	D-lactate_dehydrogenase	18	c3n7uD_.18.pdb	100	22	1	329	331	99.0937	2	PDB header: oxidoreductase	Chain: D: PDB Molecule: formate dehydrogenase;	PDBTitle: nad-dependent formate dehydrogenase from higher-plant arabidopsis2 thaliana in complex with nad and azide
31	TPANIC_0037	ldhA	D-lactate_dehydrogenase	19	c4g2nA_.19.pdb	100	23	2	330	331	99.0937	1.7	PDB header: oxidoreductase	Chain: A: PDB Molecule: d-isomer specific 2-hydroxyacid dehydrogenase, nad-binding;	PDBTitle: crystal structure of putative d-isomer specific 2-hydroxyacid2 dehydrogenase, nad-binding from polaromonas sp. js6 66
31	TPANIC_0037	ldhA	D-lactate_dehydrogenase	20	c1gdhA_.20.pdb	100	26	2	329	331	98.7915	2.4	PDB header: oxidoreductase(choh (d)-nad(p)+ (a))	Chain: A: PDB Molecule: d-glycerate dehydrogenase;	PDBTitle: crystal structure of a nad-dependent d-glycerate2 dehydrogenase at 2.4 angstroms resolution
32	TPANIC_0038	pfoR	putative_regulatory_protein_PfoR	1	c3qnqD_.1.pdb	99.9	15	1	348	350	99.1429	3.29	PDB header: membrane protein, transport protein	Chain: D: PDB Molecule: pts system, cellobiose-specific iic component;	PDBTitle: crystal structure of the transporter chbc, the iic component from the2 n,n'-diacetylchitobiose-specific phosphotransferase system
32	TPANIC_0038	pfoR	putative_regulatory_protein_PfoR	2	c2b2hA_.2.pdb	36.1	15	264	348	350	24	1.54	PDB header: transport protein	Chain: A: PDB Molecule: ammonium transporter;	PDBTitle: ammonium transporter amt-1 from a. fulgidus (as)
32	TPANIC_0038	pfoR	putative_regulatory_protein_PfoR	3	c2oarA_.3.pdb	28.8	10	261	349	350	25.1429	3.5	PDB header: membrane protein	Chain: A: PDB Molecule: large-conductance mechanosensitive channel;	PDBTitle: mechanosensitive channel of large conductance (mscl)
32	TPANIC_0038	pfoR	putative_regulatory_protein_PfoR	4	c4y7jE_.4.pdb	28.3	5	256	343	350	24.8571	4.1	PDB header: membrane protein,transport protein	Chain: E: PDB Molecule: large conductance mechanosensitive channel protein,	PDBTitle: structure of an archaeal mechanosensitive channel in expanded state
32	TPANIC_0038	pfoR	putative_regulatory_protein_PfoR	5	c4rfsS_.5.pdb	23.1	16	261	343	350	23.4286	3.23	PDB header: hydrolase, transport protein	Chain: S: PDB Molecule: substrate binding pritein s;	PDBTitle: structure of a pantothenate energy coupling factor transporter
32	TPANIC_0038	pfoR	putative_regulatory_protein_PfoR	6	c1iijA_.6.pdb	22.8	19	3	34	350	8.85714	UNK	PDB header: signaling protein	Chain: A: PDB Molecule: erbb-2 receptor protein-tyrosine kinase;	PDBTitle: solution structure of the neu/erbb-2 membrane spanning2 segment
32	TPANIC_0038	pfoR	putative_regulatory_protein_PfoR	7	c2ifoA_.7.pdb	19.6	13	108	130	350	6.28571	NULL	PDB header: virus	Chain: A: PDB Molecule: inovirus;	PDBTitle: model-building studies of inovirus: genetic variations on a2 geometric theme
32	TPANIC_0038	pfoR	putative_regulatory_protein_PfoR	8	d2oara1.8.pdb	19.2	10	261	349	350	25.1429	3.5	PDB header: membrane protein	Chain: A: PDB Molecule: large-conductance mechanosensitive channel;	PDBTitle: mechanosensitive channel of large conductance (mscl)
32	TPANIC_0038	pfoR	putative_regulatory_protein_PfoR	9	c4hzuS_.9.pdb	18	14	10	132	350	34.8571	3.53	PDB header: hydrolase, transport protein	Chain: S: PDB Molecule: predicted membrane protein;	PDBTitle: structure of a bacterial energy-coupling factor transporter
32	TPANIC_0038	pfoR	putative_regulatory_protein_PfoR	10	c2be6D_.10.pdb	17.2	27	320	345	350	7.14286	2	PDB header: membrane protein	Chain: D: PDB Molecule: voltage-dependent l-type calcium channel alpha-1c subunit;	PDBTitle: 2.0 a crystal structure of the cav1.2 iq domain-ca/cam complex
32	TPANIC_0038	pfoR	putative_regulatory_protein_PfoR	11	c4dveA_.11.pdb	15.9	11	58	198	350	40	2.09	PDB header: transport protein	Chain: A: PDB Molecule: biotin transporter bioy;	PDBTitle: crystal structure at 2.1 a of the s-component for biotin from an ecf-2 type abc transporter
32	TPANIC_0038	pfoR	putative_regulatory_protein_PfoR	12	c3p5nA_.12.pdb	13.5	13	5	128	350	35.1429	3.6	PDB header: transport protein	Chain: A: PDB Molecule: riboflavin uptake protein;	PDBTitle: structure and mechanism of the s component of a bacterial ecf2 transporter
32	TPANIC_0038	pfoR	putative_regulatory_protein_PfoR	13	c3tijA_.13.pdb	12.5	12	110	343	350	66.5714	2.44	PDB header: membrane protein	Chain: A: PDB Molecule: nupc family protein;	PDBTitle: crystal structure of a concentrative nucleoside transporter from2 vibrio cholerae
32	TPANIC_0038	pfoR	putative_regulatory_protein_PfoR	14	c2kncA_.14.pdb	11.2	13	312	350	350	10.8571	UNK	PDB header: cell adhesion	Chain: A: PDB Molecule: integrin alpha-iib;	PDBTitle: platelet integrin alfaiib-beta3 transmembrane-cytoplasmic2 heterocomplex
32	TPANIC_0038	pfoR	putative_regulatory_protein_PfoR	15	c2vayB_.15.pdb	10.6	24	323	343	350	5.71429	1.94	PDB header: metal transport	Chain: B: PDB Molecule: voltage-dependent l-type calcium channel subunit	PDBTitle: calmodulin complexed with cav1.1 iq peptide
32	TPANIC_0038	pfoR	putative_regulatory_protein_PfoR	16	d1dw0a_.16.pdb	10.1	10	119	128	350	2.57143	1.82	PDB header: oxygen storage/transport	Chain: A: PDB Molecule: cytochrome c;	PDBTitle: structure of oxidized shp, an oxygen binding cytochrome c
32	TPANIC_0038	pfoR	putative_regulatory_protein_PfoR	17	c2jkzB_.17.pdb	9.4	29	333	349	350	4.57143	3.45	PDB header: transferase	Chain: B: PDB Molecule: hypoxanthine-guanine phosphoribosyltransferase;	PDBTitle: saccharomyces cerevisiae hypoxanthine-guanine2 phosphoribosyltransferase in complex with gmp (guanosine 5'3 -monophosphate) (orthorhombic crystal form)
32	TPANIC_0038	pfoR	putative_regulatory_protein_PfoR	18	c3rlbB_.18.pdb	9.4	19	255	338	350	23.7143	2	PDB header: thiamine-binding protein	Chain: B: PDB Molecule: thit;	PDBTitle: crystal structure at 2.0 a of the s-component for thiamin from an ecf-2 type abc transporter
32	TPANIC_0038	pfoR	putative_regulatory_protein_PfoR	19	c4rkuI_.19.pdb	9.2	8	99	124	350	7.14286	3	PDB header: photosynthesis	Chain: I: PDB Molecule: photosystem i reaction center subunit viii;	PDBTitle: crystal structure of plant photosystem i at 3 angstrom resolution
32	TPANIC_0038	pfoR	putative_regulatory_protein_PfoR	20	c4y28I_.20.pdb	8.9	8	99	124	350	7.14286	2.8	PDB header: photosynthesis	Chain: I: PDB Molecule: photosystem i reaction center subunit viii;	PDBTitle: the structure of plant photosystem i super-complex at 2.8 angstrom2 resolution.
33	TPANIC_0039		hypothetical_protein	1	d1rq2a2.1.pdb	16	32	17	35	52	34.6154	1.86	PDB header: cell cycle, signaling protein	Chain: A: PDB Molecule: cell division protein ftsz;	PDBTitle: mycobacterium tuberculosis ftsz in complex with citrate
33	TPANIC_0039		hypothetical_protein	2	d1w5fa2.2.pdb	10.2	42	17	35	52	34.6154	2	PDB header: cell division	Chain: A: PDB Molecule: cell division protein ftsz;	PDBTitle: ftsz, t7 mutated, domain swapped (t. maritima)
33	TPANIC_0039		hypothetical_protein	3	d1ofua2.3.pdb	8	38	17	29	52	23.0769	2.1	PDB header: bacterial cell division inhibitor	Chain: A: PDB Molecule: cell division protein ftsz;	PDBTitle: crystal structure of sula:ftsz from pseudomonas aeruginosa
33	TPANIC_0039		hypothetical_protein	4	c4mp0D_.4.pdb	6.9	53	3	17	52	26.9231	2.1	PDB header: hydrolase	Chain: D: PDB Molecule: serine/threonine-protein phosphatase 1 regulatory subunit	PDBTitle: structure of a second nuclear pp1 holoenzyme, crystal form 2
33	TPANIC_0039		hypothetical_protein	5	c4mp0B_.5.pdb	6.7	57	4	17	52	25	2.1	PDB header: hydrolase	Chain: B: PDB Molecule: serine/threonine-protein phosphatase 1 regulatory subunit	PDBTitle: structure of a second nuclear pp1 holoenzyme, crystal form 2
33	TPANIC_0039		hypothetical_protein	6	c2lm0A_.6.pdb	6.5	47	15	29	52	26.9231	UNK	PDB header: nuclear protein	Chain: A: PDB Molecule: af4/fmr2 family member 1/protein af-9 chimera;	PDBTitle: solution structure of the af4-af9 complex
33	TPANIC_0039		hypothetical_protein	7	d2vapa2.7.pdb	6.4	26	17	35	52	34.6154	1.7	PDB header: cell cycle	Chain: A: PDB Molecule: cell division protein ftsz homolog 1;	PDBTitle: ftsz gdp m. jannaschii
33	TPANIC_0039		hypothetical_protein	8	d1egla_.8.pdb	6.2	17	17	51	52	65.3846	UNK	PDB header: proteinase inhibitor	Chain: A: PDB Molecule: eglin c;	PDBTitle: the solution structure of eglin c based on measurements of2 many noes and coupling constants and its comparison with x-3 ray structures
33	TPANIC_0039		hypothetical_protein	9	c4uedB_.9.pdb	6.2	38	22	37	52	28.8462	1.75	PDB header: translation	Chain: B: PDB Molecule: eukaryotic translation factor 4e-binding protein 1;	PDBTitle: complex of human eif4e with the 4e binding protein 4e-bp1
33	TPANIC_0039		hypothetical_protein	10	d1csei_.10.pdb	5.8	20	17	51	52	65.3846	1.2	PDB header: complex(serine proteinase-inhibitor)	Chain: I: PDB Molecule: eglin c;	PDBTitle: the high-resolution x-ray crystal structure of the complex2 formed between subtilisin carlsberg and eglin c, an3 elastase inhibitor from the leech hirudo medicinalis.4 structural analysis, subtilisin structure and interface5 geometry
33	TPANIC_0039		hypothetical_protein	11	d1to2i_.11.pdb	5.6	20	17	51	52	65.3846	1.3	PDB header: hydrolase	Chain: I: PDB Molecule: chymotrypsin inhibitor 2;	PDBTitle: crystal structure of the complex of subtilisin bpn' with2 chymotrypsin inhibitor 2 m59k, in ph 9 cryosoak
33	TPANIC_0039		hypothetical_protein	12	d2snii_.12.pdb	5.6	20	17	51	52	65.3846	2.1	PDB header: complex (proteinase/inhibitor)	Chain: I: PDB Molecule: chymotrypsin inhibitor 2;	PDBTitle: structural comparison of two serine proteinase-protein2 inhibitor complexes. eglin-c-subtilisin carlsberg and ci-2-3 subtilisin novo
33	TPANIC_0039		hypothetical_protein	13	c3j40N_.13.pdb	5.6	35	31	50	52	36.5385	4.5	PDB header: virus	Chain: N: PDB Molecule: gp10;	PDBTitle: validated near-atomic resolution structure of bacteriophage epsilon152 derived from cryo-em and modeling
33	TPANIC_0039		hypothetical_protein	14	d1f3va_.14.pdb	5.5	37	7	25	52	34.6154	2	PDB header: apoptosis	Chain: A: PDB Molecule: tumor necrosis factor receptor type 1 associated death	PDBTitle: crystal structure of the complex between the n-terminal domain of2 tradd and the traf domain of traf2
33	TPANIC_0039		hypothetical_protein	15	d1ypci_.15.pdb	5.2	17	17	51	52	65.3846	1.7	PDB header: proteinase inhibitor(chymotrypsin)	Chain: I: PDB Molecule: chymotrypsin inhibitor 2;	PDBTitle: direct observation of better hydration at the n-terminus of2 an alpha-helix with glycine rather than alanine as n-cap
33	TPANIC_0039		hypothetical_protein	16	c1vbwA_.16.pdb	4.8	26	17	51	52	65.3846	0.93	PDB header: protein binding	Chain: A: PDB Molecule: trypsin inhibitor bgit;	PDBTitle: crystal structure of bitter gourd trypsin inhibitor
33	TPANIC_0039		hypothetical_protein	17	d1dwma_.17.pdb	4.1	20	17	51	52	65.3846	UNK	PDB header: serine proteinase inhibitor	Chain: A: PDB Molecule: linum usitatissinum trypsin inhibitor;	PDBTitle: solution structure of linum usitatissinum trypsin inhibitor2 (luti)
33	TPANIC_0039		hypothetical_protein	18	c4s3nA_.18.pdb	4	39	28	47	52	36.5385	2	PDB header: transferase/rna	Chain: A: PDB Molecule: 2'-5'-oligoadenylate synthase 3;	PDBTitle: crystal structure of human oas3 domain i in complex with dsrna
33	TPANIC_0039		hypothetical_protein	19	c2ci2I_.19.pdb	3.8	20	17	51	52	65.3846	2	PDB header: proteinase inhibitor (chymotrypsin)	Chain: I: PDB Molecule: chymotrypsin inhibitor 2;	PDBTitle: crystal and molecular structure of the serine proteinase2 inhibitor ci-2 from barley seeds
33	TPANIC_0039		hypothetical_protein	20	c1tinA_.20.pdb	3.6	20	17	51	52	65.3846	UNK	PDB header: serine protease inhibitor	Chain: A: PDB Molecule: trypsin inhibitor v;	PDBTitle: three-dimensional structure in solution of cucurbita maxima2 trypsin inhibitor-v determined by nmr spectroscopy
34	TPANIC_0040	mcp1	putative_methyl-accepting_chemotaxis_protein	1	c2ch7A_.1.pdb	99.7	19	256	563	597	51.4238	2.5	PDB header: chemotaxis	Chain: A: PDB Molecule: methyl-accepting chemotaxis protein;	PDBTitle: crystal structure of the cytoplasmic domain of a bacterial2 chemoreceptor from thermotoga maritima
34	TPANIC_0040	mcp1	putative_methyl-accepting_chemotaxis_protein	2	c1ciiA_.2.pdb	99.6	8	224	585	597	60.469	3	PDB header: transmembrane protein	Chain: A: PDB Molecule: colicin ia;	PDBTitle: colicin ia
34	TPANIC_0040	mcp1	putative_methyl-accepting_chemotaxis_protein	3	c1c1gA_.3.pdb	99.6	10	265	548	597	47.4037	7	PDB header: contractile protein	Chain: A: PDB Molecule: tropomyosin;	PDBTitle: crystal structure of tropomyosin at 7 angstroms resolution2 in the spermine-induced crystal form
34	TPANIC_0040	mcp1	putative_methyl-accepting_chemotaxis_protein	4	c4rsiB_.4.pdb	99	9	251	572	597	53.7688	2.9	PDB header: cell cycle	Chain: B: PDB Molecule: structural maintenance of chromosomes protein 4;	PDBTitle: yeast smc2-smc4 hinge domain with extended coiled coils
34	TPANIC_0040	mcp1	putative_methyl-accepting_chemotaxis_protein	5	c1qu7A_.5.pdb	98.9	22	315	535	597	36.8509	2.6	PDB header: signaling protein	Chain: A: PDB Molecule: methyl-accepting chemotaxis protein i;	PDBTitle: four helical-bundle structure of the cytoplasmic domain of a serine2 chemotaxis receptor
34	TPANIC_0040	mcp1	putative_methyl-accepting_chemotaxis_protein	6	c2oevA_.6.pdb	98.8	10	4	575	597	95.6449	3.3	PDB header: protein transport	Chain: A: PDB Molecule: programmed cell death 6-interacting protein;	PDBTitle: crystal structure of alix/aip1
34	TPANIC_0040	mcp1	putative_methyl-accepting_chemotaxis_protein	7	c4cgkA_.7.pdb	98.8	8	371	595	597	37.5209	2.55	PDB header: cell cycle	Chain: A: PDB Molecule: secreted 45 kda protein;	PDBTitle: crystal structure of the essential protein pcsb from streptococcus2 pneumoniae
34	TPANIC_0040	mcp1	putative_methyl-accepting_chemotaxis_protein	8	c1yvlB_.8.pdb	98.6	9	235	526	597	48.7437	3	PDB header: signaling protein	Chain: B: PDB Molecule: signal transducer and activator of transcription	PDBTitle: structure of unphosphorylated stat1
34	TPANIC_0040	mcp1	putative_methyl-accepting_chemotaxis_protein	9	c3vkgA_.9.pdb	98.6	12	263	555	597	48.9112	2.81	PDB header: motor protein	Chain: A: PDB Molecule: dynein heavy chain, cytoplasmic;	PDBTitle: x-ray structure of an mtbd truncation mutant of dynein motor domain
34	TPANIC_0040	mcp1	putative_methyl-accepting_chemotaxis_protein	10	c4uxvA_.10.pdb	98.5	9	251	587	597	56.2814	3.96	PDB header: cell cycle	Chain: A: PDB Molecule: septation ring formation regulator ezra;	PDBTitle: cytoplasmic domain of bacterial cell division protein ezra
34	TPANIC_0040	mcp1	putative_methyl-accepting_chemotaxis_protein	11	c3wuqA_.11.pdb	98.5	9	296	552	597	42.8811	3.5	PDB header: motor protein	Chain: A: PDB Molecule: cytoplasmic dynein 1 heavy chain 1;	PDBTitle: structure of the entire stalk region of the dynein motor domain
34	TPANIC_0040	mcp1	putative_methyl-accepting_chemotaxis_protein	12	c2efrB_.12.pdb	98.5	17	238	390	597	25.4606	1.8	PDB header: contractile protein	Chain: B: PDB Molecule: general control protein gcn4 and tropomyosin 1 alpha chain;	PDBTitle: crystal structure of the c-terminal tropomyosin fragment with n- and2 c-terminal extensions of the leucine zipper at 1.8 angstroms3 resolution
34	TPANIC_0040	mcp1	putative_methyl-accepting_chemotaxis_protein	13	c3ojaB_.13.pdb	98.5	7	238	376	597	23.1156	2.7	PDB header: protein binding	Chain: B: PDB Molecule: anopheles plasmodium-responsive leucine-rich repeat protein	PDBTitle: crystal structure of lrim1/apl1c complex
34	TPANIC_0040	mcp1	putative_methyl-accepting_chemotaxis_protein	14	c2oexB_.14.pdb	98.4	7	261	587	597	54.6064	2.58	PDB header: protein transport	Chain: B: PDB Molecule: programmed cell death 6-interacting protein;	PDBTitle: structure of alix/aip1 v domain
34	TPANIC_0040	mcp1	putative_methyl-accepting_chemotaxis_protein	15	c3g67A_.15.pdb	98.4	19	303	512	597	35.0084	2.17	PDB header: signaling protein	Chain: A: PDB Molecule: methyl-accepting chemotaxis protein;	PDBTitle: crystal structure of a soluble chemoreceptor from thermotoga2 maritima
34	TPANIC_0040	mcp1	putative_methyl-accepting_chemotaxis_protein	16	c4rh7A_.16.pdb	98.3	7	230	581	597	58.794	3.41	PDB header: motor protein	Chain: A: PDB Molecule: green fluorescent protein/cytoplasmic dynein 2 heavy chain	PDBTitle: crystal structure of human cytoplasmic dynein 2 motor domain in2 complex with adp.vi
34	TPANIC_0040	mcp1	putative_methyl-accepting_chemotaxis_protein	17	c3vkhA_.17.pdb	98.1	6	270	569	597	50.0838	3.8	PDB header: motor protein	Chain: A: PDB Molecule: dynein heavy chain, cytoplasmic;	PDBTitle: x-ray structure of a functional full-length dynein motor domain
34	TPANIC_0040	mcp1	putative_methyl-accepting_chemotaxis_protein	18	c1sjjB_.18.pdb	98.1	9	241	583	597	57.2864	20	PDB header: contractile protein	Chain: B: PDB Molecule: actinin;	PDBTitle: cryo-em structure of chicken gizzard smooth muscle alpha-2 actinin
34	TPANIC_0040	mcp1	putative_methyl-accepting_chemotaxis_protein	19	c4k1pG_.19.pdb	98.1	9	260	579	597	53.4338	2.05	PDB header: toxin	Chain: G: PDB Molecule: nhea;	PDBTitle: structure of the nhea component of the nhe toxin from bacillus cereus
34	TPANIC_0040	mcp1	putative_methyl-accepting_chemotaxis_protein	20	c1bf5A_.20.pdb	98.1	7	249	407	597	26.4657	2.9	PDB header: gene regulation/dna	Chain: A: PDB Molecule: signal transducer and activator of transcription	PDBTitle: tyrosine phosphorylated stat-1/dna complex
35	TPANIC_0042		hypothetical_protein	1	c2l9yA_.1.pdb	99.6	32	251	310	310	19.0323	UNK	PDB header: sugar binding protein	Chain: A: PDB Molecule: cvnh-lysm lectin;	PDBTitle: solution structure of the mocvnh-lysm module from the rice blast2 fungus magnaporthe oryzae protein (mgg_03307)
35	TPANIC_0042		hypothetical_protein	2	c2djpA_.2.pdb	99.5	28	250	310	310	19.3548	UNK	PDB header: structural genomics, unknown function	Chain: A: PDB Molecule: hypothetical protein sb145;	PDBTitle: the solution structure of the lysm domain of human2 hypothetical protein sb145
35	TPANIC_0042		hypothetical_protein	3	c2mkxA_.3.pdb	99.5	31	257	309	310	16.7742	UNK	PDB header: hydrolase	Chain: A: PDB Molecule: autolysin;	PDBTitle: solution structure of lysm the peptidoglycan binding domain of2 autolysin atla from enterococcus faecalis
35	TPANIC_0042		hypothetical_protein	4	c4b9hA_.4.pdb	99.4	16	133	308	310	56.4516	2.1	PDB header: sugar binding protein	Chain: A: PDB Molecule: extracellular protein 6;	PDBTitle: cladosporium fulvum lysm effector ecp6 in complex with a2 beta-1,4-linked n-acetyl-d-glucosamine tetramer: i3c heavy3 atom derivative
35	TPANIC_0042		hypothetical_protein	5	d1e0ga_.5.pdb	99.4	17	259	310	310	16.4516	UNK	PDB header: hydrolase	Chain: A: PDB Molecule: membrane-bound lytic murein transglycosylase d;	PDBTitle: lysm domain from e.coli mltd
35	TPANIC_0042		hypothetical_protein	6	d1y7ma2.6.pdb	99.3	34	261	308	310	15.1613	2.05	PDB header: structural genomics, unknown function	Chain: A: PDB Molecule: hypothetical protein bsu14040;	PDBTitle: crystal structure of the b. subtilis ykud protein at 2 a2 resolution
35	TPANIC_0042		hypothetical_protein	7	c4pxvC_.7.pdb	99.3	18	261	308	310	15.1613	1.8	PDB header: sugar binding protein	Chain: C: PDB Molecule: chitinase a;	PDBTitle: crystal structure of lysm domain from pteris ryukyuensis chitinase a
35	TPANIC_0042		hypothetical_protein	8	c4uz2D_.8.pdb	99.2	29	256	310	310	17.4194	2.5	PDB header: hydrolase	Chain: D: PDB Molecule: cell wall-binding endopeptidase-related protein;	PDBTitle: crystal structure of the n-terminal lysm domains from the putative2 nlpc/p60 d,l endopeptidase from t. thermophilus
35	TPANIC_0042		hypothetical_protein	9	c4ebzA_.9.pdb	99.2	21	248	310	310	20	1.79	PDB header: transferase	Chain: A: PDB Molecule: chitin elicitor receptor kinase 1;	PDBTitle: crystal structure of the ectodomain of a receptor like kinase
35	TPANIC_0042		hypothetical_protein	10	c4s3kA_.10.pdb	99.1	33	256	309	310	17.0968	1.7	PDB header: hydrolase	Chain: A: PDB Molecule: spore germination protein yaah;	PDBTitle: crystal structure of the bacillus megaterium qm b1551 spore cortex-2 lytic enzyme slel
35	TPANIC_0042		hypothetical_protein	11	c4s3jC_.11.pdb	99	26	261	309	310	15.4839	1.6	PDB header: hydrolase	Chain: C: PDB Molecule: cortical-lytic enzyme;	PDBTitle: crystal structure of the bacillus cereus spore cortex-lytic enzyme2 slel
35	TPANIC_0042		hypothetical_protein	12	c4lzhA_.12.pdb	97.9	20	257	310	310	17.0968	1.9	PDB header: transferase	Chain: A: PDB Molecule: l,d-transpeptidase;	PDBTitle: l,d-transpeptidase from klebsiella pneumoniae
35	TPANIC_0042		hypothetical_protein	13	c2ltfA_.13.pdb	96.9	25	261	308	310	15.1613	UNK	PDB header: viral protein	Chain: A: PDB Molecule: tail protein x;	PDBTitle: the solution structure of phage p2 gpx
35	TPANIC_0042		hypothetical_protein	14	c4xcmB_.14.pdb	90.3	27	256	310	310	17.4194	2.65	PDB header: hydrolase	Chain: B: PDB Molecule: cell wall-binding endopeptidase-related protein;	PDBTitle: crystal structure of the putative nlpc/p60 d,l endopeptidase from t.2 thermophilus
35	TPANIC_0042		hypothetical_protein	15	c2mpwA_.15.pdb	80.4	30	261	310	310	15.8065	UNK	PDB header: peptidoglycan binding protein	Chain: A: PDB Molecule: intimin;	PDBTitle: solution structure of the lysm region of the e. coli intimin2 periplasmic domain
35	TPANIC_0042		hypothetical_protein	16	c3dqgC_.16.pdb	54	21	1	111	310	35.4839	1.72	PDB header: chaperone	Chain: C: PDB Molecule: heat shock 70 kda protein f;	PDBTitle: peptide-binding domain of heat shock 70 kda protein f, mitochondrial2 precursor, from caenorhabditis elegans.
35	TPANIC_0042		hypothetical_protein	17	d1dkza2.17.pdb	49.7	22	1	113	310	36.129	2	PDB header: complex (molecular chaperone/peptide)	Chain: A: PDB Molecule: substrate binding domain of dnak;	PDBTitle: the substrate binding domain of dnak in complex with a substrate2 peptide, determined from type 1 native crystals
35	TPANIC_0042		hypothetical_protein	18	d1u00a2.18.pdb	45	16	1	110	310	35.1613	1.95	PDB header: chaperone	Chain: A: PDB Molecule: chaperone protein hsca;	PDBTitle: hsca substrate binding domain complexed with the iscu2 recognition peptide elppvkihc
35	TPANIC_0042		hypothetical_protein	19	c2op6A_.19.pdb	32.9	21	1	109	310	34.8387	1.85	PDB header: peptide binding protein	Chain: A: PDB Molecule: heat shock 70 kda protein d;	PDBTitle: peptide-binding domain of heat shock 70 kda protein d precursor from2 c.elegans
35	TPANIC_0042		hypothetical_protein	20	c1u00A_.20.pdb	29.2	15	1	111	310	35.4839	1.95	PDB header: chaperone	Chain: A: PDB Molecule: chaperone protein hsca;	PDBTitle: hsca substrate binding domain complexed with the iscu2 recognition peptide elppvkihc
36	TPANIC_0043		putative_lytic_transglycosylase	1	c1slyA_.1.pdb	100	16	54	693	710	90	2.8	PDB header: glycosyltransferase	Chain: A: PDB Molecule: 70-kda soluble lytic transglycosylase;	PDBTitle: complex of the 70-kda soluble lytic transglycosylase with2 bulgecin a
36	TPANIC_0043		putative_lytic_transglycosylase	2	d1qsaa2.2.pdb	100	30	544	693	710	20.9859	1.65	PDB header: transferase	Chain: A: PDB Molecule: protein (soluble lytic transglycosylase slt70);	PDBTitle: crystal structure of the 70 kda soluble lytic transglycosylase slt702 from escherichia coli at 1.65 angstroms resolution
36	TPANIC_0043		putative_lytic_transglycosylase	3	c4cfoB_.3.pdb	100	26	545	688	710	20.1408	2.9	PDB header: hydrolase	Chain: B: PDB Molecule: mltc;	PDBTitle: structure of lytic transglycosylase mltc from escherichia2 coli in complex with tetrasaccharide at 2.9 a resolution.
36	TPANIC_0043		putative_lytic_transglycosylase	4	c2y8pA_.4.pdb	100	19	538	691	710	21.5493	2	PDB header: lyase	Chain: A: PDB Molecule: endo-type membrane-bound lytic murein transglycosylase a;	PDBTitle: crystal structure of an outer membrane-anchored endolytic2 peptidoglycan lytic transglycosylase (mlte) from3 escherichia coli
36	TPANIC_0043		putative_lytic_transglycosylase	5	c4oz9A_.5.pdb	100	23	545	691	710	20.5634	2.24	PDB header: lyase	Chain: A: PDB Molecule: membrane-bound lytic murein transglycosylase f;	PDBTitle: crystal structure of mltf from pseudomonas aeruginosa complexed with2 isoleucine
36	TPANIC_0043		putative_lytic_transglycosylase	6	c3w6dB_.6.pdb	100	24	545	692	710	20.7042	2.15	PDB header: hydrolase	Chain: B: PDB Molecule: lysozyme-like chitinolytic enzyme;	PDBTitle: crystal structure of catalytic domain of chitinase from ralstonia sp.2 a-471 (e141q) in complex with tetrasaccharide
36	TPANIC_0043		putative_lytic_transglycosylase	7	c3mgwA_.7.pdb	100	19	535	688	710	21.5493	1.75	PDB header: hydrolase	Chain: A: PDB Molecule: lysozyme g;	PDBTitle: thermodynamics and structure of a salmon cold-active goose-type2 lysozyme
36	TPANIC_0043		putative_lytic_transglycosylase	8	c3gxkB_.8.pdb	100	17	535	688	710	21.5493	1.9	PDB header: hydrolase	Chain: B: PDB Molecule: goose-type lysozyme 1;	PDBTitle: the crystal structure of g-type lysozyme from atlantic cod2 (gadus morhua l.) in complex with nag oligomers sheds new3 light on substrate binding and the catalytic mechanism.4 native structure to 1.9
36	TPANIC_0043		putative_lytic_transglycosylase	9	d1gbsa_.9.pdb	100	22	539	688	710	20.9859	1.5	PDB header: hydrolase (o-glycosyl)	Chain: A: PDB Molecule: australian black swan egg white lysozyme;	PDBTitle: crystal structure of black swan goose-type lysozyme at 1.82 angstroms resolution
36	TPANIC_0043		putative_lytic_transglycosylase	10	c4xp8A_.10.pdb	99.8	20	548	630	710	11.5493	2.03	PDB header: hydrolase	Chain: A: PDB Molecule: etga protein;	PDBTitle: structure of etga d60n mutant
36	TPANIC_0043		putative_lytic_transglycosylase	11	c4hpeA_.11.pdb	99.7	23	544	657	710	15.9155	2.38	PDB header: hydrolase	Chain: A: PDB Molecule: putative cell wall hydrolase tn916-like,ctn1-orf17;	PDBTitle: crystal structure of a putative cell wall hydrolase (cd630_03720) from2 clostridium difficile 630 at 2.38 a resolution
36	TPANIC_0043		putative_lytic_transglycosylase	12	d1qsaa1.12.pdb	99.7	13	54	543	710	68.8732	1.65	PDB header: transferase	Chain: A: PDB Molecule: protein (soluble lytic transglycosylase slt70);	PDBTitle: crystal structure of the 70 kda soluble lytic transglycosylase slt702 from escherichia coli at 1.65 angstroms resolution
36	TPANIC_0043		putative_lytic_transglycosylase	13	c4fdyA_.13.pdb	99.7	22	546	657	710	15.6338	2.23	PDB header: hydrolase	Chain: A: PDB Molecule: similar to lipoprotein, nlp/p60 family;	PDBTitle: crystal structure of a similar to lipoprotein, nlp/p60 family2 (sav0400) from staphylococcus aureus subsp. aureus mu50 at 2.23 a3 resolution
36	TPANIC_0043		putative_lytic_transglycosylase	14	d1qusa_.14.pdb	98.4	24	546	625	710	11.1268	1.7	PDB header: hydrolase	Chain: A: PDB Molecule: lytic murein transglycosylase b;	PDBTitle: 1.7 a resolution structure of the soluble lytic2 transglycosylase slt35 from escherichia coli
36	TPANIC_0043		putative_lytic_transglycosylase	15	c3bkhA_.15.pdb	98.3	18	548	625	710	10.8451	2.5	PDB header: hydrolase	Chain: A: PDB Molecule: lytic transglycosylase;	PDBTitle: crystal structure of the bacteriophage phikz lytic2 transglycosylase, gp144
36	TPANIC_0043		putative_lytic_transglycosylase	16	c4anrA_.16.pdb	98.1	23	546	625	710	11.1268	1.84	PDB header: lyase	Chain: A: PDB Molecule: soluble lytic transglycosylase b;	PDBTitle: crystal structure of soluble lytic transglycosylase sltb12 from pseudomonas aeruginosa
36	TPANIC_0043		putative_lytic_transglycosylase	17	c3ct5A_.17.pdb	94.9	15	564	625	710	8.59155	1.37	PDB header: hydrolase	Chain: A: PDB Molecule: morphogenesis protein 1;	PDBTitle: crystal and cryoem structural studies of a cell wall degrading enzyme2 in the bacteriophage phi29 tail
36	TPANIC_0043		putative_lytic_transglycosylase	18	c1xsfA_.18.pdb	94.8	13	566	625	710	8.30986	UNK	PDB header: cell cycle, hydrolase	Chain: A: PDB Molecule: probable resuscitation-promoting factor rpfb;	PDBTitle: solution structure of a resuscitation promoting factor2 domain from mycobacterium tuberculosis
36	TPANIC_0043		putative_lytic_transglycosylase	19	d1xsfa1.19.pdb	93.9	14	566	624	710	8.16901	UNK	PDB header: cell cycle, hydrolase	Chain: A: PDB Molecule: probable resuscitation-promoting factor rpfb;	PDBTitle: solution structure of a resuscitation promoting factor2 domain from mycobacterium tuberculosis
36	TPANIC_0043		putative_lytic_transglycosylase	20	c4ow1A_.20.pdb	93.9	13	566	624	710	8.16901	1.9	PDB header: hydrolase	Chain: A: PDB Molecule: resuscitation-promoting factor rpfc;	PDBTitle: crystal structure of resuscitation promoting factor c
37	TPANIC_0044	gidA	glucose-inhibited_division_protein_A	1	c3cp8C_.1.pdb	100	45	6	628	630	98.7302	3.2	PDB header: oxidoreductase	Chain: C: PDB Molecule: trna uridine 5-carboxymethylaminomethyl	PDBTitle: crystal structure of gida from chlorobium tepidum
37	TPANIC_0044	gidA	glucose-inhibited_division_protein_A	2	c2zxiC_.2.pdb	100	46	1	630	630	99.8413	2.3	PDB header: fad-binding protein	Chain: C: PDB Molecule: trna uridine 5-carboxymethylaminomethyl modification enzyme	PDBTitle: structure of aquifex aeolicus gida in the form ii crystal
37	TPANIC_0044	gidA	glucose-inhibited_division_protein_A	3	c3g05B_.3.pdb	100	45	2	559	630	88.4127	3.49	PDB header: rna binding protein	Chain: B: PDB Molecule: trna uridine 5-carboxymethylaminomethyl modification enzyme	PDBTitle: crystal structure of n-terminal domain (2-550) of e.coli mnmg
37	TPANIC_0044	gidA	glucose-inhibited_division_protein_A	4	c3cesB_.4.pdb	100	46	1	559	630	88.5714	2.41	PDB header: rna binding protein	Chain: B: PDB Molecule: trna uridine 5-carboxymethylaminomethyl modification enzyme	PDBTitle: crystal structure of e.coli mnmg (gida), a highly-conserved trna2 modifying enzyme
37	TPANIC_0044	gidA	glucose-inhibited_division_protein_A	5	c3cp2A_.5.pdb	100	46	1	561	630	88.8889	2.9	PDB header: oxidoreductase	Chain: A: PDB Molecule: trna uridine 5-carboxymethylaminomethyl	PDBTitle: crystal structure of gida from e. coli
37	TPANIC_0044	gidA	glucose-inhibited_division_protein_A	6	c3g5rA_.6.pdb	100	26	9	496	630	77.3016	1.6	PDB header: transferase	Chain: A: PDB Molecule: methylenetetrahydrofolate--trna-(uracil-5-)-	PDBTitle: crystal structure of thermus thermophilus trmfo in complex with2 tetrahydrofolate
37	TPANIC_0044	gidA	glucose-inhibited_division_protein_A	7	d2cula1.7.pdb	100	24	6	270	630	41.9048	1.65	PDB header: oxidoreductase	Chain: A: PDB Molecule: glucose-inhibited division protein a-related protein,	PDBTitle: crystal structure of the gida-related protein from thermus2 thermophilus hb8
37	TPANIC_0044	gidA	glucose-inhibited_division_protein_A	8	c2i0zA_.8.pdb	100	16	5	405	630	63.4921	1.84	PDB header: oxidoreductase	Chain: A: PDB Molecule: nad(fad)-utilizing dehydrogenases;	PDBTitle: crystal structure of a fad binding protein from bacillus2 cereus, a putative nad(fad)-utilizing dehydrogenases
37	TPANIC_0044	gidA	glucose-inhibited_division_protein_A	9	c3p4rM_.9.pdb	100	17	7	495	630	77.4603	3.05	PDB header: oxidoreductase	Chain: M: PDB Molecule: fumarate reductase flavoprotein subunit;	PDBTitle: crystal structure of menaquinol:fumarate oxidoreductase in complex2 with glutarate
37	TPANIC_0044	gidA	glucose-inhibited_division_protein_A	10	c4cnjD_.10.pdb	100	15	5	397	630	62.2222	2.7	PDB header: oxidoreductase	Chain: D: PDB Molecule: l-amino acid oxidase;	PDBTitle: l-aminoacetone oxidase from streptococcus oligofermentans2 belongs to a new 3-domain family of bacterial flavoproteins
37	TPANIC_0044	gidA	glucose-inhibited_division_protein_A	11	c2aczA_.11.pdb	100	14	1	408	630	64.6032	3.1	PDB header: oxidoreductase/electron transport	Chain: A: PDB Molecule: succinate dehydrogenase flavoprotein subunit;	PDBTitle: complex ii (succinate dehydrogenase) from e. coli with atpenin a52 inhibitor co-crystallized at the ubiquinone binding site
37	TPANIC_0044	gidA	glucose-inhibited_division_protein_A	12	c1kf6A_.12.pdb	99.9	18	7	408	630	63.6508	2.7	PDB header: oxidoreductase	Chain: A: PDB Molecule: fumarate reductase flavoprotein;	PDBTitle: e. coli quinol-fumarate reductase with bound inhibitor hqno
37	TPANIC_0044	gidA	glucose-inhibited_division_protein_A	13	c1jrxA_.13.pdb	99.9	17	4	404	630	63.4921	2	PDB header: oxidoreductase	Chain: A: PDB Molecule: flavocytochrome c;	PDBTitle: crystal structure of arg402ala mutant flavocytochrome c32 from shewanella frigidimarina
37	TPANIC_0044	gidA	glucose-inhibited_division_protein_A	14	c2fjaC_.14.pdb	99.9	13	1	496	630	78.5714	2	PDB header: oxidoreductase	Chain: C: PDB Molecule: adenylylsulfate reductase, subunit a;	PDBTitle: adenosine 5'-phosphosulfate reductase in complex with2 substrate
37	TPANIC_0044	gidA	glucose-inhibited_division_protein_A	15	c1yq4A_.15.pdb	99.9	14	6	415	630	64.9206	2.33	PDB header: oxidoreductase	Chain: A: PDB Molecule: succinate dehydrogenase flavoprotein subunit;	PDBTitle: avian respiratory complex ii with 3-nitropropionate and ubiquinone
37	TPANIC_0044	gidA	glucose-inhibited_division_protein_A	16	c3vr8E_.16.pdb	99.9	15	6	408	630	63.8095	2.81	PDB header: oxidoreductase	Chain: E: PDB Molecule: flavoprotein subunit of complex ii;	PDBTitle: mitochondrial rhodoquinol-fumarate reductase from the parasitic2 nematode ascaris suum
37	TPANIC_0044	gidA	glucose-inhibited_division_protein_A	17	c3nlcA_.17.pdb	99.9	18	9	406	630	63.0159	2.15	PDB header: structural genomics, unknown function	Chain: A: PDB Molecule: uncharacterized protein vp0956;	PDBTitle: crystal structure of the vp0956 protein from vibrio parahaemolyticus.2 northeast structural genomics consortium target vpr147
37	TPANIC_0044	gidA	glucose-inhibited_division_protein_A	18	c1qo8A_.18.pdb	99.9	20	2	405	630	63.9683	2.15	PDB header: oxidoreductase	Chain: A: PDB Molecule: flavocytochrome c3 fumarate reductase;	PDBTitle: the structure of the open conformation of a flavocytochrome2 c3 fumarate reductase
37	TPANIC_0044	gidA	glucose-inhibited_division_protein_A	19	c2gqfA_.19.pdb	99.9	13	6	402	630	62.8571	2.7	PDB header: structural genomics, unknown function	Chain: A: PDB Molecule: hypothetical protein hi0933;	PDBTitle: crystal structure of flavoprotein hi0933 from haemophilus influenzae2 rd
37	TPANIC_0044	gidA	glucose-inhibited_division_protein_A	20	c1d4cB_.20.pdb	99.9	19	4	405	630	63.6508	2.9	PDB header: oxidoreductase	Chain: B: PDB Molecule: flavocytochrome c fumarate reductase;	PDBTitle: crystal structure of the uncomplexed form of the2 flavocytochrome c fumarate reductase of shewanella3 putrefaciens strain mr-1
38	TPANIC_0045	add	adenosine_deaminase	1	c3rysA_.1.pdb	100	21	9	296	299	95.9866	2.6	PDB header: hydrolase	Chain: A: PDB Molecule: adenosine deaminase 1;	PDBTitle: the crystal structure of adenine deaminase (aaur1117) from2 arthrobacter aurescens
38	TPANIC_0045	add	adenosine_deaminase	2	c4gxwA_.2.pdb	100	21	5	296	299	97.3244	1.3	PDB header: hydrolase	Chain: A: PDB Molecule: adenosine deaminase;	PDBTitle: crystal structure of a cog1816 amidohydrolase (target efi-505188) from2 burkhoderia ambifaria, with bound zn
38	TPANIC_0045	add	adenosine_deaminase	3	d1vfla1.3.pdb	100	19	9	296	299	95.9866	1.8	PDB header: hydrolase	Chain: A: PDB Molecule: adenosine deaminase;	PDBTitle: adenosine deaminase
38	TPANIC_0045	add	adenosine_deaminase	4	c3ou8A_.4.pdb	100	23	5	299	299	98.3278	2.51	PDB header: hydrolase	Chain: A: PDB Molecule: adenosine deaminase;	PDBTitle: the crystal structure of adenosine deaminase from pseudomonas2 aeruginosa
38	TPANIC_0045	add	adenosine_deaminase	5	d2amxa1.5.pdb	100	20	5	299	299	98.3278	2.02	PDB header: hydrolase	Chain: A: PDB Molecule: adenosine deaminase;	PDBTitle: crystal structure of plasmodium yoelii adenosine deaminase2 (py02076)
38	TPANIC_0045	add	adenosine_deaminase	6	d1a4ma_.6.pdb	100	20	9	296	299	95.9866	1.95	PDB header: hydrolase	Chain: A: PDB Molecule: adenosine deaminase;	PDBTitle: ada structure complexed with purine riboside at ph 7.0
38	TPANIC_0045	add	adenosine_deaminase	7	c3ou8B_.7.pdb	100	22	5	299	299	98.3278	2.51	PDB header: hydrolase	Chain: B: PDB Molecule: adenosine deaminase;	PDBTitle: the crystal structure of adenosine deaminase from pseudomonas2 aeruginosa
38	TPANIC_0045	add	adenosine_deaminase	8	c3lggA_.8.pdb	100	18	4	299	299	98.6622	2.5	PDB header: hydrolase	Chain: A: PDB Molecule: adenosine deaminase cecr1;	PDBTitle: crystal structure of human adenosine deaminase growth factor,2 adenosine deaminase type 2 (ada2) complexed with transition state3 analogue, coformycin
38	TPANIC_0045	add	adenosine_deaminase	9	d2a3la1.9.pdb	99.9	18	2	299	299	99.3311	3.34	PDB header: hydrolase	Chain: A: PDB Molecule: amp deaminase;	PDBTitle: x-ray structure of adenosine 5'-monophosphate deaminase from2 arabidopsis thaliana in complex with coformycin 5'-phosphate
38	TPANIC_0045	add	adenosine_deaminase	10	c2a3lA_.10.pdb	99.9	18	2	299	299	99.3311	3.34	PDB header: hydrolase	Chain: A: PDB Molecule: amp deaminase;	PDBTitle: x-ray structure of adenosine 5'-monophosphate deaminase from2 arabidopsis thaliana in complex with coformycin 5'-phosphate
38	TPANIC_0045	add	adenosine_deaminase	11	d1p1ma2.11.pdb	99.9	14	13	295	299	94.3144	1.5	PDB header: structural genomics, unknown function	Chain: A: PDB Molecule: hypothetical protein tm0936;	PDBTitle: structure of thermotoga maritima amidohydrolase tm09362 bound to ni and methionine
38	TPANIC_0045	add	adenosine_deaminase	12	d2i9ua2.12.pdb	99.9	17	11	295	299	94.9833	2.05	PDB header: hydrolase	Chain: A: PDB Molecule: cytosine/guanine deaminase related protein;	PDBTitle: crystal structure of guanine deaminase from c. acetobutylicum with2 bound guanine in the active site
38	TPANIC_0045	add	adenosine_deaminase	13	d2imra2.13.pdb	99.8	17	11	295	299	94.9833	1.78	PDB header: structural genomics, unknown function	Chain: A: PDB Molecule: hypothetical protein dr_0824;	PDBTitle: crystal structure of amidohydrolase dr_0824 from2 deinococcus radiodurans
38	TPANIC_0045	add	adenosine_deaminase	14	d2q09a2.14.pdb	99.8	18	11	294	299	94.6488	1.97	PDB header: hydrolase	Chain: A: PDB Molecule: imidazolonepropionase;	PDBTitle: crystal structure of imidazolonepropionase from environmental sample2 with bound inhibitor 3-(2,5-dioxo-imidazolidin-4-yl)-propionic acid
38	TPANIC_0045	add	adenosine_deaminase	15	d2uz9a2.15.pdb	99.8	16	11	295	299	94.9833	2.3	PDB header: hydrolase	Chain: A: PDB Molecule: guanine deaminase;	PDBTitle: human guanine deaminase (guad) in complex with zinc and its2 product xanthine.
38	TPANIC_0045	add	adenosine_deaminase	16	d2bb0a2.16.pdb	99.8	16	11	295	299	94.9833	2	PDB header: hydrolase	Chain: A: PDB Molecule: imidazolonepropionase;	PDBTitle: structure of imidazolonepropionase from bacillus subtilis
38	TPANIC_0045	add	adenosine_deaminase	17	d1ra0a2.17.pdb	99.8	19	11	288	299	92.6421	1.12	PDB header: hydrolase	Chain: A: PDB Molecule: cytosine deaminase;	PDBTitle: bacterial cytosine deaminase d314g mutant bound to 5-fluoro-4-(s)-2 hydroxy-3,4-dihydropyrimidine.
38	TPANIC_0045	add	adenosine_deaminase	18	d2puza2.18.pdb	99.7	16	11	295	299	94.9833	1.83	PDB header: hydrolase	Chain: A: PDB Molecule: imidazolonepropionase;	PDBTitle: crystal structure of imidazolonepropionase from agrobacterium2 tumefaciens with bound product n-formimino-l-glutamate
38	TPANIC_0045	add	adenosine_deaminase	19	d2paja2.19.pdb	99.7	15	11	295	299	94.9833	2.7	PDB header: hydrolase	Chain: A: PDB Molecule: putative cytosine/guanine deaminase;	PDBTitle: crystal structure of an amidohydrolase from an environmental sample of2 sargasso sea
38	TPANIC_0045	add	adenosine_deaminase	20	c2q09A_.20.pdb	99.7	18	10	295	299	95.3177	1.97	PDB header: hydrolase	Chain: A: PDB Molecule: imidazolonepropionase;	PDBTitle: crystal structure of imidazolonepropionase from environmental sample2 with bound inhibitor 3-(2,5-dioxo-imidazolidin-4-yl)-propionic acid
39	TPANIC_0046		hypothetical_protein	1	d1i94q_.1.pdb	72.8	13	37	109	233	30.9013	3.2	PDB header: ribosome	Chain: Q: PDB Molecule: 30s ribosomal protein s17;	PDBTitle: crystal structures of the small ribosomal subunit with2 tetracycline, edeine and if3
39	TPANIC_0046		hypothetical_protein	2	c3af5A_.2.pdb	72.5	21	106	168	233	26.6094	2.6	PDB header: hydrolase	Chain: A: PDB Molecule: putative uncharacterized protein ph1404;	PDBTitle: the crystal structure of an archaeal cpsf subunit, ph1404 from2 pyrococcus horikoshii
39	TPANIC_0046		hypothetical_protein	3	c2d7gD_.3.pdb	65.9	17	45	92	233	20.1717	3.3	PDB header: hydrolase	Chain: D: PDB Molecule: primosomal protein n;	PDBTitle: crystal structure of the aa complex of the n-terminal2 domain of pria
39	TPANIC_0046		hypothetical_protein	4	d2z1ca1.4.pdb	61.8	12	21	63	233	18.0258	1.8	PDB header: chaperone, metal binding protein	Chain: A: PDB Molecule: hydrogenase expression/formation protein hypc;	PDBTitle: crystal structure of hypc from thermococcus kodakaraensis kod1
39	TPANIC_0046		hypothetical_protein	5	c2ycbA_.5.pdb	59	18	108	168	233	25.7511	3.1	PDB header: hydrolase	Chain: A: PDB Molecule: cleavage and polyadenylation specificity factor;	PDBTitle: structure of the archaeal beta-casp protein with n-terminal2 kh domains from methanothermobacter thermautotrophicus
39	TPANIC_0046		hypothetical_protein	6	c2xr1A_.6.pdb	55.6	16	106	168	233	26.6094	2.59	PDB header: hydrolase	Chain: A: PDB Molecule: cleavage and polyadenylation specificity factor 100 kd	PDBTitle: dimeric archaeal cleavage and polyadenylation specificity2 factor with n-terminal kh domains (kh-cpsf) from methanosarcina3 mazei
39	TPANIC_0046		hypothetical_protein	7	d3d3ra1.7.pdb	55.5	9	28	61	233	14.1631	1.85	PDB header: chaperone	Chain: A: PDB Molecule: hydrogenase assembly chaperone hypc/hupf;	PDBTitle: crystal structure of the hydrogenase assembly chaperone hypc/hupf2 family protein from shewanella oneidensis mr-1
39	TPANIC_0046		hypothetical_protein	8	d2uubq1.8.pdb	54.2	15	31	107	233	32.618	2.9	PDB header: ribosome	Chain: Q: PDB Molecule: 30s ribosomal protein s17;	PDBTitle: structure of the thermus thermophilus 30s ribosomal subunit2 complexed with a valine-asl with cmo5u in position 343 bound to an mrna with a guu-codon in the a-site and4 paromomycin.
39	TPANIC_0046		hypothetical_protein	9	c4nl4H_.9.pdb	53.3	14	44	93	233	21.03	2.65	PDB header: dna binding protein	Chain: H: PDB Molecule: primosome assembly protein pria;	PDBTitle: pria helicase bound to adp
39	TPANIC_0046		hypothetical_protein	10	c3d3rA_.10.pdb	52.1	9	28	61	233	14.1631	1.85	PDB header: chaperone	Chain: A: PDB Molecule: hydrogenase assembly chaperone hypc/hupf;	PDBTitle: crystal structure of the hydrogenase assembly chaperone hypc/hupf2 family protein from shewanella oneidensis mr-1
39	TPANIC_0046		hypothetical_protein	11	c2xr1B_.11.pdb	47	15	106	180	233	31.7597	2.59	PDB header: hydrolase	Chain: B: PDB Molecule: cleavage and polyadenylation specificity factor 100 kd	PDBTitle: dimeric archaeal cleavage and polyadenylation specificity2 factor with n-terminal kh domains (kh-cpsf) from methanosarcina3 mazei
39	TPANIC_0046		hypothetical_protein	12	c3jvnA_.12.pdb	45.6	30	86	105	233	8.15451	2.61	PDB header: transferase	Chain: A: PDB Molecule: acetyltransferase;	PDBTitle: crystal structure of the acetyltransferase vf_1542 from vibrio2 fischeri, northeast structural genomics consortium target vfr136
39	TPANIC_0046		hypothetical_protein	13	d1qcsa1.13.pdb	43.5	19	52	67	233	6.43777	1.9	PDB header: fusion protein	Chain: A: PDB Molecule: n-ethylmaleimide sensitive factor (nsf-n);	PDBTitle: n-terminal domain of n-ethylmaleimide sensitive factor (nsf)
39	TPANIC_0046		hypothetical_protein	14	c2qsiB_.14.pdb	42.2	16	134	188	233	23.176	1.8	PDB header: structural genomics, unknown function	Chain: B: PDB Molecule: putative hydrogenase expression/formation protein hupg;	PDBTitle: crystal structure of putative hydrogenase expression/formation protein2 hupg from rhodopseudomonas palustris cga009
39	TPANIC_0046		hypothetical_protein	15	c4dowA_.15.pdb	39.1	13	39	90	233	21.8884	1.95	PDB header: replication	Chain: A: PDB Molecule: origin recognition complex subunit 1;	PDBTitle: structure of mouse orc1 bah domain bound to h4k20me2
39	TPANIC_0046		hypothetical_protein	16	c1w4sA_.16.pdb	38.3	11	53	96	233	18.4549	1.55	PDB header: nuclear protein	Chain: A: PDB Molecule: polybromo 1 protein;	PDBTitle: crystal structure of the proximal bah domain of polybromo
39	TPANIC_0046		hypothetical_protein	17	d1g8ka1.17.pdb	36.2	17	51	73	233	9.44206	1.64	PDB header: oxidoreductase	Chain: A: PDB Molecule: arsenite oxidase;	PDBTitle: crystal structure analysis of arsenite oxidase from alcaligenes2 faecalis
39	TPANIC_0046		hypothetical_protein	18	c2rngA_.18.pdb	35.9	50	219	228	233	3.86266	UNK	PDB header: antimicrobial protein	Chain: A: PDB Molecule: big defensin;	PDBTitle: solution structure of big defensin
39	TPANIC_0046		hypothetical_protein	19	d2gy9q1.19.pdb	34.1	6	31	65	233	14.5923	15	PDB header: ribosome	Chain: Q: PDB Molecule: 30s ribosomal subunit protein s17;	PDBTitle: structure of the 30s subunit of a pre-translocational e. coli ribosome2 obtained by fitting atomic models for rna and protein components into3 cryo-em map emd-1056
39	TPANIC_0046		hypothetical_protein	20	c2cw8A_.20.pdb	33.2	30	33	62	233	12.4464	2.5	PDB header: hydrolase	Chain: A: PDB Molecule: endonuclease pi-pkoii;	PDBTitle: crystal structure of intein homing endonuclease ii
40	TPANIC_0047		hypothetical_protein	1	c2qupA_.1.pdb	100	31	60	172	173	64.7399	2	PDB header: structural genomics, unknown function	Chain: A: PDB Molecule: bh1478 protein;	PDBTitle: crystal structure of uncharacterized protein bh1478 from bacillus2 halodurans
40	TPANIC_0047		hypothetical_protein	2	d2p61a1.2.pdb	100	23	60	172	173	64.7399	2.7	PDB header: structural genomics, unknown function	Chain: A: PDB Molecule: hypothetical protein tm_1646;	PDBTitle: crystal structure of protein tm1646 from thermotoga maritima, pfam2 duf327
40	TPANIC_0047		hypothetical_protein	3	c2p61A_.3.pdb	100	23	60	172	173	64.7399	2.7	PDB header: structural genomics, unknown function	Chain: A: PDB Molecule: hypothetical protein tm_1646;	PDBTitle: crystal structure of protein tm1646 from thermotoga maritima, pfam2 duf327
40	TPANIC_0047		hypothetical_protein	4	c3c18B_.4.pdb	45	13	53	172	173	68.7861	1.9	PDB header: transferase	Chain: B: PDB Molecule: nucleotidyltransferase-like protein;	PDBTitle: crystal structure of nucleotidyltransferase-like protein2 (zp_00538802.1) from exiguobacterium sibiricum 255-15 at 1.90 a3 resolution
40	TPANIC_0047		hypothetical_protein	5	c4r60A_.5.pdb	35	16	39	77	173	21.9653	1.83	PDB header: hydrolase	Chain: A: PDB Molecule: proline dipeptidase;	PDBTitle: crystal structure of xaa-pro dipeptidase from xanthomonas campestris
40	TPANIC_0047		hypothetical_protein	6	c2xrhA_.6.pdb	34.7	13	41	101	173	34.6821	1.5	PDB header: unknown function	Chain: A: PDB Molecule: protein hp0721;	PDBTitle: crystal structure of the truncated form of hp0721
40	TPANIC_0047		hypothetical_protein	7	c2ke4A_.7.pdb	33.9	13	48	166	173	68.2081	UNK	PDB header: membrane protein	Chain: A: PDB Molecule: cdc42-interacting protein 4;	PDBTitle: the nmr structure of the tc10 and cdc42 interacting domain2 of cip4
40	TPANIC_0047		hypothetical_protein	8	c2k9iB_.8.pdb	33.4	20	50	101	173	29.4798	UNK	PDB header: dna binding protein	Chain: B: PDB Molecule: plasmid prn1, complete sequence;	PDBTitle: nmr structure of plasmid copy control protein orf56 from2 sulfolobus islandicus
40	TPANIC_0047		hypothetical_protein	9	d2hc5a1.9.pdb	33	26	152	170	173	10.4046	UNK	PDB header: structural genomics, unknown function	Chain: A: PDB Molecule: hypothetical protein yvyc;	PDBTitle: solution nmr structure of protein yvyc from bacillus2 subtilis. northeast structural genomics consortium target3 sr482.
40	TPANIC_0047		hypothetical_protein	10	d1chma1.10.pdb	32.3	17	49	77	173	16.185	1.9	PDB header: creatinase	Chain: A: PDB Molecule: creatine amidinohydrolase;	PDBTitle: enzymatic mechanism of creatine amidinohydrolase as deduced2 from crystal structures
40	TPANIC_0047		hypothetical_protein	11	c5aj3k_.11.pdb	31.9	32	85	103	173	10.4046	3.6	PDB header: ribosome	Chain: K: PDB Molecule: mitoribosomal protein us11m, mrps11;	PDBTitle: structure of the small subunit of the mammalian mitoribosome
40	TPANIC_0047		hypothetical_protein	12	c3o4xE_.12.pdb	28.7	11	1	171	173	98.2659	3.2	PDB header: protein binding	Chain: E: PDB Molecule: protein diaphanous homolog 1;	PDBTitle: crystal structure of complex between amino and carboxy terminal2 fragments of mdia1
40	TPANIC_0047		hypothetical_protein	13	c4egeA_.13.pdb	22.4	19	57	77	173	11.5607	2.2	PDB header: hydrolase	Chain: A: PDB Molecule: dipeptidase pepe;	PDBTitle: crystal structure of dipeptidase pepe from mycobacterium ulcerans
40	TPANIC_0047		hypothetical_protein	14	c1chmA_.14.pdb	21.4	21	54	77	173	13.2948	1.9	PDB header: creatinase	Chain: A: PDB Molecule: creatine amidinohydrolase;	PDBTitle: enzymatic mechanism of creatine amidinohydrolase as deduced2 from crystal structures
40	TPANIC_0047		hypothetical_protein	15	d3e7ma1.15.pdb	18.8	28	27	77	173	28.9017	2	PDB header: oxidoreductase	Chain: A: PDB Molecule: nitric oxide synthase, inducible;	PDBTitle: structure of murine inos oxygenase domain with inhibitor ar-c95791
40	TPANIC_0047		hypothetical_protein	16	c3fcnA_.16.pdb	18.4	7	66	140	173	42.7746	1.45	PDB header: unknown function	Chain: A: PDB Molecule: an alpha-helical protein of unknown function (pfam01724);	PDBTitle: crystal structure of an alpha-helical protein of unknown function2 (rru_a3208) from rhodospirillum rubrum atcc 11170 at 1.45 a3 resolution
40	TPANIC_0047		hypothetical_protein	17	d3e7ga1.17.pdb	18.3	26	27	77	173	28.9017	2.2	PDB header: oxidoreductase	Chain: A: PDB Molecule: nitric oxide synthase, inducible;	PDBTitle: structure of human inosox with inhibitor ar-c95791
40	TPANIC_0047		hypothetical_protein	18	c2flqA_.18.pdb	18.2	18	25	77	173	30.0578	3.2	PDB header: oxidoreductase	Chain: A: PDB Molecule: nitric oxide synthase;	PDBTitle: crystal structure of nitric oxide synthase from geobacillus2 stearothermophilus (atcc 12980) complexed with l-arginine
40	TPANIC_0047		hypothetical_protein	19	d1nxia_.19.pdb	17	11	60	147	173	50.289	UNK	PDB header: structural genomics, unknown function	Chain: A: PDB Molecule: conserved hypothetical protein vc0424;	PDBTitle: solution structure of vibrio cholerae protein vc0424
40	TPANIC_0047		hypothetical_protein	20	d1yf2a2.20.pdb	16.7	18	57	96	173	22.5434	2.4	PDB header: hydrolase regulator	Chain: A: PDB Molecule: type i restriction-modification enzyme, s subunit;	PDBTitle: three-dimensional structure of dna sequence specificity (s) subunit of2 a type i restriction-modification enzyme and its functional3 implications
41	TPANIC_0048		hypothetical_protein	1	d2f9ca1.1.pdb	94.3	19	10	100	143	62.9371	2.8	PDB header: structural genomics, unknown function	Chain: A: PDB Molecule: hypothetical protein ydck;	PDBTitle: crystal structure of ydck from salmonella cholerae. nesg2 target scr6
41	TPANIC_0048		hypothetical_protein	2	c1hf2A_.2.pdb	86.8	26	39	126	143	60.8392	2.2	PDB header: cell division protein	Chain: A: PDB Molecule: septum site-determining protein minc;	PDBTitle: crystal structure of the bacterial cell-division inhibitor2 minc from t. maritima
41	TPANIC_0048		hypothetical_protein	3	c1fwyA_.3.pdb	83.3	20	10	64	143	37.7622	2.3	PDB header: transferase	Chain: A: PDB Molecule: udp-n-acetylglucosamine pyrophosphorylase;	PDBTitle: crystal structure of n-acetylglucosamine 1-phosphate2 uridyltransferase bound to udp-glcnac
41	TPANIC_0048		hypothetical_protein	4	c2qkxA_.4.pdb	83.1	11	10	93	143	58.042	2.75	PDB header: transferase	Chain: A: PDB Molecule: bifunctional protein glmu;	PDBTitle: n-acetyl glucosamine 1-phosphate uridyltransferase from mycobacterium2 tuberculosis complex with n-acetyl glucosamine 1-phosphate
41	TPANIC_0048		hypothetical_protein	5	c4n6bB_.5.pdb	81.3	27	6	103	143	67.8322	3	PDB header: transferase	Chain: B: PDB Molecule: serine acetyltransferase apoenzyme;	PDBTitle: soybean serine acetyltransferase complexed with coa
41	TPANIC_0048		hypothetical_protein	6	c3d98A_.6.pdb	79.8	10	10	97	143	60.8392	2.5	PDB header: transferase	Chain: A: PDB Molecule: bifunctional protein glmu;	PDBTitle: crystal structure of glmu from mycobacterium tuberculosis, ligand-free2 form
41	TPANIC_0048		hypothetical_protein	7	c4mzuG_.7.pdb	77.3	23	10	119	143	76.2238	2.2	PDB header: isomerase, transferase	Chain: G: PDB Molecule: wxcm-like protein;	PDBTitle: crystal structure of fdtd, a bifunctional ketoisomerase/n-2 acetyltransferase from shewanella denitrificans
41	TPANIC_0048		hypothetical_protein	8	c4v02C_.8.pdb	72.8	29	39	74	143	24.4755	2.7	PDB header: cell cycle	Chain: C: PDB Molecule: probable septum site-determining protein minc;	PDBTitle: minc:mind cell division protein complex, aquifex aeolicus
41	TPANIC_0048		hypothetical_protein	9	c1t3dB_.9.pdb	72.7	17	6	117	143	77.6224	2.2	PDB header: transferase	Chain: B: PDB Molecule: serine acetyltransferase;	PDBTitle: crystal structure of serine acetyltransferase from e.coli at 2.2a
41	TPANIC_0048		hypothetical_protein	10	d1hf2a1.10.pdb	68.6	25	38	96	143	40.5594	2.2	PDB header: cell division protein	Chain: A: PDB Molecule: septum site-determining protein minc;	PDBTitle: crystal structure of the bacterial cell-division inhibitor2 minc from t. maritima
41	TPANIC_0048		hypothetical_protein	11	c1yp3C_.11.pdb	65.5	15	1	103	143	71.3287	2.6	PDB header: transferase	Chain: C: PDB Molecule: glucose-1-phosphate adenylyltransferase small	PDBTitle: crystal structure of potato tuber adp-glucose2 pyrophosphorylase in complex with atp
41	TPANIC_0048		hypothetical_protein	12	c3r2wB_.12.pdb	64.3	21	17	64	143	32.8671	3.6	PDB header: transferase	Chain: B: PDB Molecule: utp--glucose-1-phosphate uridylyltransferase;	PDBTitle: crystal strucutre of udp-glucose pyrophosphorylase of homo sapiens
41	TPANIC_0048		hypothetical_protein	13	c3mc4A_.13.pdb	63.8	23	6	89	143	58.042	1.95	PDB header: transferase	Chain: A: PDB Molecule: ww/rsp5/wwp domain:bacterial transferase hexapeptide	PDBTitle: crystal structure of ww/rsp5/wwp domain: bacterial transferase2 hexapeptide repeat: serine o-acetyltransferase from brucella3 melitensis
41	TPANIC_0048		hypothetical_protein	14	d1t3da_.14.pdb	60.5	18	6	105	143	69.2308	2.2	PDB header: transferase	Chain: A: PDB Molecule: serine acetyltransferase;	PDBTitle: crystal structure of serine acetyltransferase from e.coli at 2.2a
41	TPANIC_0048		hypothetical_protein	15	c2i5kB_.15.pdb	47.7	21	17	64	143	32.8671	3.1	PDB header: transferase	Chain: B: PDB Molecule: utp--glucose-1-phosphate uridylyltransferase;	PDBTitle: crystal structure of ugp1p
41	TPANIC_0048		hypothetical_protein	16	c3f1xA_.16.pdb	45.7	17	45	125	143	55.9441	2	PDB header: transferase	Chain: A: PDB Molecule: serine acetyltransferase;	PDBTitle: three dimensional structure of the serine acetyltransferase from2 bacteroides vulgatus, northeast structural genomics consortium target3 bvr62.
41	TPANIC_0048		hypothetical_protein	17	c3vn3B_.17.pdb	43.5	18	13	107	143	65.7343	0.95	PDB header: antifreeze protein	Chain: B: PDB Molecule: antifreeze protein;	PDBTitle: fungal antifreeze protein exerts hyperactivity by constructing an2 inequable beta-helix
41	TPANIC_0048		hypothetical_protein	18	c1hm8A_.18.pdb	43.1	14	8	103	143	66.4336	2.5	PDB header: transferase	Chain: A: PDB Molecule: udp-n-acetylglucosamine-1-phosphate uridyltransferase;	PDBTitle: crystal structure of s.pneumoniae n-acetylglucosamine-1-phosphate2 uridyltransferase, glmu, bound to acetyl coenzyme a
41	TPANIC_0048		hypothetical_protein	19	d1yp2a1.19.pdb	41.8	12	10	112	143	71.3287	2.11	PDB header: transferase	Chain: A: PDB Molecule: glucose-1-phosphate adenylyltransferase small	PDBTitle: crystal structure of potato tuber adp-glucose2 pyrophosphorylase
41	TPANIC_0048		hypothetical_protein	20	d1fxja1.20.pdb	41.6	17	39	105	143	46.1538	2.25	PDB header: transferase	Chain: A: PDB Molecule: udp-n-acetylglucosamine pyrophosphorylase;	PDBTitle: crystal structure of n-acetylglucosamine 1-phosphate2 uridyltransferase
42	TPANIC_0049		hypothetical_protein	1	c3vvaD_.1.pdb	30.2	17	26	68	101	41.5842	2.59	PDB header: oxidoreductase/oxidoreductase inhibitor	Chain: D: PDB Molecule: alternative oxidase, mitochondrial;	PDBTitle: crystal structure of cyanide-insensitive alternative oxidase from2 trypanosoma brucei with ascofuranone derivative
42	TPANIC_0049		hypothetical_protein	2	c2llrA_.2.pdb	29	56	52	67	101	14.8515	UNK	PDB header: antimicrobial protein	Chain: A: PDB Molecule: alvinellacin;	PDBTitle: nmr structure of alvinellacin
42	TPANIC_0049		hypothetical_protein	3	c2mtpB_.3.pdb	28.9	83	54	59	101	4.9505	UNK	PDB header: protein binding/cell adhesion	Chain: B: PDB Molecule: integrin alpha-iib;	PDBTitle: the structure of filamin repeat 21 bound to integrin
42	TPANIC_0049		hypothetical_protein	4	d1yqga1.4.pdb	16.1	32	26	53	101	26.7327	1.9	PDB header: oxidoreductase	Chain: A: PDB Molecule: pyrroline-5-carboxylate reductase;	PDBTitle: crystal structure of a pyrroline-5-carboxylate reductase from2 neisseria meningitides mc58
42	TPANIC_0049		hypothetical_protein	5	d2ahra1.5.pdb	15.4	26	26	52	101	25.7426	2.15	PDB header: oxidoreductase	Chain: A: PDB Molecule: putative pyrroline carboxylate reductase;	PDBTitle: crystal structures of 1-pyrroline-5-carboxylate reductase from human2 pathogen streptococcus pyogenes
42	TPANIC_0049		hypothetical_protein	6	d1jmxg_.6.pdb	13.2	27	67	93	101	25.7426	1.9	PDB header: oxidoreductase	Chain: G: PDB Molecule: amine dehydrogenase;	PDBTitle: crystal structure of a quinohemoprotein amine dehydrogenase2 from pseudomonas putida
42	TPANIC_0049		hypothetical_protein	7	c2kncA_.7.pdb	8.7	83	54	59	101	4.9505	UNK	PDB header: cell adhesion	Chain: A: PDB Molecule: integrin alpha-iib;	PDBTitle: platelet integrin alfaiib-beta3 transmembrane-cytoplasmic2 heterocomplex
42	TPANIC_0049		hypothetical_protein	8	c2kkrA_.8.pdb	8.1	69	8	20	101	11.8812	UNK	PDB header: transcription, protein binding	Chain: A: PDB Molecule: ataxin-7;	PDBTitle: solution structure of sca7 zinc finger domain from human ataxin-72 protein
42	TPANIC_0049		hypothetical_protein	9	c1zpxA_.9.pdb	8	100	63	67	101	3.9604	UNK	PDB header: structural protein	Chain: A: PDB Molecule: mini-collagen;	PDBTitle: nmr structure of mcol1-[13-33] from hydra
42	TPANIC_0049		hypothetical_protein	10	c2l8sA_.10.pdb	8	67	54	59	101	4.9505	UNK	PDB header: cell adhesion	Chain: A: PDB Molecule: integrin alpha-1;	PDBTitle: solution nmr structure of transmembrane and cytosolic regions of2 integrin alpha1 in detergent micelles
42	TPANIC_0049		hypothetical_protein	11	c3vthB_.11.pdb	7.2	38	3	38	101	34.6535	2	PDB header: transferase	Chain: B: PDB Molecule: hydrogenase maturation factor;	PDBTitle: crystal structure of full-length hypf in the phosphate- and2 nucleotide-bound form
42	TPANIC_0049		hypothetical_protein	12	d1xtoa_.12.pdb	7.1	26	5	40	101	34.6535	2.8	PDB header: structural genomics, unknown function	Chain: A: PDB Molecule: coenzyme pqq synthesis protein b;	PDBTitle: crystal structure of the coenzyme pqq synthesis protein (pqqb) from2 pseudomonas putida, northeast structural genomics target ppr6
42	TPANIC_0049		hypothetical_protein	13	d1pbyc_.13.pdb	6.7	23	67	93	101	25.7426	1.7	PDB header: oxidoreductase	Chain: C: PDB Molecule: quinohemoprotein amine dehydrogenase 9 kda	PDBTitle: structure of the phenylhydrazine adduct of the2 quinohemoprotein amine dehydrogenase from paracoccus3 denitrificans at 1.7 a resolution
42	TPANIC_0049		hypothetical_protein	14	c4g9iA_.14.pdb	6	33	2	38	101	35.6436	4.5	PDB header: transferase	Chain: A: PDB Molecule: hydrogenase maturation protein hypf;	PDBTitle: crystal structure of t.kodakarensis hypf
42	TPANIC_0049		hypothetical_protein	15	c2xznT_.15.pdb	5.9	46	36	48	101	11.8812	3.93	PDB header: ribosome	Chain: T: PDB Molecule: rps19e;	PDBTitle: crystal structure of the eukaryotic 40s ribosomal2 subunit in complex with initiation factor 1. this file3 contains the 40s subunit and initiation factor for4 molecule 2
42	TPANIC_0049		hypothetical_protein	16	c2k1aA_.16.pdb	5.7	83	54	59	101	4.9505	UNK	PDB header: cell adhesion	Chain: A: PDB Molecule: integrin alpha-iib;	PDBTitle: bicelle-embedded integrin alpha(iib) transmembrane segment
42	TPANIC_0049		hypothetical_protein	17	d3d1ma1.17.pdb	5.7	44	35	52	101	16.8317	1.7	PDB header: signaling protein / cell adhesion	Chain: A: PDB Molecule: sonic hedgehog protein;	PDBTitle: crystal structure of sonic hedgehog bound to the third fniii domain of2 cdo
42	TPANIC_0049		hypothetical_protein	18	c4gxhC_.18.pdb	5.6	18	37	58	101	20.7921	2.7	PDB header: hydrolase	Chain: C: PDB Molecule: pyrrolidone-carboxylate peptidase;	PDBTitle: crystal structure of a pyrrolidone-carboxylate peptidase 1 (target id2 nysgrc-012831) from xenorhabdus bovienii ss-2004
42	TPANIC_0049		hypothetical_protein	19	c3j3aT_.19.pdb	5.5	21	35	48	101	12.8713	5	PDB header: ribosome	Chain: T: PDB Molecule: 40s ribosomal protein s19;	PDBTitle: structure of the human 40s ribosomal proteins
42	TPANIC_0049		hypothetical_protein	20	c3zeyO_.20.pdb	5.5	43	35	48	101	12.8713	5.57	PDB header: ribosome	Chain: O: PDB Molecule: ribosomal protein s19, putative;	PDBTitle: high-resolution cryo-electron microscopy structure of the trypanosoma2 brucei ribosome
43	TPANIC_0050		putative_phosphoribosyltransferase	1	c2jkzB_.1.pdb	100	21	2	179	202	87.6238	3.45	PDB header: transferase	Chain: B: PDB Molecule: hypoxanthine-guanine phosphoribosyltransferase;	PDBTitle: saccharomyces cerevisiae hypoxanthine-guanine2 phosphoribosyltransferase in complex with gmp (guanosine 5'3 -monophosphate) (orthorhombic crystal form)
43	TPANIC_0050		putative_phosphoribosyltransferase	2	c4trbA_.2.pdb	100	17	1	198	202	97.5248	2.4	PDB header: transferase	Chain: A: PDB Molecule: purine phosphoribosyltransferase (gpt-1);	PDBTitle: sulfolobus solfataricus adenine phosphoribosyltransferase
43	TPANIC_0050		putative_phosphoribosyltransferase	3	c4z1oB_.3.pdb	100	18	2	202	202	99.0099	2.15	PDB header: transferase	Chain: B: PDB Molecule: phosphoribosyltransferase;	PDBTitle: hypoxanthine-guanine-xanthine phosphoribosyltransferase (hgxprt) from2 sulfolobus solfataricus in complex with alpha-3 phosphoribosylpyrophosphoric acid (prpp) and magnesium
43	TPANIC_0050		putative_phosphoribosyltransferase	4	d1fsga_.4.pdb	100	20	1	184	202	90.5941	1.05	PDB header: transferase	Chain: A: PDB Molecule: hypoxanthine-guanine phosphoribosyltransferase;	PDBTitle: toxoplasma gondii hypoxanthine-guanine phosphoribosyltransferase2 complexed with 9-deazaguanine, alpha-d-5-phosphoribosyl-1-3 pyrophosphate (prpp) and two mg2+ ions
43	TPANIC_0050		putative_phosphoribosyltransferase	5	d1vdma1.5.pdb	100	22	1	179	202	88.1188	2.5	PDB header: transferase	Chain: A: PDB Molecule: purine phosphoribosyltransferase;	PDBTitle: crystal structure of purine phosphoribosyltransferase from2 pyrococcus horikoshii ot3
43	TPANIC_0050		putative_phosphoribosyltransferase	6	c4pfqF_.6.pdb	100	21	1	183	202	90.099	2.1	PDB header: transferase	Chain: F: PDB Molecule: hypoxanthine phosphoribosyltransferase;	PDBTitle: crystal structure of hypoxanthine phosphoribosyltransferase from2 brachybacterium faecium dsm 4810, nysgrc target 029763.
43	TPANIC_0050		putative_phosphoribosyltransferase	7	d1cjba_.7.pdb	100	18	1	186	202	91.5842	2	PDB header: transferase	Chain: A: PDB Molecule: protein (hypoxanthine-guanine phosphoribosyltransferase);	PDBTitle: malarial purine phosphoribosyltransferase
43	TPANIC_0050		putative_phosphoribosyltransferase	8	d1p17b_.8.pdb	100	20	1	193	202	95.0495	2.7	PDB header: transferase	Chain: B: PDB Molecule: hypoxanthine phosphoribosyltransferase;	PDBTitle: hypoxanthine phosphoribosyltransferase from trypanosoma2 cruzi, k68r mutant, complexed with the product imp
43	TPANIC_0050		putative_phosphoribosyltransferase	9	c4rqbB_.9.pdb	100	14	1	166	202	81.6832	2.45	PDB header: transferase	Chain: B: PDB Molecule: hypoxanthine phosphoribosyltransferase;	PDBTitle: crystal structure of a hypoxanthine phosphoribosyltransferase (target2 id nysgrc-029686) from staphylococcus aureus (tetragonal space group)
43	TPANIC_0050		putative_phosphoribosyltransferase	10	c3kb8A_.10.pdb	100	16	1	166	202	81.6832	2.09	PDB header: transferase	Chain: A: PDB Molecule: hypoxanthine phosphoribosyltransferase;	PDBTitle: 2.09 angstrom resolution structure of a hypoxanthine-guanine2 phosphoribosyltransferase (hpt-1) from bacillus anthracis str. 'ames3 ancestor' in complex with gmp
43	TPANIC_0050		putative_phosphoribosyltransferase	11	d1tc1a_.11.pdb	100	24	1	166	202	81.6832	1.41	PDB header: transferase	Chain: A: PDB Molecule: protein (hypoxanthine phosphoribosyltransferase);	PDBTitle: a 1.4 angstrom crystal structure for the hypoxanthine2 phosphoribosyltransferase of trypanosoma cruzi
43	TPANIC_0050		putative_phosphoribosyltransferase	12	c4rhyC_.12.pdb	100	19	1	178	202	87.6238	2.32	PDB header: transferase/transferase inhibitor	Chain: C: PDB Molecule: hypoxanthine-guanine phosphoribosyltransferase;	PDBTitle: crystal structures of mycobacterium tuberculosis 6-oxopurine2 phosphoribosyltransferase which is a potential target for drug3 development against this disease
43	TPANIC_0050		putative_phosphoribosyltransferase	13	d1g9sa_.13.pdb	100	20	1	166	202	81.6832	2.8	PDB header: transferase	Chain: A: PDB Molecule: hypoxanthine phosphoribosyltransferase;	PDBTitle: crystal structure of a complex between e.coli hprt and imp
43	TPANIC_0050		putative_phosphoribosyltransferase	14	d1pzma_.14.pdb	100	20	2	177	202	86.6337	2.1	PDB header: transferase	Chain: A: PDB Molecule: hypoxanthine-guanine phosphoribosyltransferase;	PDBTitle: crystal structure of hgprt-ase from leishmania tarentolae in complex2 with gmp
43	TPANIC_0050		putative_phosphoribosyltransferase	15	d1nula_.15.pdb	100	18	2	179	202	87.6238	1.8	PDB header: phosphoribosyltransferase	Chain: A: PDB Molecule: xanthine-guanine phosphoribosyltransferase;	PDBTitle: xprtase from e. coli
43	TPANIC_0050		putative_phosphoribosyltransferase	16	c1yfzA_.16.pdb	100	18	1	166	202	81.6832	2.2	PDB header: transferase	Chain: A: PDB Molecule: hypoxanthine-guanine phosphoribosyltransferase;	PDBTitle: novel imp binding in feedback inhibition of hypoxanthine-guanine2 phosphoribosyltransferase from thermoanaerobacter tengcongensis
43	TPANIC_0050		putative_phosphoribosyltransferase	17	d1yfza1.17.pdb	100	18	1	166	202	81.6832	2.2	PDB header: transferase	Chain: A: PDB Molecule: hypoxanthine-guanine phosphoribosyltransferase;	PDBTitle: novel imp binding in feedback inhibition of hypoxanthine-guanine2 phosphoribosyltransferase from thermoanaerobacter tengcongensis
43	TPANIC_0050		putative_phosphoribosyltransferase	18	d1hgxa_.18.pdb	100	19	1	177	202	87.1287	1.9	PDB header: transferase (glycosyltransferase)	Chain: A: PDB Molecule: hypoxanthine-guanine-xanthine	PDBTitle: hypoxanthine-guanine-xanthine phosphoribosyltransferase2 (hgxprtase)
43	TPANIC_0050		putative_phosphoribosyltransferase	19	d2igba1.19.pdb	100	19	2	174	202	85.1485	1.68	PDB header: transferase	Chain: A: PDB Molecule: pyrr bifunctional protein;	PDBTitle: crystal structure of pyrr, the regulator of the pyrimidine2 biosynthetic operon in bacillus caldolyticus, ump-bound3 form
43	TPANIC_0050		putative_phosphoribosyltransferase	20	d1w30a_.20.pdb	99.9	19	2	160	202	78.2178	1.9	PDB header: transferase	Chain: A: PDB Molecule: pyrr bifunctional protein;	PDBTitle: pyrr of mycobacterium tuberculosis as a potential drug2 target
44	TPANIC_0051	prfA	peptide_chain_release_factor_RF1	1	c3d5cX_.1.pdb	100	46	1	351	351	99.7151	3.21	PDB header: ribosome	Chain: X: PDB Molecule: peptide chain release factor 1;	PDBTitle: structural basis for translation termination on the 70s ribosome. this2 file contains the 30s subunit, release factor 1 (rf1), two trna, and3 mrna molecules of the second 70s ribosome. the entire crystal4 structure contains two 70s ribosomes as described in remark 400.
44	TPANIC_0051	prfA	peptide_chain_release_factor_RF1	2	d1gqea_.2.pdb	100	31	4	345	351	97.151	1.81	PDB header: translation	Chain: A: PDB Molecule: release factor 2;	PDBTitle: polypeptide chain release factor 2 (rf2) from escherichia2 coli
44	TPANIC_0051	prfA	peptide_chain_release_factor_RF1	3	c2ihr1_.3.pdb	100	36	5	350	351	98.2906	2.5	PDB header: translation	Chain: 1: PDB Molecule: peptide chain release factor 2;	PDBTitle: rf2 of thermus thermophilus
44	TPANIC_0051	prfA	peptide_chain_release_factor_RF1	4	d1rq0a_.4.pdb	100	49	8	351	351	97.7208	2.65	PDB header: peptide release factor 1	Chain: A: PDB Molecule: peptide chain release factor 1;	PDBTitle: crystal structure of peptide releasing factor 1
44	TPANIC_0051	prfA	peptide_chain_release_factor_RF1	5	c1zbtA_.5.pdb	100	43	21	351	351	94.0171	2.34	PDB header: translation	Chain: A: PDB Molecule: peptide chain release factor 1;	PDBTitle: crystal structure of peptide chain release factor 1 (rf-1) (smu.1085)2 from streptococcus mutans at 2.34 a resolution
44	TPANIC_0051	prfA	peptide_chain_release_factor_RF1	6	d2b3tb1.6.pdb	100	54	7	351	351	98.0057	3.1	PDB header: translation	Chain: B: PDB Molecule: peptide chain release factor 1;	PDBTitle: molecular basis for bacterial class 1 release factor2 methylation by prmc
44	TPANIC_0051	prfA	peptide_chain_release_factor_RF1	7	c2rsmA_.7.pdb	99.9	23	163	280	351	33.3333	UNK	PDB header: translation	Chain: A: PDB Molecule: probable peptide chain release factor c12orf65 homolog,	PDBTitle: solution structure and sirna-mediated knockdown analysis of the2 mitochondrial disease-related protein c12orf65 (ict2)
44	TPANIC_0051	prfA	peptide_chain_release_factor_RF1	8	c2jy9A_.8.pdb	99.8	27	204	318	351	32.4786	UNK	PDB header: hydrolase	Chain: A: PDB Molecule: putative trna hydrolase domain;	PDBTitle: nmr structure of putative trna hydrolase domain from2 salmonella typhimurium. northeast structural genomics3 consortium target str220
44	TPANIC_0051	prfA	peptide_chain_release_factor_RF1	9	c2jvaA_.9.pdb	99.8	29	204	281	351	21.9373	UNK	PDB header: hydrolase	Chain: A: PDB Molecule: peptidyl-trna hydrolase domain protein;	PDBTitle: nmr solution structure of peptidyl-trna hydrolase domain protein from2 pseudomonas syringae pv. tomato. northeast structural genomics3 consortium target psr211
44	TPANIC_0051	prfA	peptide_chain_release_factor_RF1	10	d1j26a_.10.pdb	99.8	26	209	278	351	19.6581	UNK	PDB header: translation	Chain: A: PDB Molecule: immature colon carcinoma transcript 1;	PDBTitle: solution structure of a putative peptidyl-trna hydrolase domain in a2 mouse hypothetical protein
44	TPANIC_0051	prfA	peptide_chain_release_factor_RF1	11	c4v1au_.11.pdb	98.5	22	206	280	351	21.0826	3.4	PDB header: ribosome	Chain: U: PDB Molecule: mitoribosomal protein ml62, mrpl58, ict1	PDBTitle: structure of the large subunit of the mammalian2 mitochondrial ribosome, part 2 of 2
44	TPANIC_0051	prfA	peptide_chain_release_factor_RF1	12	c2lw1A_.12.pdb	95.6	22	3	60	351	16.2393	UNK	PDB header: dna binding protein	Chain: A: PDB Molecule: abc transporter atp-binding protein uup;	PDBTitle: the c-terminal domain of the uup protein is a dna-binding coiled coil2 motif
44	TPANIC_0051	prfA	peptide_chain_release_factor_RF1	13	c3errB_.13.pdb	89.7	13	9	115	351	30.1994	2.27	PDB header: ligase	Chain: B: PDB Molecule: fusion protein of microtubule binding domain from	PDBTitle: microtubule binding domain from mouse cytoplasmic dynein as2 a fusion with seryl-trna synthetase
44	TPANIC_0051	prfA	peptide_chain_release_factor_RF1	14	c4rh7A_.14.pdb	62.7	12	9	98	351	25.3561	3.41	PDB header: motor protein	Chain: A: PDB Molecule: green fluorescent protein/cytoplasmic dynein 2 heavy chain	PDBTitle: crystal structure of human cytoplasmic dynein 2 motor domain in2 complex with adp.vi
44	TPANIC_0051	prfA	peptide_chain_release_factor_RF1	15	c1wpaA_.15.pdb	48.7	15	3	50	351	13.3903	1.5	PDB header: cell adhesion	Chain: A: PDB Molecule: occludin;	PDBTitle: 1.5 angstrom crystal structure of human occludin fragment 413-522
44	TPANIC_0051	prfA	peptide_chain_release_factor_RF1	16	c3layF_.16.pdb	44.6	12	6	49	351	12.2507	2.7	PDB header: metal binding protein	Chain: F: PDB Molecule: zinc resistance-associated protein;	PDBTitle: alpha-helical barrel formed by the decamer of the zinc resistance-2 associated protein (stm4172) from salmonella enterica subsp. enterica3 serovar typhimurium str. lt2
44	TPANIC_0051	prfA	peptide_chain_release_factor_RF1	17	c1xawA_.17.pdb	41.2	15	3	50	351	13.3903	1.45	PDB header: cell adhesion	Chain: A: PDB Molecule: occludin;	PDBTitle: crystal structure of the cytoplasmic distal c-terminal2 domain of occludin
44	TPANIC_0051	prfA	peptide_chain_release_factor_RF1	18	c3s2xB_.18.pdb	40.1	19	173	188	351	4.2735	2.35	PDB header: transferase	Chain: B: PDB Molecule: acetyl-coa synthase subunit alpha;	PDBTitle: structure of acetyl-coenzyme a synthase alpha subunit c-terminal2 domain
44	TPANIC_0051	prfA	peptide_chain_release_factor_RF1	19	c1deqO_.19.pdb	38.3	13	1	98	351	27.6353	3.5	PDB header: blood clotting	Chain: O: PDB Molecule: fibrinogen (beta chain);	PDBTitle: the crystal structure of modified bovine fibrinogen (at ~42 angstrom resolution)
44	TPANIC_0051	prfA	peptide_chain_release_factor_RF1	20	c1s1hI_.20.pdb	37.5	13	187	220	351	9.40171	11.7	PDB header: ribosome	Chain: I: PDB Molecule: 40s ribosomal protein s16;	PDBTitle: structure of the ribosomal 80s-eef2-sordarin complex from yeast2 obtained by docking atomic models for rna and protein components into3 a 11.7 a cryo-em map. this file, 1s1h, contains 40s subunit. the 60s4 ribosomal subunit is in file 1s1i.
45	TPANIC_0052	hemK	HemK_family_methyltransferase	1	d2b3ta1.1.pdb	100	30	17	336	348	91.6667	3.1	PDB header: translation	Chain: A: PDB Molecule: protein methyltransferase hemk;	PDBTitle: molecular basis for bacterial class 1 release factor2 methylation by prmc
45	TPANIC_0052	hemK	HemK_family_methyltransferase	2	d1nv8a_.2.pdb	100	30	16	338	348	92.5287	2.2	PDB header: transferase	Chain: A: PDB Molecule: hemk protein;	PDBTitle: n5-glutamine methyltransferase, hemk
45	TPANIC_0052	hemK	HemK_family_methyltransferase	3	d2h00a1.3.pdb	100	21	94	335	348	69.2529	2	PDB header: transferase	Chain: A: PDB Molecule: methyltransferase 10 domain containing protein;	PDBTitle: human methyltransferase 10 domain containing protein
45	TPANIC_0052	hemK	HemK_family_methyltransferase	4	c4dzrA_.4.pdb	100	38	101	337	348	67.8161	2.55	PDB header: transferase	Chain: A: PDB Molecule: protein-(glutamine-n5) methyltransferase, release factor-	PDBTitle: the crystal structure of protein-(glutamine-n5) methyltransferase2 (release factor-specific) from alicyclobacillus acidocaldarius subsp.3 acidocaldarius dsm 446
45	TPANIC_0052	hemK	HemK_family_methyltransferase	5	c3evzA_.5.pdb	99.9	20	81	333	348	72.4138	2.2	PDB header: transferase	Chain: A: PDB Molecule: methyltransferase;	PDBTitle: crystal strucure of methyltransferase from pyrococcus furiosus
45	TPANIC_0052	hemK	HemK_family_methyltransferase	6	c3ocjA_.6.pdb	99.9	15	36	335	348	85.9195	1.39	PDB header: structural genomics, unknown function	Chain: A: PDB Molecule: putative exported protein;	PDBTitle: the crystal structure of a possilbe exported protein from bordetella2 parapertussis
45	TPANIC_0052	hemK	HemK_family_methyltransferase	7	c3q87B_.7.pdb	99.9	24	106	339	348	66.954	2	PDB header: transferase activator/transferase	Chain: B: PDB Molecule: n6 adenine specific dna methylase;	PDBTitle: structure of eukaryotic translation termination complex2 methyltransferase mtq2-trm112
45	TPANIC_0052	hemK	HemK_family_methyltransferase	8	d1dusa_.8.pdb	99.8	25	99	335	348	67.8161	1.8	PDB header: structural genomics	Chain: A: PDB Molecule: mj0882;	PDBTitle: mj0882-a hypothetical protein from m. jannaschii
45	TPANIC_0052	hemK	HemK_family_methyltransferase	9	c3p9nA_.9.pdb	99.8	21	87	302	348	61.7816	1.9	PDB header: transferase	Chain: A: PDB Molecule: possible methyltransferase (methylase);	PDBTitle: rv2966c of m. tuberculosis is a rsmd-like methyltransferase
45	TPANIC_0052	hemK	HemK_family_methyltransferase	10	d2fhpa1.10.pdb	99.8	19	90	302	348	60.9195	1.6	PDB header: structural genomics, unknown function	Chain: A: PDB Molecule: methylase, putative;	PDBTitle: crystal structure of putative methylase from enterococcus faecalis
45	TPANIC_0052	hemK	HemK_family_methyltransferase	11	c3dmgA_.11.pdb	99.8	19	85	337	348	72.4138	1.55	PDB header: transferase	Chain: A: PDB Molecule: probable ribosomal rna small subunit methyltransferase;	PDBTitle: t. thermophilus 16s rrna n2 g1207 methyltransferase (rsmc) in complex2 with adohcy
45	TPANIC_0052	hemK	HemK_family_methyltransferase	12	c2ozvA_.12.pdb	99.7	21	142	346	348	58.6207	1.7	PDB header: transferase	Chain: A: PDB Molecule: hypothetical protein atu0636;	PDBTitle: crystal structure of a predicted o-methyltransferase, protein atu6362 from agrobacterium tumefaciens.
45	TPANIC_0052	hemK	HemK_family_methyltransferase	13	c4dcmA_.13.pdb	99.7	20	97	333	348	67.8161	2.3	PDB header: transferase	Chain: A: PDB Molecule: ribosomal rna large subunit methyltransferase g;	PDBTitle: crystal structure of methyltransferase rlmg modifying g1835 of 23s2 rrna in escherichia coli
45	TPANIC_0052	hemK	HemK_family_methyltransferase	14	c2pjdA_.14.pdb	99.7	19	98	333	348	67.5287	2.1	PDB header: transferase	Chain: A: PDB Molecule: ribosomal rna small subunit methyltransferase c;	PDBTitle: crystal structure of 16s rrna methyltransferase rsmc
45	TPANIC_0052	hemK	HemK_family_methyltransferase	15	c3grzA_.15.pdb	99.7	20	113	340	348	65.2299	2	PDB header: transferase	Chain: A: PDB Molecule: ribosomal protein l11 methyltransferase;	PDBTitle: crystal structure of ribosomal protein l11 methylase from2 lactobacillus delbrueckii subsp. bulgaricus
45	TPANIC_0052	hemK	HemK_family_methyltransferase	16	d2nxca1.16.pdb	99.7	28	88	323	348	67.5287	1.59	PDB header: transferase	Chain: A: PDB Molecule: ribosomal protein l11 methyltransferase;	PDBTitle: apo-form of t. thermophilus ribosomal protein l11 methyltransferase2 (prma)
45	TPANIC_0052	hemK	HemK_family_methyltransferase	17	c3e05B_.17.pdb	99.7	19	93	340	348	70.977	1.8	PDB header: transferase	Chain: B: PDB Molecule: precorrin-6y c5,15-methyltransferase (decarboxylating);	PDBTitle: crystal structure of precorrin-6y c5,15-methyltransferase from2 geobacter metallireducens gs-15
45	TPANIC_0052	hemK	HemK_family_methyltransferase	18	c3lpmA_.18.pdb	99.7	14	140	342	348	58.046	2.4	PDB header: transferase	Chain: A: PDB Molecule: putative methyltransferase;	PDBTitle: crystal structure of putative methyltransferase small domain protein2 from listeria monocytogenes
45	TPANIC_0052	hemK	HemK_family_methyltransferase	19	d1o54a_.19.pdb	99.7	19	86	322	348	67.8161	1.65	PDB header: transferase	Chain: A: PDB Molecule: sam-dependent o-methyltransferase;	PDBTitle: crystal structure of sam-dependent o-methyltransferase (tm0748) from2 thermotoga maritima at 1.65 a resolution
45	TPANIC_0052	hemK	HemK_family_methyltransferase	20	d1ws6a1.20.pdb	99.7	17	89	302	348	61.2069	2.5	PDB header: transferase	Chain: A: PDB Molecule: methyltransferase;	PDBTitle: the structure of thermus thermphillus hb8 hypothetical protein2 ttha0928
46	TPANIC_0053	nrdB	ribonucleoside-diphosphate_reductase_subunit_beta	1	c2rccC_.1.pdb	100	34	8	320	351	88.8889	1.9	PDB header: oxidoreductase	Chain: C: PDB Molecule: ribonucleoside-diphosphate reductase subunit beta;	PDBTitle: crystal structure of putative class i ribonucleotide reductase2 (np_241368.1) from bacillus halodurans at 1.90 a resolution
46	TPANIC_0053	nrdB	ribonucleoside-diphosphate_reductase_subunit_beta	2	c1yfdA_.2.pdb	100	24	11	324	351	89.1738	1.9	PDB header: oxidoreductase	Chain: A: PDB Molecule: ribonucleoside-diphosphate reductase 1 beta	PDBTitle: crystal structure of the y122h mutant of ribonucleotide2 reductase r2 protein from e. coli
46	TPANIC_0053	nrdB	ribonucleoside-diphosphate_reductase_subunit_beta	3	d1mxra_.3.pdb	100	25	11	324	351	89.1738	1.42	PDB header: oxidoreductase	Chain: A: PDB Molecule: ribonucleotide reductase r2;	PDBTitle: high resolution structure of ribonucleotide reductase r2 from e. coli2 in its oxidised (met) form
46	TPANIC_0053	nrdB	ribonucleoside-diphosphate_reductase_subunit_beta	4	c1syyA_.4.pdb	100	27	16	320	351	86.6097	1.7	PDB header: replication,oxidoreductase	Chain: A: PDB Molecule: ribonucleoside-diphosphate reductase beta chain;	PDBTitle: crystal structure of the r2 subunit of ribonucleotide reductase from2 chlamydia trachomatis
46	TPANIC_0053	nrdB	ribonucleoside-diphosphate_reductase_subunit_beta	5	d1syya_.5.pdb	100	27	16	320	351	86.6097	1.7	PDB header: replication,oxidoreductase	Chain: A: PDB Molecule: ribonucleoside-diphosphate reductase beta chain;	PDBTitle: crystal structure of the r2 subunit of ribonucleotide reductase from2 chlamydia trachomatis
46	TPANIC_0053	nrdB	ribonucleoside-diphosphate_reductase_subunit_beta	6	d1smsa_.6.pdb	100	20	4	343	351	96.5812	3.1	PDB header: oxidoreductase	Chain: A: PDB Molecule: ribonucleoside-diphosphate reductase small chain	PDBTitle: structure of the ribonucleotide reductase rnr4 homodimer2 from saccharomyces cerevisiae
46	TPANIC_0053	nrdB	ribonucleoside-diphosphate_reductase_subunit_beta	7	d1oquc_.7.pdb	100	25	31	333	351	86.0399	2	PDB header: metal binding protein	Chain: C: PDB Molecule: ribonucleotide reductase subunit r2f;	PDBTitle: a protein coordinated tri-nuclear fe complex formed during2 soaking of crystals of the ribonucleotide reductase r2f3 protein from corynebacterium ammoniagenes
46	TPANIC_0053	nrdB	ribonucleoside-diphosphate_reductase_subunit_beta	8	d1jk0a_.8.pdb	100	19	3	321	351	90.5983	2.8	PDB header: oxidoreductase	Chain: A: PDB Molecule: ribonucleoside-diphosphate reductase small chain	PDBTitle: ribonucleotide reductase y2y4 heterodimer
46	TPANIC_0053	nrdB	ribonucleoside-diphosphate_reductase_subunit_beta	9	c1h0oA_.9.pdb	100	21	19	321	351	86.0399	2.2	PDB header: oxidoreductase	Chain: A: PDB Molecule: ribonucleoside-diphosphate reductase;	PDBTitle: cobalt substitution of mouse r2 ribonucleotide reductase to2 model the reactive diferrous state
46	TPANIC_0053	nrdB	ribonucleoside-diphosphate_reductase_subunit_beta	10	c4n83F_.10.pdb	100	24	36	325	351	82.3362	2.65	PDB header: oxidoreductase	Chain: F: PDB Molecule: ribonucleoside-diphosphate reductase subunit beta;	PDBTitle: x-ray crystal structure of streptococcus sanguinis dimanganese(ii)-2 nrdf
46	TPANIC_0053	nrdB	ribonucleoside-diphosphate_reductase_subunit_beta	11	d1r2fa_.11.pdb	100	23	33	325	351	83.1909	2.1	PDB header: oxidoreductase	Chain: A: PDB Molecule: protein (ribonucleotide reductase r2);	PDBTitle: ribonucleotide reductase r2f protein from salmonella2 typhimurium
46	TPANIC_0053	nrdB	ribonucleoside-diphosphate_reductase_subunit_beta	12	d3dhza1.12.pdb	100	25	31	325	351	83.7607	1.63	PDB header: metal binding protein	Chain: A: PDB Molecule: ribonucleotide reductase subunit r2f;	PDBTitle: apo (iron free) structure of c. ammoniagenes r2 protein
46	TPANIC_0053	nrdB	ribonucleoside-diphosphate_reductase_subunit_beta	13	c4bmtB_.13.pdb	100	26	36	320	351	80.9117	2.1	PDB header: oxidoreductase	Chain: B: PDB Molecule: ribonucleoside-diphosphate reductase subunit beta;	PDBTitle: crystal structure of ribonucleotide reductase di-iron nrdf2 from bacillus cereus
46	TPANIC_0053	nrdB	ribonucleoside-diphosphate_reductase_subunit_beta	14	c1r2fB_.14.pdb	100	23	33	324	351	82.906	2.1	PDB header: oxidoreductase	Chain: B: PDB Molecule: protein (ribonucleotide reductase r2);	PDBTitle: ribonucleotide reductase r2f protein from salmonella2 typhimurium
46	TPANIC_0053	nrdB	ribonucleoside-diphosphate_reductase_subunit_beta	15	c1smqD_.15.pdb	100	19	5	321	351	90.0285	3.1	PDB header: oxidoreductase	Chain: D: PDB Molecule: ribonucleoside-diphosphate reductase small chain	PDBTitle: structure of the ribonucleotide reductase rnr2 homodimer2 from saccharomyces cerevisiae
46	TPANIC_0053	nrdB	ribonucleoside-diphosphate_reductase_subunit_beta	16	d1uzra_.16.pdb	100	24	33	324	351	82.906	2.2	PDB header: reductase	Chain: A: PDB Molecule: ribonucleotide reductase r2-2 small subunit;	PDBTitle: crystal structure of the class ib ribonucleotide reductase2 r2f-2 subunit from mycobacterium tuberculosis
46	TPANIC_0053	nrdB	ribonucleoside-diphosphate_reductase_subunit_beta	17	c3hf1B_.17.pdb	100	22	23	324	351	85.755	2.6	PDB header: oxidoreductase	Chain: B: PDB Molecule: ribonucleoside-diphosphate reductase subunit m2 b;	PDBTitle: crystal structure of human p53r2
46	TPANIC_0053	nrdB	ribonucleoside-diphosphate_reductase_subunit_beta	18	d1w68a_.18.pdb	100	21	22	317	351	84.0456	2.2	PDB header: reductase	Chain: A: PDB Molecule: ribonucleoside-diphosphate reductase m2 chain;	PDBTitle: crystal structure of mouse ribonucleotide reductase subunit2 r2 under oxidizing conditions. a fully occupied dinuclear3 iron cluster.
46	TPANIC_0053	nrdB	ribonucleoside-diphosphate_reductase_subunit_beta	19	c2o1zA_.19.pdb	100	22	21	321	351	85.4701	2.4	PDB header: oxidoreductase	Chain: A: PDB Molecule: ribonucleotide reductase subunit r2;	PDBTitle: plasmodium vivax ribonucleotide reductase subunit r22 (pv086155)
46	TPANIC_0053	nrdB	ribonucleoside-diphosphate_reductase_subunit_beta	20	c4dr0A_.20.pdb	100	27	36	317	351	80.057	1.9	PDB header: oxidoreductase	Chain: A: PDB Molecule: ribonucleoside-diphosphate reductase subunit beta;	PDBTitle: crystal structure of bacillus subtilis dimanganese(ii) nrdf
47	TPANIC_0054	spoU1	putative_rRNA_(adenosine-2'-O-)-methyltransferase	1	c1gz0H_.1.pdb	100	30	19	268	319	78.0564	2.5	PDB header: transferase	Chain: H: PDB Molecule: hypothetical trna/rrna methyltransferase yjfh;	PDBTitle: 23s ribosomal rna g2251 2'o-methyltransferase rlmb
47	TPANIC_0054	spoU1	putative_rRNA_(adenosine-2'-O-)-methyltransferase	2	c1ipaA_.2.pdb	100	19	2	269	319	83.6991	2.4	PDB header: transferase	Chain: A: PDB Molecule: rna 2'-o-ribose methyltransferase;	PDBTitle: crystal structure of rna 2'-o ribose methyltransferase
47	TPANIC_0054	spoU1	putative_rRNA_(adenosine-2'-O-)-methyltransferase	3	c3gyqB_.3.pdb	100	14	4	272	319	84.0125	2.45	PDB header: transferase	Chain: B: PDB Molecule: rrna (adenosine-2'-o-)-methyltransferase;	PDBTitle: structure of the thiostrepton-resistance methyltransferase2 s-adenosyl-l-methionine complex
47	TPANIC_0054	spoU1	putative_rRNA_(adenosine-2'-O-)-methyltransferase	4	c2i6dA_.4.pdb	100	24	1	267	319	83.3856	1.85	PDB header: transferase	Chain: A: PDB Molecule: rna methyltransferase, trmh family;	PDBTitle: the structure of a putative rna methyltransferase of the trmh family2 from porphyromonas gingivalis.
47	TPANIC_0054	spoU1	putative_rRNA_(adenosine-2'-O-)-methyltransferase	5	c1x7pB_.5.pdb	100	22	4	268	319	82.7586	2.55	PDB header: transferase	Chain: B: PDB Molecule: rrna methyltransferase;	PDBTitle: crystal structure of the spou methyltransferase avirb from2 streptomyces viridochromogenes in complex with the cofactor adomet
47	TPANIC_0054	spoU1	putative_rRNA_(adenosine-2'-O-)-methyltransferase	6	d1v2xa_.6.pdb	100	21	96	291	319	61.1285	1.5	PDB header: transferase	Chain: A: PDB Molecule: trna (gm18) methyltransferase;	PDBTitle: trmh
47	TPANIC_0054	spoU1	putative_rRNA_(adenosine-2'-O-)-methyltransferase	7	c1zjrA_.7.pdb	100	20	104	291	319	58.6207	1.85	PDB header: transferase	Chain: A: PDB Molecule: trna (guanosine-2'-o-)-methyltransferase;	PDBTitle: crystal structure of a. aeolicus trmh/spou trna modifying enzyme
47	TPANIC_0054	spoU1	putative_rRNA_(adenosine-2'-O-)-methyltransferase	8	d1gz0a1.8.pdb	100	30	97	268	319	53.605	2.5	PDB header: transferase	Chain: A: PDB Molecule: hypothetical trna/rrna methyltransferase yjfh;	PDBTitle: 23s ribosomal rna g2251 2'o-methyltransferase rlmb
47	TPANIC_0054	spoU1	putative_rRNA_(adenosine-2'-O-)-methyltransferase	9	c1gz0G_.9.pdb	100	30	97	268	319	53.605	2.5	PDB header: transferase	Chain: G: PDB Molecule: hypothetical trna/rrna methyltransferase yjfh;	PDBTitle: 23s ribosomal rna g2251 2'o-methyltransferase rlmb
47	TPANIC_0054	spoU1	putative_rRNA_(adenosine-2'-O-)-methyltransferase	10	d1ipaa1.10.pdb	100	22	108	269	319	50.4702	2.4	PDB header: transferase	Chain: A: PDB Molecule: rna 2'-o-ribose methyltransferase;	PDBTitle: crystal structure of rna 2'-o ribose methyltransferase
47	TPANIC_0054	spoU1	putative_rRNA_(adenosine-2'-O-)-methyltransferase	11	c2ha8A_.11.pdb	100	23	113	271	319	49.5298	1.6	PDB header: rna binding protein	Chain: A: PDB Molecule: tar (hiv-1) rna loop binding protein;	PDBTitle: methyltransferase domain of human tar (hiv-1) rna binding2 protein 1
47	TPANIC_0054	spoU1	putative_rRNA_(adenosine-2'-O-)-methyltransferase	12	c4pzkA_.12.pdb	100	18	117	276	319	49.8433	1.5	PDB header: transferase	Chain: A: PDB Molecule: trna (cytidine(34)-2'-o)-methyltransferase;	PDBTitle: crystal strucrure of putative rna methyltransferase from bacillus2 anthracis.
47	TPANIC_0054	spoU1	putative_rRNA_(adenosine-2'-O-)-methyltransferase	13	c3ic6A_.13.pdb	100	24	116	296	319	56.4263	2.59	PDB header: structural genomics, unknown function	Chain: A: PDB Molecule: putative methylase family protein;	PDBTitle: crystal structure of putative methylase family protein from neisseria2 gonorrhoeae
47	TPANIC_0054	spoU1	putative_rRNA_(adenosine-2'-O-)-methyltransferase	14	d1mxia_.14.pdb	100	16	118	274	319	48.9028	1.7	PDB header: transferase	Chain: A: PDB Molecule: hypothetical trna/rrna methyltransferase hi0766;	PDBTitle: structure of yibk from haemophilus influenzae (hi0766): a2 methyltransferase with a cofactor bound at a site formed3 by a knot
47	TPANIC_0054	spoU1	putative_rRNA_(adenosine-2'-O-)-methyltransferase	15	c3onpA_.15.pdb	100	23	117	267	319	47.0219	1.9	PDB header: transferase	Chain: A: PDB Molecule: trna/rrna methyltransferase (spou);	PDBTitle: crystal structure of trna/rrna methyltransferase spou from rhodobacter2 sphaeroides
47	TPANIC_0054	spoU1	putative_rRNA_(adenosine-2'-O-)-methyltransferase	16	c3ilkB_.16.pdb	100	18	116	318	319	63.3229	2.01	PDB header: structural genomics, unknown function	Chain: B: PDB Molecule: uncharacterized trna/rrna methyltransferase hi0380;	PDBTitle: the structure of a probable methylase family protein from haemophilus2 influenzae rd kw20
47	TPANIC_0054	spoU1	putative_rRNA_(adenosine-2'-O-)-methyltransferase	17	c4cngB_.17.pdb	100	20	117	267	319	47.0219	1.1	PDB header: transferase	Chain: B: PDB Molecule: spou rrna methylase;	PDBTitle: crystal structure of sulfolobus acidocaldarius trmj in2 complex with s-adenosyl-l-homocysteine
47	TPANIC_0054	spoU1	putative_rRNA_(adenosine-2'-O-)-methyltransferase	18	c3l8uA_.18.pdb	100	18	120	276	319	48.9028	2	PDB header: transferase	Chain: A: PDB Molecule: putative rrna methylase;	PDBTitle: crystal structure of smu.1707c, a putative rrna methyltransferase from2 streptococcus mutans ua159
47	TPANIC_0054	spoU1	putative_rRNA_(adenosine-2'-O-)-methyltransferase	19	c3e5yB_.19.pdb	100	18	118	272	319	48.2759	2.4	PDB header: transferase	Chain: B: PDB Molecule: trmh family rna methyltransferase;	PDBTitle: crystal structure of trmh family rna methyltransferase from2 burkholderia pseudomallei
47	TPANIC_0054	spoU1	putative_rRNA_(adenosine-2'-O-)-methyltransferase	20	c3ktyA_.20.pdb	100	23	116	267	319	47.3354	2.3	PDB header: transferase	Chain: A: PDB Molecule: probable methyltransferase;	PDBTitle: crystal structure of probable methyltransferase from bordetella2 pertussis tohama i
48	TPANIC_0055	oadG	oxaloacetate_decarboxylase_subunit_gamma	1	c2l9xA_.1.pdb	8.6	50	30	43	78	16.6667	UNK	PDB header: antimicrobial protein	Chain: A: PDB Molecule: uncharacterized protein;	PDBTitle: trn- peptide of the two-component bacteriocin thuricin cd
48	TPANIC_0055	oadG	oxaloacetate_decarboxylase_subunit_gamma	2	c2ks1B_.2.pdb	7.4	73	19	29	78	12.8205	UNK	PDB header: transferase	Chain: B: PDB Molecule: epidermal growth factor receptor;	PDBTitle: heterodimeric association of transmembrane domains of erbb1 and erbb22 receptors enabling kinase activation
48	TPANIC_0055	oadG	oxaloacetate_decarboxylase_subunit_gamma	3	c4cvuA_.3.pdb	6.2	67	40	48	78	10.2564	1.9	PDB header: hydrolase	Chain: A: PDB Molecule: beta-mannosidase;	PDBTitle: structure of fungal beta-mannosidase from glycoside2 hydrolase family 2 of trichoderma harzianum
48	TPANIC_0055	oadG	oxaloacetate_decarboxylase_subunit_gamma	4	c2ls4A_.4.pdb	5.8	33	41	46	78	6.41026	UNK	PDB header: metal transport	Chain: A: PDB Molecule: high affinity copper uptake protein 1;	PDBTitle: 1h chemical shift assignments for the third transmembrane domain from2 the human copper transport 1
48	TPANIC_0055	oadG	oxaloacetate_decarboxylase_subunit_gamma	5	d1luaa2.5.pdb	4.6	39	35	65	78	38.4615	1.9	PDB header: oxidoreductase	Chain: A: PDB Molecule: methylene tetrahydromethanopterin dehydrogenase;	PDBTitle: structure of methylene-tetrahydromethanopterin dehydrogenase from2 methylobacterium extorquens am1 complexed with nadp
48	TPANIC_0055	oadG	oxaloacetate_decarboxylase_subunit_gamma	6	d2axth1.6.pdb	4.6	29	13	29	78	20.5128	3	PDB header: electron transport	Chain: H: PDB Molecule: photosystem ii reaction center h protein;	PDBTitle: crystal structure of photosystem ii from thermosynechococcus elongatus
48	TPANIC_0055	oadG	oxaloacetate_decarboxylase_subunit_gamma	7	c2axtH_.7.pdb	4.6	29	13	29	78	20.5128	3	PDB header: electron transport	Chain: H: PDB Molecule: photosystem ii reaction center h protein;	PDBTitle: crystal structure of photosystem ii from thermosynechococcus elongatus
48	TPANIC_0055	oadG	oxaloacetate_decarboxylase_subunit_gamma	8	c3arcl_.8.pdb	4.3	71	26	32	78	7.69231	1.9	PDB header: electron transport, photosynthesis	Chain: L: PDB Molecule: photosystem ii reaction center protein l;	PDBTitle: crystal structure of oxygen-evolving photosystem ii at 1.9 angstrom2 resolution
48	TPANIC_0055	oadG	oxaloacetate_decarboxylase_subunit_gamma	9	c2lonA_.9.pdb	4.3	27	1	22	78	26.9231	UNK	PDB header: membrane protein	Chain: A: PDB Molecule: hig1 domain family member 1b;	PDBTitle: backbone structure of human membrane protein higd1b
48	TPANIC_0055	oadG	oxaloacetate_decarboxylase_subunit_gamma	10	d1dmla1.10.pdb	4	63	40	48	78	10.2564	2.7	PDB header: dna binding protein/transferase	Chain: A: PDB Molecule: dna polymerase processivity factor;	PDBTitle: crystal structure of herpes simplex ul42 bound to the c-2 terminus of hsv pol
48	TPANIC_0055	oadG	oxaloacetate_decarboxylase_subunit_gamma	11	c2gu1A_.11.pdb	3.8	45	40	59	78	24.359	1.9	PDB header: hydrolase	Chain: A: PDB Molecule: zinc peptidase;	PDBTitle: crystal structure of a zinc containing peptidase from2 vibrio cholerae
48	TPANIC_0055	oadG	oxaloacetate_decarboxylase_subunit_gamma	12	c2m60A_.12.pdb	3.7	50	35	44	78	11.5385	UNK	PDB header: antimicrobial protein	Chain: A: PDB Molecule: enterocin jsb;	PDBTitle: enterocin 7b
48	TPANIC_0055	oadG	oxaloacetate_decarboxylase_subunit_gamma	13	d2je8a4.13.pdb	3.5	56	40	48	78	10.2564	1.7	PDB header: hydrolase	Chain: A: PDB Molecule: beta-mannosidase;	PDBTitle: structure of a beta-mannosidase from bacteroides2 thetaiotaomicron
48	TPANIC_0055	oadG	oxaloacetate_decarboxylase_subunit_gamma	14	c1xrdA_.14.pdb	3.4	21	21	49	78	35.8974	UNK	PDB header: membrane protein	Chain: A: PDB Molecule: light-harvesting protein b-880, alpha chain;	PDBTitle: light-harvesting complex 1 alfa subunit from wild-type2 rhodospirillum rubrum
48	TPANIC_0055	oadG	oxaloacetate_decarboxylase_subunit_gamma	15	d1xrda1.15.pdb	3.4	21	21	49	78	35.8974	UNK	PDB header: membrane protein	Chain: A: PDB Molecule: light-harvesting protein b-880, alpha chain;	PDBTitle: light-harvesting complex 1 alfa subunit from wild-type2 rhodospirillum rubrum
48	TPANIC_0055	oadG	oxaloacetate_decarboxylase_subunit_gamma	16	c2m5zA_.16.pdb	3.3	71	38	44	78	7.69231	UNK	PDB header: antimicrobial protein	Chain: A: PDB Molecule: enterocin jsa;	PDBTitle: enterocin 7a
48	TPANIC_0055	oadG	oxaloacetate_decarboxylase_subunit_gamma	17	c4kytB_.17.pdb	3	83	26	31	78	6.41026	2.83	PDB header: membrane protein	Chain: B: PDB Molecule: cardiac phospholamban;	PDBTitle: the structure of superinhibitory phospholamban bound to the calcium2 pump serca1a
48	TPANIC_0055	oadG	oxaloacetate_decarboxylase_subunit_gamma	18	d1imla2.18.pdb	2.9	33	30	50	78	25.641	UNK	PDB header: metal-binding protein	Chain: A: PDB Molecule: cysteine rich intestinal protein;	PDBTitle: cysteine rich intestinal protein, nmr, 48 structures
48	TPANIC_0055	oadG	oxaloacetate_decarboxylase_subunit_gamma	19	c2rukA_.19.pdb	2.8	83	45	50	78	6.41026	UNK	PDB header: transcription	Chain: A: PDB Molecule: cellular tumor antigen p53;	PDBTitle: solution structure of the complex between p53 transactivation domain 22 and tfiih p62 ph domain
48	TPANIC_0055	oadG	oxaloacetate_decarboxylase_subunit_gamma	20	c2lklA_.20.pdb	2.8	57	1	7	78	7.69231	UNK	PDB header: cell adhesion	Chain: A: PDB Molecule: erythrocyte membrane protein 1 (pfemp1);	PDBTitle: structure of the core intracellular domain of pfemp1
49	TPANIC_0056	oadA	oxaloacetate_decarboxylase_subunit_alpha	1	c3bg3A_.1.pdb	100	32	2	593	593	99.6627	2.8	PDB header: ligase	Chain: A: PDB Molecule: pyruvate carboxylase, mitochondrial;	PDBTitle: crystal structure of human pyruvate carboxylase (missing2 the biotin carboxylase domain at the n-terminus)
49	TPANIC_0056	oadA	oxaloacetate_decarboxylase_subunit_alpha	2	c4hnvB_.2.pdb	100	34	2	593	593	99.6627	2.8	PDB header: ligase	Chain: B: PDB Molecule: pyruvate carboxylase;	PDBTitle: crystal structure of r54e mutant of s. aureus pyruvate carboxylase
49	TPANIC_0056	oadA	oxaloacetate_decarboxylase_subunit_alpha	3	c3hblA_.3.pdb	100	33	2	593	593	99.6627	2.71	PDB header: ligase	Chain: A: PDB Molecule: pyruvate carboxylase;	PDBTitle: crystal structure of s. aureus pyruvate carboxylase t908a2 mutant
49	TPANIC_0056	oadA	oxaloacetate_decarboxylase_subunit_alpha	4	c3bg5B_.4.pdb	100	33	2	593	593	99.6627	2.8	PDB header: ligase	Chain: B: PDB Molecule: pyruvate carboxylase;	PDBTitle: crystal structure of staphylococcus aureus pyruvate2 carboxylase
49	TPANIC_0056	oadA	oxaloacetate_decarboxylase_subunit_alpha	5	c4qskB_.5.pdb	100	32	2	592	593	99.4941	2.7	PDB header: ligase	Chain: B: PDB Molecule: pyruvate carboxylase;	PDBTitle: crystal structure of l. monocytogenes pyruvate carboxylase in complex2 with cyclic-di-amp
49	TPANIC_0056	oadA	oxaloacetate_decarboxylase_subunit_alpha	6	c2qf7A_.6.pdb	100	33	2	591	593	99.3255	2	PDB header: ligase	Chain: A: PDB Molecule: pyruvate carboxylase protein;	PDBTitle: crystal structure of a complete multifunctional pyruvate carboxylase2 from rhizobium etli
49	TPANIC_0056	oadA	oxaloacetate_decarboxylase_subunit_alpha	7	c3tw6B_.7.pdb	100	33	2	589	593	98.9882	2.4	PDB header: ligase/activator	Chain: B: PDB Molecule: pyruvate carboxylase protein;	PDBTitle: structure of rhizobium etli pyruvate carboxylase t882a with the2 allosteric activator, acetyl coenzyme-a
49	TPANIC_0056	oadA	oxaloacetate_decarboxylase_subunit_alpha	8	c3bg3B_.8.pdb	100	33	2	510	593	85.6661	2.8	PDB header: ligase	Chain: B: PDB Molecule: pyruvate carboxylase, mitochondrial;	PDBTitle: crystal structure of human pyruvate carboxylase (missing2 the biotin carboxylase domain at the n-terminus)
49	TPANIC_0056	oadA	oxaloacetate_decarboxylase_subunit_alpha	9	c3bg5C_.9.pdb	100	34	2	514	593	86.3406	2.8	PDB header: ligase	Chain: C: PDB Molecule: pyruvate carboxylase;	PDBTitle: crystal structure of staphylococcus aureus pyruvate2 carboxylase
49	TPANIC_0056	oadA	oxaloacetate_decarboxylase_subunit_alpha	10	c4qslE_.10.pdb	100	32	2	506	593	84.9916	3.28	PDB header: ligase	Chain: E: PDB Molecule: pyruvate carboxylase;	PDBTitle: crystal structure of listeria monocytogenes pyruvate carboxylase
49	TPANIC_0056	oadA	oxaloacetate_decarboxylase_subunit_alpha	11	c1rr2A_.11.pdb	100	55	1	455	593	76.5599	2	PDB header: transferase	Chain: A: PDB Molecule: transcarboxylase 5s subunit;	PDBTitle: propionibacterium shermanii transcarboxylase 5s subunit bound to 2-2 ketobutyric acid
49	TPANIC_0056	oadA	oxaloacetate_decarboxylase_subunit_alpha	12	c2nx9B_.12.pdb	100	56	3	446	593	74.7049	1.7	PDB header: lyase	Chain: B: PDB Molecule: oxaloacetate decarboxylase 2, subunit alpha;	PDBTitle: crystal structure of the carboxyltransferase domain of the2 oxaloacetate decarboxylase na+ pump from vibrio cholerae
49	TPANIC_0056	oadA	oxaloacetate_decarboxylase_subunit_alpha	13	c4qslC_.13.pdb	100	35	2	506	593	84.9916	3.28	PDB header: ligase	Chain: C: PDB Molecule: pyruvate carboxylase;	PDBTitle: crystal structure of listeria monocytogenes pyruvate carboxylase
49	TPANIC_0056	oadA	oxaloacetate_decarboxylase_subunit_alpha	14	d1rqba2.14.pdb	100	54	1	296	593	49.747	1.9	PDB header: transferase	Chain: A: PDB Molecule: transcarboxylase 5s subunit;	PDBTitle: propionibacterium shermanii transcarboxylase 5s subunit
49	TPANIC_0056	oadA	oxaloacetate_decarboxylase_subunit_alpha	15	c3va7A_.15.pdb	100	14	6	592	593	98.8196	2.6	PDB header: ligase	Chain: A: PDB Molecule: klla0e08119p;	PDBTitle: crystal structure of the kluyveromyces lactis urea carboxylase
49	TPANIC_0056	oadA	oxaloacetate_decarboxylase_subunit_alpha	16	c3ivuB_.16.pdb	100	22	1	331	593	55.6492	2.72	PDB header: transferase	Chain: B: PDB Molecule: homocitrate synthase, mitochondrial;	PDBTitle: homocitrate synthase lys4 bound to 2-og
49	TPANIC_0056	oadA	oxaloacetate_decarboxylase_subunit_alpha	17	c1nvmG_.17.pdb	100	23	2	330	593	55.312	1.7	PDB header: lyase/oxidoreductase	Chain: G: PDB Molecule: 4-hydroxy-2-oxovalerate aldolase;	PDBTitle: crystal structure of a bifunctional aldolase-dehydrogenase :2 sequestering a reactive and volatile intermediate
49	TPANIC_0056	oadA	oxaloacetate_decarboxylase_subunit_alpha	18	c4jn6C_.18.pdb	100	21	3	333	593	55.6492	1.93	PDB header: lyase/oxidoreductase	Chain: C: PDB Molecule: 4-hydroxy-2-oxovalerate aldolase;	PDBTitle: crystal structure of the aldolase-dehydrogenase complex from2 mycobacterium tuberculosis hrv37
49	TPANIC_0056	oadA	oxaloacetate_decarboxylase_subunit_alpha	19	c4lrtC_.19.pdb	100	22	4	340	593	56.661	1.5	PDB header: lyase/oxidoreductase	Chain: C: PDB Molecule: 4-hydroxy-2-oxovalerate aldolase;	PDBTitle: crystal and solution structures of the bifunctional enzyme2 (aldolase/aldehyde dehydrogenase) from thermomonospora curvata,3 reveal a cofactor-binding domain motion during nad+ and coa4 accommodation whithin the shared cofactor-binding site
49	TPANIC_0056	oadA	oxaloacetate_decarboxylase_subunit_alpha	20	c2ftpA_.20.pdb	100	21	1	280	593	47.0489	2.4	PDB header: lyase	Chain: A: PDB Molecule: hydroxymethylglutaryl-coa lyase;	PDBTitle: crystal structure of hydroxymethylglutaryl-coa lyase from pseudomonas2 aeruginosa
50	TPANIC_0057	oadB	oxaloacetate_decarboxylase_subunit_beta	1	c4czbB_.1.pdb	61	16	98	288	469	40.5117	3.5	PDB header: membrane protein	Chain: B: PDB Molecule: na(+)/h(+) antiporter 1;	PDBTitle: structure of the sodium proton antiporter mjnhap1 from2 methanocaldococcus jannaschii at ph 8.
50	TPANIC_0057	oadB	oxaloacetate_decarboxylase_subunit_beta	2	c1zcdA_.2.pdb	56.8	12	134	408	469	58.4222	3.45	PDB header: membrane protein	Chain: A: PDB Molecule: na(+)/h(+) antiporter 1;	PDBTitle: crystal structure of the na+/h+ antiporter nhaa
50	TPANIC_0057	oadB	oxaloacetate_decarboxylase_subunit_beta	3	c4f35C_.3.pdb	54.9	19	323	452	469	27.5053	3.2	PDB header: transport protein	Chain: C: PDB Molecule: transporter, nadc family;	PDBTitle: crystal structure of a bacterial dicarboxylate/sodium symporter
50	TPANIC_0057	oadB	oxaloacetate_decarboxylase_subunit_beta	4	d1e3ha4.4.pdb	22.4	86	236	242	469	1.27932	2.6	PDB header: polyribonucleotide transferase	Chain: A: PDB Molecule: guanosine pentaphosphate synthetase;	PDBTitle: semet derivative of streptomyces antibioticus pnpase/gpsi2 enzyme
50	TPANIC_0057	oadB	oxaloacetate_decarboxylase_subunit_beta	5	c2adlB_.5.pdb	21.4	20	429	458	469	6.18337	UNK	PDB header: dna binding protein	Chain: B: PDB Molecule: ccda;	PDBTitle: solution structure of the bacterial antitoxin ccda:2 implications for dna and toxin binding
50	TPANIC_0057	oadB	oxaloacetate_decarboxylase_subunit_beta	6	c2kr6A_.6.pdb	16.9	39	113	145	469	6.82303	UNK	PDB header: hydrolase	Chain: A: PDB Molecule: presenilin-1;	PDBTitle: solution structure of presenilin-1 ctf subunit
50	TPANIC_0057	oadB	oxaloacetate_decarboxylase_subunit_beta	7	c1p58C_.7.pdb	15.3	20	116	145	469	6.18337	9.5	PDB header: virus	Chain: C: PDB Molecule: major envelope protein e;	PDBTitle: complex organization of dengue virus membrane proteins as revealed by2 9.5 angstrom cryo-em reconstruction
50	TPANIC_0057	oadB	oxaloacetate_decarboxylase_subunit_beta	8	c2kirA_.8.pdb	14.4	42	31	49	469	3.83795	UNK	PDB header: toxin	Chain: A: PDB Molecule: designer toxin;	PDBTitle: solution structure of a designer toxin, mokatoxin-1
50	TPANIC_0057	oadB	oxaloacetate_decarboxylase_subunit_beta	9	c4b03A_.9.pdb	14	24	109	145	469	7.67591	6	PDB header: virus	Chain: A: PDB Molecule: dengue virus 1 e protein;	PDBTitle: 6a electron cryomicroscopy structure of immature2 dengue virus serotype 1
50	TPANIC_0057	oadB	oxaloacetate_decarboxylase_subunit_beta	10	c3k1qE_.10.PDB	12.1	22	165	191	469	5.54371	4.5	PDB header: virus	Chain: E: PDB Molecule: vp6a and vp6b, the clamping proteins;	PDBTitle: backbone model of an aquareovirus virion by cryo-electron2 microscopy and bioinformatics
50	TPANIC_0057	oadB	oxaloacetate_decarboxylase_subunit_beta	11	d2p82a1.11.pdb	11.9	39	123	159	469	7.67591	2.1	PDB header: hydrolase	Chain: A: PDB Molecule: cysteine protease atg4a;	PDBTitle: cysteine protease atg4a
50	TPANIC_0057	oadB	oxaloacetate_decarboxylase_subunit_beta	12	c4he8B_.12.pdb	11.4	19	170	195	469	5.33049	3.3	PDB header: oxidoreductase	Chain: B: PDB Molecule: nadh-quinone oxidoreductase subunit 7;	PDBTitle: crystal structure of the membrane domain of respiratory complex i from2 thermus thermophilus
50	TPANIC_0057	oadB	oxaloacetate_decarboxylase_subunit_beta	13	c4v1sA_.13.pdb	11.3	29	249	272	469	4.90405	1.5	PDB header: hydrolase	Chain: A: PDB Molecule: alpha-1,6-mannanase;	PDBTitle: structure of the gh76 alpha-mannanase bt2949 from2 bacteroides thetaiotaomicron
50	TPANIC_0057	oadB	oxaloacetate_decarboxylase_subunit_beta	14	c3j6vV_.14.pdb	10.8	21	54	81	469	5.75693	7	PDB header: ribosome	Chain: V: PDB Molecule: 28s ribosomal protein s24, mitochondrial;	PDBTitle: cryo-em structure of the small subunit of the mammalian mitochondrial2 ribosome
50	TPANIC_0057	oadB	oxaloacetate_decarboxylase_subunit_beta	15	d2z0da1.15.pdb	10.6	36	121	159	469	8.10235	1.9	PDB header: hydrolase/structural protein	Chain: A: PDB Molecule: cysteine protease atg4b;	PDBTitle: the crystal structure of human atg4b- lc3(1-120) complex
50	TPANIC_0057	oadB	oxaloacetate_decarboxylase_subunit_beta	16	d1bkta_.16.pdb	10.4	50	40	49	469	1.91898	UNK	PDB header: neurotoxin	Chain: A: PDB Molecule: bmktx;	PDBTitle: bmktx toxin from scorpion buthus martensii karsch, nmr, 252 structures
50	TPANIC_0057	oadB	oxaloacetate_decarboxylase_subunit_beta	17	c3a0hY_.17.pdb	10.4	57	233	247	469	2.98507	4	PDB header: electron transport	Chain: Y: PDB Molecule: photosystem ii reaction center protein ycf12;	PDBTitle: crystal structure of i-substituted photosystem ii complex
50	TPANIC_0057	oadB	oxaloacetate_decarboxylase_subunit_beta	18	c3a0hy_.18.pdb	10.4	57	233	247	469	2.98507	4	PDB header: electron transport	Chain: Y: PDB Molecule: photosystem ii reaction center protein ycf12;	PDBTitle: crystal structure of i-substituted photosystem ii complex
50	TPANIC_0057	oadB	oxaloacetate_decarboxylase_subunit_beta	19	d1o6da_.19.pdb	10.4	29	235	269	469	7.24947	1.66	PDB header: structural genomics, unknown function	Chain: A: PDB Molecule: hypothetical upf0247 protein tm0844;	PDBTitle: crystal structure of a hypothetical protein
50	TPANIC_0057	oadB	oxaloacetate_decarboxylase_subunit_beta	20	c2cy7A_.20.pdb	10.1	39	123	159	469	7.67591	1.9	PDB header: hydrolase	Chain: A: PDB Molecule: cysteine protease apg4b;	PDBTitle: the crystal structure of human atg4b
51	TPANIC_0058	dnaB	replicative_DNA_helicase_DnaB	1	c4nmnA_.1.pdb	100	32	17	437	438	95.8904	3.3	PDB header: replication	Chain: A: PDB Molecule: replicative dna helicase;	PDBTitle: aquifex aeolicus replicative helicase (dnab) complexed with adp, at2 3.3 resolution
51	TPANIC_0058	dnaB	replicative_DNA_helicase_DnaB	2	c2vyeA_.2.pdb	100	42	15	435	438	95.8904	4.1	PDB header: hydrolase/dna	Chain: A: PDB Molecule: replicative dna helicase;	PDBTitle: crystal structure of the dnac-ssdna complex
51	TPANIC_0058	dnaB	replicative_DNA_helicase_DnaB	3	c2q6tB_.3.pdb	100	42	12	435	438	96.5753	2.9	PDB header: hydrolase	Chain: B: PDB Molecule: dnab replication fork helicase;	PDBTitle: crystal structure of the thermus aquaticus dnab monomer
51	TPANIC_0058	dnaB	replicative_DNA_helicase_DnaB	4	c3bgwD_.4.pdb	100	30	19	437	438	95.4338	3.91	PDB header: replication	Chain: D: PDB Molecule: dnab-like replicative helicase;	PDBTitle: the structure of a dnab-like replicative helicase and its interactions2 with primase
51	TPANIC_0058	dnaB	replicative_DNA_helicase_DnaB	5	c4a1fB_.5.pdb	100	41	166	437	438	61.8721	2.5	PDB header: hydrolase	Chain: B: PDB Molecule: replicative dna helicase;	PDBTitle: crystal structure of c-terminal domain of helicobacter2 pylori dnab helicase
51	TPANIC_0058	dnaB	replicative_DNA_helicase_DnaB	6	c3bh0A_.6.pdb	100	33	164	437	438	62.3288	2.35	PDB header: replication	Chain: A: PDB Molecule: dnab-like replicative helicase;	PDBTitle: atpase domain of g40p
51	TPANIC_0058	dnaB	replicative_DNA_helicase_DnaB	7	c1q57G_.7.pdb	100	17	172	435	438	60.0457	3.45	PDB header: transferase	Chain: G: PDB Molecule: dna primase/helicase;	PDBTitle: the crystal structure of the bifunctional primase-helicase of2 bacteriophage t7
51	TPANIC_0058	dnaB	replicative_DNA_helicase_DnaB	8	d1cr2a_.8.pdb	100	18	177	437	438	59.3607	2.3	PDB header: transferase	Chain: A: PDB Molecule: dna primase/helicase;	PDBTitle: crystal structure of the helicase domain of the gene 42 protein of bacteriophage t7: complex with datp
51	TPANIC_0058	dnaB	replicative_DNA_helicase_DnaB	9	c3ldaA_.9.pdb	100	16	128	425	438	67.8082	2.5	PDB header: dna binding protein	Chain: A: PDB Molecule: dna repair protein rad51;	PDBTitle: yeast rad51 h352y filament interface mutant
51	TPANIC_0058	dnaB	replicative_DNA_helicase_DnaB	10	d1mo6a1.10.pdb	100	22	167	432	438	60.5023	3.2	PDB header: hydrolase	Chain: A: PDB Molecule: reca;	PDBTitle: reca-datp-mg complex
51	TPANIC_0058	dnaB	replicative_DNA_helicase_DnaB	11	d1szpa2.11.pdb	100	18	181	425	438	55.7078	3.25	PDB header: dna binding protein	Chain: A: PDB Molecule: dna repair protein rad51;	PDBTitle: a crystal structure of the rad51 filament
51	TPANIC_0058	dnaB	replicative_DNA_helicase_DnaB	12	d1xp8a1.12.pdb	100	20	169	435	438	60.7306	2.5	PDB header: dna binding protein	Chain: A: PDB Molecule: reca protein;	PDBTitle: "deinococcus radiodurans reca in complex with atp-gamma-s"
51	TPANIC_0058	dnaB	replicative_DNA_helicase_DnaB	13	c2cvhB_.13.pdb	100	17	192	431	438	54.5662	2.2	PDB header: dna binding protein	Chain: B: PDB Molecule: dna repair and recombination protein radb;	PDBTitle: crystal structure of the radb recombinase
51	TPANIC_0058	dnaB	replicative_DNA_helicase_DnaB	14	c2r5uD_.14.pdb	100	34	14	156	438	32.4201	1.9	PDB header: hydrolase	Chain: D: PDB Molecule: replicative dna helicase;	PDBTitle: crystal structure of the n-terminal domain of dnab helicase from2 mycobacterium tuberculosis
51	TPANIC_0058	dnaB	replicative_DNA_helicase_DnaB	15	c1szpC_.15.pdb	100	18	179	416	438	54.1096	3.25	PDB header: dna binding protein	Chain: C: PDB Molecule: dna repair protein rad51;	PDBTitle: a crystal structure of the rad51 filament
51	TPANIC_0058	dnaB	replicative_DNA_helicase_DnaB	16	d1ubea1.16.pdb	100	22	167	432	438	60.5023	3.3	PDB header: recombination	Chain: A: PDB Molecule: reca;	PDBTitle: msreca-adp complex
51	TPANIC_0058	dnaB	replicative_DNA_helicase_DnaB	17	c2zroA_.17.pdb	100	21	169	431	438	59.8174	2.9	PDB header: hydrolase	Chain: A: PDB Molecule: protein reca;	PDBTitle: msreca adp form iv
51	TPANIC_0058	dnaB	replicative_DNA_helicase_DnaB	18	c2dflA_.18.pdb	100	18	179	425	438	56.1644	2.9	PDB header: recombination	Chain: A: PDB Molecule: dna repair and recombination protein rada;	PDBTitle: crystal structure of left-handed rada filament
51	TPANIC_0058	dnaB	replicative_DNA_helicase_DnaB	19	d1tf7a1.19.pdb	100	15	185	438	438	57.7626	2.8	PDB header: circadian clock protein	Chain: A: PDB Molecule: kaic;	PDBTitle: crystal structure of circadian clock protein kaic
51	TPANIC_0058	dnaB	replicative_DNA_helicase_DnaB	20	d1u94a1.20.pdb	100	21	169	431	438	59.8174	1.9	PDB header: dna binding protein	Chain: A: PDB Molecule: reca protein;	PDBTitle: crystal structure of e. coli reca in a compressed helical2 filament form 2
52	TPANIC_0059		hypothetical_protein	1	c2k48A_.1.pdb	18	56	24	39	75	20	UNK	PDB header: viral protein	Chain: A: PDB Molecule: nucleoprotein;	PDBTitle: nmr structure of the n-terminal coiled coil domain of the2 andes hantavirus nucleocapsid protein
52	TPANIC_0059		hypothetical_protein	2	c3e8lC_.2.pdb	15.2	29	16	43	75	36	2.48	PDB header: hydrolase inhibitor/hydrolase	Chain: C: PDB Molecule: serine proteinase inhibitor a;	PDBTitle: the crystal structure of the double-headed arrowhead protease2 inhibitor a in complex with two trypsins
52	TPANIC_0059		hypothetical_protein	3	d2hp8a_.3.pdb	8.8	40	2	16	75	18.6667	UNK	PDB header: cysteine motif	Chain: A: PDB Molecule: hu-p8;	PDBTitle: solution structure of human p8-mtcp1, a cysteine-rich2 protein encoded by the mtcp1 oncogene,reveals a new alpha-3 helical assembly motif, nmr, 30 structures
52	TPANIC_0059		hypothetical_protein	4	c2kieA_.4.pdb	6	50	35	52	75	22.6667	UNK	PDB header: hydrolase	Chain: A: PDB Molecule: inositol polyphosphate 5-phosphatase ocrl-1;	PDBTitle: a ph domain within ocrl bridges clathrin mediated membrane2 trafficking to phosphoinositide metabolis
52	TPANIC_0059		hypothetical_protein	5	d2v3ia1.5.pdb	5.7	50	16	27	75	14.6667	1.05	PDB header: hydrolase	Chain: A: PDB Molecule: exoglucanase 1;	PDBTitle: hypocrea jecorina cel7a in complex with (r)-dihydroxy-2 phenanthrenolol
52	TPANIC_0059		hypothetical_protein	6	d1lp9e2.6.pdb	4.9	83	55	60	75	6.66667	2	PDB header: immune system	Chain: E: PDB Molecule: t-cell receptor alpha chain;	PDBTitle: xenoreactive complex ahiii 12.2 tcr bound to p1049/hla-a2.1
52	TPANIC_0059		hypothetical_protein	7	c2qn4B_.7.pdb	4.9	26	17	43	75	34.6667	1.8	PDB header: hydrolase inhibitor	Chain: B: PDB Molecule: alpha-amylase/subtilisin inhibitor;	PDBTitle: structure and function study of rice bifunctional alpha-2 amylase/subtilisin inhibitor from oryza sativa
52	TPANIC_0059		hypothetical_protein	8	c2dreA_.8.pdb	4.8	13	21	43	75	29.3333	2	PDB header: plant protein	Chain: A: PDB Molecule: water-soluble chlorophyll protein;	PDBTitle: crystal structure of water-soluble chlorophyll protein from2 lepidium virginicum at 2.00 angstrom resolution
52	TPANIC_0059		hypothetical_protein	9	d1mmca_.9.pdb	4.8	83	10	15	75	6.66667	UNK	PDB header: chitin-binding	Chain: A: PDB Molecule: antimicrobial peptide 2;	PDBTitle: 1h nmr study of the solution structure of ac-amp2
52	TPANIC_0059		hypothetical_protein	10	c3wzsA_.10.pdb	4.7	40	26	35	75	12	1.7	PDB header: transferase	Chain: A: PDB Molecule: udp-glucose-glycoprotein glucosyltransferase-like protein;	PDBTitle: crystal structure of trx3 domain of uggt (detergent-bound form)
52	TPANIC_0059		hypothetical_protein	11	d2f53d2.11.pdb	4.6	83	55	60	75	6.66667	2.1	PDB header: immune system	Chain: D: PDB Molecule: t-cell receptor, alpha chain;	PDBTitle: directed evolution of human t-cell receptor cdr2 residues by phage2 display dramatically enhances affinity for cognate peptide-mhc3 without apparent cross-reactivity
52	TPANIC_0059		hypothetical_protein	12	d1gl4a2.12.pdb	4.4	27	46	56	75	13.3333	2	PDB header: basement membrane	Chain: A: PDB Molecule: nidogen-1;	PDBTitle: nidogen-1 g2/perlecan ig3 complex
52	TPANIC_0059		hypothetical_protein	13	c2go2A_.13.pdb	4.4	21	16	43	75	36	1.87	PDB header: protein binding	Chain: A: PDB Molecule: kunitz-type serine protease inhibitor bbki;	PDBTitle: crystal structure of bbki, a kunitz-type kallikrein inhibitor
52	TPANIC_0059		hypothetical_protein	14	d1ogad2.14.pdb	4.3	83	55	60	75	6.66667	1.4	PDB header: immune system/receptor	Chain: D: PDB Molecule: t-cell receptor alpha chain v region;	PDBTitle: a structural basis for immunodominant human t-cell receptor2 recognition.
52	TPANIC_0059		hypothetical_protein	15	d2bnqd2.15.pdb	4.2	83	55	60	75	6.66667	1.7	PDB header: immune system/receptor	Chain: D: PDB Molecule: t-cell receptor alpha chain v region;	PDBTitle: structural and kinetic basis for heightened immunogenicity2 of t cell vaccines
52	TPANIC_0059		hypothetical_protein	16	c2kyzA_.16.pdb	4.2	28	1	20	75	25.3333	UNK	PDB header: metal binding protein	Chain: A: PDB Molecule: heavy metal binding protein;	PDBTitle: nmr structure of heavy metal binding protein tm0320 from thermotoga2 maritima
52	TPANIC_0059		hypothetical_protein	17	c2lqtA_.17.pdb	4.2	43	8	21	75	17.3333	UNK	PDB header: unknown function	Chain: A: PDB Molecule: coiled-coil-helix-coiled-coil-helix domain-containing	PDBTitle: solution structure of chchd7
52	TPANIC_0059		hypothetical_protein	18	d1tcra2.18.pdb	4	83	55	60	75	6.66667	2.5	PDB header: receptor	Chain: A: PDB Molecule: alpha, beta t-cell receptor (vb8.2db2jb2.4cb2\;va3ja58ca);	PDBTitle: murine t-cell antigen receptor 2c clone
52	TPANIC_0059		hypothetical_protein	19	c2rpsA_.19.pdb	3.9	55	53	63	75	13.3333	UNK	PDB header: immune system	Chain: A: PDB Molecule: chemokine;	PDBTitle: solution structure of a novel insect chemokine isolated from2 integument
52	TPANIC_0059		hypothetical_protein	20	c4csiB_.20.pdb	3.8	47	9	27	75	24	1.8	PDB header: hydrolase	Chain: B: PDB Molecule: cellulase;	PDBTitle: crystal structure of the thermostable cellobiohydrolase2 cel7a from the fungus humicola grisea var. thermoidea.
53	TPANIC_0060	rplI	ribosomal_protein_L9	1	c2qbcH_.1.pdb	100	31	1	148	156	94.2308	3.54	PDB header: ribosome	Chain: H: PDB Molecule: 50s ribosomal protein l9;	PDBTitle: crystal structure of the bacterial ribosome from escherichia coli in2 complex with gentamicin. this file contains the 50s subunit of the3 second 70s ribosome, with gentamicin bound. the entire crystal4 structure contains two 70s ribosomes and is described in remark 400.
53	TPANIC_0060	rplI	ribosomal_protein_L9	2	c2b66I_.2.pdb	100	31	1	149	156	94.8718	5.9	PDB header: ribosome	Chain: I: PDB Molecule: 50s ribosomal protein l9;	PDBTitle: 50s ribosomal subunit from a crystal structure of release factor rf1,2 trnas and mrna bound to the ribosome. this file contains the 50s3 subunit from a crystal structure of release factor rf1, trnas and4 mrna bound to the ribosome and is described in remark 400
53	TPANIC_0060	rplI	ribosomal_protein_L9	3	c2v49I_.3.pdb	100	33	1	146	156	92.9487	3.8	PDB header: ribosome	Chain: I: PDB Molecule: 50s ribosomal protein l9;	PDBTitle: structure of the ribosome recycling factor bound to the2 thermus thermophilus 70s ribosome with mrna, asl-phe and3 trna-fmet (part 4 of 4). this file contains the 50s4 subunit of molecule 2.
53	TPANIC_0060	rplI	ribosomal_protein_L9	4	c3bboJ_.4.pdb	100	23	2	148	156	93.5897	9.4	PDB header: ribosome	Chain: J: PDB Molecule: ribosomal protein l9;	PDBTitle: homology model for the spinach chloroplast 50s subunit fitted to 9.4a2 cryo-em map of the 70s chlororibosome
53	TPANIC_0060	rplI	ribosomal_protein_L9	5	d1diva1.5.pdb	99.9	29	57	149	156	58.9744	2.6	PDB header: ribosomal protein	Chain: A: PDB Molecule: ribosomal protein l9;	PDBTitle: ribosomal protein l9
53	TPANIC_0060	rplI	ribosomal_protein_L9	6	d2gycf1.6.pdb	99.9	27	59	148	156	57.0513	15	PDB header: ribosome	Chain: F: PDB Molecule: 50s ribosomal protein l9;	PDBTitle: structure of the 50s subunit of a secm-stalled e. coli ribosome2 complex obtained by fitting atomic models for rna and protein3 components into cryo-em map emd-1143
53	TPANIC_0060	rplI	ribosomal_protein_L9	7	d2gycf2.7.pdb	99.8	39	1	57	156	35.8974	15	PDB header: ribosome	Chain: F: PDB Molecule: 50s ribosomal protein l9;	PDBTitle: structure of the 50s subunit of a secm-stalled e. coli ribosome2 complex obtained by fitting atomic models for rna and protein3 components into cryo-em map emd-1143
53	TPANIC_0060	rplI	ribosomal_protein_L9	8	c4ce4I_.8.pdb	99.8	29	1	56	156	35.2564	4.9	PDB header: ribosome	Chain: I: PDB Molecule: mrpl9;	PDBTitle: 39s large subunit of the porcine mitochondrial ribosome
53	TPANIC_0060	rplI	ribosomal_protein_L9	9	d2j01i2.9.pdb	99.8	39	1	54	156	33.9744	2.8	PDB header: ribosome	Chain: I: PDB Molecule: 50s ribosomal protein l9;	PDBTitle: structure of the thermus thermophilus 70s ribosome2 complexed with mrna, trna and paromomycin (part 2 of 4).3 this file contains the 50s subunit from molecule i.
53	TPANIC_0060	rplI	ribosomal_protein_L9	10	d2hbaa1.10.pdb	99.8	35	1	52	156	32.6923	1.25	PDB header: rna binding protein	Chain: A: PDB Molecule: 50s ribosomal protein l9;	PDBTitle: crystal structure of n-terminal domain of ribosomal protein l9 (ntl9)2 k12m
53	TPANIC_0060	rplI	ribosomal_protein_L9	11	d1cqua_.11.pdb	99.8	33	1	51	156	32.0513	UNK	PDB header: ribosome	Chain: A: PDB Molecule: 50s ribosomal protein l9;	PDBTitle: solution structure of the n-terminal domain of ribosomal2 protein l9
53	TPANIC_0060	rplI	ribosomal_protein_L9	12	c4v19I_.12.pdb	99.8	29	1	56	156	35.2564	3.4	PDB header: ribosome	Chain: I: PDB Molecule: mitoribosomal protein bl9m, mrpl9;	PDBTitle: structure of the large subunit of the mammalian2 mitochondrial ribosome, part 1 of 2
53	TPANIC_0060	rplI	ribosomal_protein_L9	13	d2j01i1.13.pdb	99.8	29	59	146	156	55.7692	2.8	PDB header: ribosome	Chain: I: PDB Molecule: 50s ribosomal protein l9;	PDBTitle: structure of the thermus thermophilus 70s ribosome2 complexed with mrna, trna and paromomycin (part 2 of 4).3 this file contains the 50s subunit from molecule i.
53	TPANIC_0060	rplI	ribosomal_protein_L9	14	c1pnyF_.14.pdb	99.7	35	1	53	156	33.3333	9.5	PDB header: ribosome	Chain: F: PDB Molecule: 50s ribosomal protein l9;	PDBTitle: crystal structure of the wild type ribosome from e. coli, 50s subunit2 of 70s ribosome. this file, 1pny, contains only molecules of the 50s3 ribosomal subunit. the 30s subunit is in the pdb file 1pnx.
53	TPANIC_0060	rplI	ribosomal_protein_L9	15	c1sm1F_.15.pdb	99.7	35	1	53	156	33.3333	3.42	PDB header: ribosome/antibiotic	Chain: F: PDB Molecule: 50s ribosomal protein l9;	PDBTitle: complex of the large ribosomal subunit from deinococcus radiodurans2 with quinupristin and dalfopristin
53	TPANIC_0060	rplI	ribosomal_protein_L9	16	c1vw4G_.16.pdb	97.7	26	1	42	156	26.2821	3.2	PDB header: ribosome	Chain: G: PDB Molecule: 54s ribosomal protein l50, mitochondrial;	PDBTitle: structure of the yeast mitochondrial large ribosomal subunit
53	TPANIC_0060	rplI	ribosomal_protein_L9	17	c4qjty_.17.pdb	94.2	42	1	50	156	31.4103	2.9	PDB header: ribosome	Chain: Y: PDB Molecule: 50S ribosomal protein L24	PDBTitle: crystal structure of elongation factor 4 (ef4/lepa) bound to the2 thermus thermophilus 70s ribosome, 30s subunit of the 70s ribosome
53	TPANIC_0060	rplI	ribosomal_protein_L9	18	c3ctuB_.18.pdb	34.7	10	83	113	156	19.2308	2.81	PDB header: structural genomics, unknown function	Chain: B: PDB Molecule: cbs domain protein;	PDBTitle: crystal structure of cbs domain protein from streptococcus2 pneumoniae tigr4
53	TPANIC_0060	rplI	ribosomal_protein_L9	19	d3ddja1.19.pdb	32.1	10	65	105	156	25.641	1.8	PDB header: amp-binding protein	Chain: A: PDB Molecule: cbs domain-containing protein;	PDBTitle: crystal structure of a cbs domain-containing protein in complex with2 amp (sso3205) from sulfolobus solfataricus at 1.80 a resolution
53	TPANIC_0060	rplI	ribosomal_protein_L9	20	d1o50a3.20.pdb	30.1	10	65	104	156	25	1.87	PDB header: transferase	Chain: A: PDB Molecule: cbs domain-containing predicted protein tm0935;	PDBTitle: crystal structure of a cbs domain-containing protein (tm0935) from2 thermotoga maritima at 1.87 a resolution
54	TPANIC_0061	rpsR	ribosomal_protein_S18	1	c3j0xU_.1.pdb	100	51	29	99	99	70.7071	13.5	PDB header: ribosome	Chain: U: PDB Molecule: 30s ribosomal protein s18;	PDBTitle: structural characterization of mrna-trna translocation intermediates2 (30s ribosome of class 4b of the six classes)
54	TPANIC_0061	rpsR	ribosomal_protein_S18	2	c3j6vR_.2.pdb	100	30	3	99	99	96.9697	7	PDB header: ribosome	Chain: R: PDB Molecule: 28s ribosomal protein s18a, mitochondrial;	PDBTitle: cryo-em structure of the small subunit of the mammalian mitochondrial2 ribosome
54	TPANIC_0061	rpsR	ribosomal_protein_S18	3	c5aj3R_.3.pdb	100	29	19	99	99	80.8081	3.6	PDB header: ribosome	Chain: R: PDB Molecule: mitoribosomal protein bs18m, mrps18c;	PDBTitle: structure of the small subunit of the mammalian mitoribosome
54	TPANIC_0061	rpsR	ribosomal_protein_S18	4	c5aj3p_.4.pdb	100	23	17	98	99	81.8182	3.6	PDB header: ribosome	Chain: P: PDB Molecule: mitoribosomal protein bs16m, mrps16;	PDBTitle: structure of the small subunit of the mammalian mitoribosome
54	TPANIC_0061	rpsR	ribosomal_protein_S18	5	d1i94r_.5.pdb	99.9	38	21	98	99	77.7778	3.2	PDB header: ribosome	Chain: R: PDB Molecule: 30s ribosomal protein s18;	PDBTitle: crystal structures of the small ribosomal subunit with2 tetracycline, edeine and if3
54	TPANIC_0061	rpsR	ribosomal_protein_S18	6	d2uubr1.6.pdb	99.9	47	33	96	99	63.6364	2.9	PDB header: ribosome	Chain: R: PDB Molecule: 30s ribosomal protein s18;	PDBTitle: structure of the thermus thermophilus 30s ribosomal subunit2 complexed with a valine-asl with cmo5u in position 343 bound to an mrna with a guu-codon in the a-site and4 paromomycin.
54	TPANIC_0061	rpsR	ribosomal_protein_S18	7	c3bbnR_.7.pdb	99.9	39	43	99	99	56.5657	9.4	PDB header: ribosome	Chain: R: PDB Molecule: ribosomal protein s18;	PDBTitle: homology model for the spinach chloroplast 30s subunit fitted to 9.4a2 cryo-em map of the 70s chlororibosome.
54	TPANIC_0061	rpsR	ribosomal_protein_S18	8	d2qalr1.8.pdb	99.9	55	46	98	99	52.5253	3.21	PDB header: ribosome	Chain: R: PDB Molecule: 30s ribosomal protein s18;	PDBTitle: crystal structure of the bacterial ribosome from escherichia coli in2 complex with neomycin. this file contains the 30s subunit of the3 first 70s ribosome, with neomycin bound. the entire crystal structure4 contains two 70s ribosomes and is described in remark 400.
54	TPANIC_0061	rpsR	ribosomal_protein_S18	9	c3df1R_.9.pdb	99.9	55	46	98	99	52.5253	3.5	PDB header: ribosome	Chain: R: PDB Molecule: 30s ribosomal protein s18;	PDBTitle: crystal structure of the bacterial ribosome from escherichia coli in2 complex with hygromycin b. this file contains the 30s subunit of the3 first 70s ribosome, with hygromycin b bound. the entire crystal4 structure contains two 70s ribosomes.
54	TPANIC_0061	rpsR	ribosomal_protein_S18	10	d1g1xc_.10.pdb	99.8	55	45	95	99	50.5051	2.6	PDB header: ribosome	Chain: C: PDB Molecule: 30s ribosomal protein s18;	PDBTitle: structure of ribosomal proteins s15, s6, s18, and 16s2 ribosomal rna
54	TPANIC_0061	rpsR	ribosomal_protein_S18	11	c4zemB_.11.pdb	36.5	23	35	69	99	34.3434	2.55	PDB header: translation	Chain: B: PDB Molecule: translation initiation factor eif2b-like protein,	PDBTitle: crystal structure of eif2b beta from chaetomium thermophilum
54	TPANIC_0061	rpsR	ribosomal_protein_S18	12	c2wb1Y_.12.pdb	30	18	39	72	99	33.3333	3.52	PDB header: transcription	Chain: Y: PDB Molecule: dna-directed rna polymerase rpo1c subunit;	PDBTitle: the complete structure of the archaeal 13-subunit dna-2 directed rna polymerase
54	TPANIC_0061	rpsR	ribosomal_protein_S18	13	c2pmzG_.13.pdb	28.7	17	39	73	99	34.3434	3.4	PDB header: translation, transferase	Chain: G: PDB Molecule: dna-directed rna polymerase subunit a";	PDBTitle: archaeal rna polymerase from sulfolobus solfataricus
54	TPANIC_0061	rpsR	ribosomal_protein_S18	14	c3h0gA_.14.pdb	23.9	18	39	72	99	33.3333	3.65	PDB header: transcription	Chain: A: PDB Molecule: dna-directed rna polymerase ii subunit rpb1;	PDBTitle: rna polymerase ii from schizosaccharomyces pombe
54	TPANIC_0061	rpsR	ribosomal_protein_S18	15	d1lrza2.15.pdb	22	15	39	58	99	19.1919	2.1	PDB header: antibiotic inhibitor	Chain: A: PDB Molecule: factor essential for expression of methicillin	PDBTitle: x-ray crystal structure of staphylococcus aureus fema
54	TPANIC_0061	rpsR	ribosomal_protein_S18	16	c2aamA_.16.pdb	19.1	9	78	99	99	21.2121	2.2	PDB header: hydrolase	Chain: A: PDB Molecule: hypothetical protein tm1410;	PDBTitle: crystal structure of a putative glycosidase (tm1410) from thermotoga2 maritima at 2.20 a resolution
54	TPANIC_0061	rpsR	ribosomal_protein_S18	17	d2aama1.17.pdb	19.1	9	78	99	99	21.2121	2.2	PDB header: hydrolase	Chain: A: PDB Molecule: hypothetical protein tm1410;	PDBTitle: crystal structure of a putative glycosidase (tm1410) from thermotoga2 maritima at 2.20 a resolution
54	TPANIC_0061	rpsR	ribosomal_protein_S18	18	c4qiwC_.18.pdb	17.3	23	39	73	99	34.3434	3.5	PDB header: transcription	Chain: C: PDB Molecule: dna-directed rna polymerase subunit a'';	PDBTitle: crystal structure of euryarchaeal rna polymerase from thermococcus2 kodakarensis
54	TPANIC_0061	rpsR	ribosomal_protein_S18	19	d1twfa_.19.pdb	17.1	15	39	72	99	33.3333	2.3	PDB header: transcription	Chain: A: PDB Molecule: dna-directed rna polymerase ii largest subunit;	PDBTitle: rna polymerase ii complexed with utp at 2.3 a resolution
54	TPANIC_0061	rpsR	ribosomal_protein_S18	20	c2r7mA_.20.pdb	16.1	18	57	98	99	41.4141	2.3	PDB header: ligase	Chain: A: PDB Molecule: 5-formaminoimidazole-4-carboxamide-1-(beta)-d-	PDBTitle: crystal structure of faicar synthetase (purp) from m.2 jannaschii complexed with amp
55	TPANIC_0062	ssb1	single-strand_DNA-binding_protein	1	c1qvcA_.1.pdb	100	28	2	140	176	78.4091	2.2	PDB header: dna binding protein	Chain: A: PDB Molecule: single stranded dna binding protein monomer;	PDBTitle: crystal structure analysis of single stranded dna binding protein2 (ssb) from e.coli
55	TPANIC_0062	ssb1	single-strand_DNA-binding_protein	2	d1qvca_.2.pdb	100	28	2	140	176	78.4091	2.2	PDB header: dna binding protein	Chain: A: PDB Molecule: single stranded dna binding protein monomer;	PDBTitle: crystal structure analysis of single stranded dna binding protein2 (ssb) from e.coli
55	TPANIC_0062	ssb1	single-strand_DNA-binding_protein	3	c2ihfA_.3.pdb	100	30	1	111	176	62.5	1.9	PDB header: dna binding protein	Chain: A: PDB Molecule: single-stranded dna-binding protein;	PDBTitle: crystal structure of deletion mutant delta 228-252 r190a of the2 single-stranded dna binding protein from thermus aquaticus
55	TPANIC_0062	ssb1	single-strand_DNA-binding_protein	4	c2iheA_.4.pdb	100	28	2	110	176	61.3636	2.1	PDB header: dna binding protein	Chain: A: PDB Molecule: single-stranded dna-binding protein;	PDBTitle: crystal structure of wild-type single-stranded dna binding protein2 from thermus aquaticus
55	TPANIC_0062	ssb1	single-strand_DNA-binding_protein	5	c2vw9B_.5.pdb	100	43	4	105	176	57.3864	2.3	PDB header: dna-binding protein	Chain: B: PDB Molecule: single-stranded dna binding protein;	PDBTitle: single stranded dna binding protein complex from2 helicobacter pylori
55	TPANIC_0062	ssb1	single-strand_DNA-binding_protein	6	c3tqyA_.6.pdb	100	30	2	106	176	59.0909	2.6	PDB header: transferase	Chain: A: PDB Molecule: single-stranded dna-binding protein;	PDBTitle: structure of a single-stranded dna-binding protein (ssb), from2 coxiella burnetii
55	TPANIC_0062	ssb1	single-strand_DNA-binding_protein	7	d1eyga_.7.pdb	100	35	1	105	176	59.0909	2.8	PDB header: replication/dna	Chain: A: PDB Molecule: single-strand dna-binding protein;	PDBTitle: crystal structure of chymotryptic fragment of e. coli ssb2 bound to two 35-mer single strand dnas
55	TPANIC_0062	ssb1	single-strand_DNA-binding_protein	8	c3ulpC_.8.pdb	100	26	1	106	176	59.6591	2.1	PDB header: dna binding protein/dna	Chain: C: PDB Molecule: single-strand binding protein;	PDBTitle: plasmodium falciparum ssb complex with ssdna
55	TPANIC_0062	ssb1	single-strand_DNA-binding_protein	9	d1ue1a_.9.pdb	100	27	3	115	176	63.6364	2.5	PDB header: dna binding protein	Chain: A: PDB Molecule: single-strand binding protein;	PDBTitle: crystal structure of the single-stranded dna-binding2 protein from mycobacterium tuberculosis
55	TPANIC_0062	ssb1	single-strand_DNA-binding_protein	10	c4damA_.10.pdb	100	20	3	111	176	61.3636	1.7	PDB header: dna binding protein	Chain: A: PDB Molecule: single-stranded dna-binding protein 1;	PDBTitle: crystal structure of small single-stranded dna-binding protein from2 streptomyces coelicolor
55	TPANIC_0062	ssb1	single-strand_DNA-binding_protein	11	c3vdyA_.11.pdb	99.9	35	4	106	176	57.9545	2.8	PDB header: dna binding protein/dna	Chain: A: PDB Molecule: single-stranded dna-binding protein ssbb;	PDBTitle: b. subtilis ssbb/ssdna
55	TPANIC_0062	ssb1	single-strand_DNA-binding_protein	12	c1eqqD_.12.pdb	99.9	37	1	109	176	61.3636	3.2	PDB header: replication/rna	Chain: D: PDB Molecule: single stranded dna binding protein;	PDBTitle: single stranded dna binding protein and ssdna complex
55	TPANIC_0062	ssb1	single-strand_DNA-binding_protein	13	c3eivB_.13.pdb	99.9	29	1	115	176	64.7727	2.14	PDB header: dna binding protein	Chain: B: PDB Molecule: single-stranded dna-binding protein 2;	PDBTitle: crystal structure of single-stranded dna-binding protein2 from streptomyces coelicolor
55	TPANIC_0062	ssb1	single-strand_DNA-binding_protein	14	c2cwaA_.14.pdb	99.9	33	1	107	176	60.2273	1.96	PDB header: dna binding protein	Chain: A: PDB Molecule: single-strand binding protein;	PDBTitle: crystal structure of the single-stranded dna binding protein from2 thermus thermophilus hb8
55	TPANIC_0062	ssb1	single-strand_DNA-binding_protein	15	d1se8a_.15.pdb	99.9	30	2	99	176	55.1136	1.8	PDB header: dna binding protein	Chain: A: PDB Molecule: single-strand binding protein;	PDBTitle: structure of single-stranded dna-binding protein (ssb) from d.2 radiodurans
55	TPANIC_0062	ssb1	single-strand_DNA-binding_protein	16	c1se8A_.16.pdb	99.9	30	2	99	176	55.1136	1.8	PDB header: dna binding protein	Chain: A: PDB Molecule: single-strand binding protein;	PDBTitle: structure of single-stranded dna-binding protein (ssb) from d.2 radiodurans
55	TPANIC_0062	ssb1	single-strand_DNA-binding_protein	17	c3pgzB_.17.pdb	99.9	28	3	105	176	57.9545	2.1	PDB header: dna binding protein	Chain: B: PDB Molecule: single-stranded dna-binding protein;	PDBTitle: crystal structure of a single strand binding protein (ssb) from2 bartonella henselae
55	TPANIC_0062	ssb1	single-strand_DNA-binding_protein	18	d3ulla_.18.pdb	99.9	24	1	105	176	59.0909	2.4	PDB header: dna-binding protein	Chain: A: PDB Molecule: dna binding protein;	PDBTitle: human mitochondrial single-stranded dna binding protein
55	TPANIC_0062	ssb1	single-strand_DNA-binding_protein	19	c1ue7A_.19.pdb	99.9	26	3	119	176	65.9091	3.2	PDB header: dna binding protein	Chain: A: PDB Molecule: single-strand binding protein;	PDBTitle: crystal structure of the single-stranded dna-binding2 protein from mycobacterium tuberculosis
55	TPANIC_0062	ssb1	single-strand_DNA-binding_protein	20	c1z9fA_.20.pdb	99.9	41	1	106	176	59.6591	2.3	PDB header: dna binding protein	Chain: A: PDB Molecule: single-strand binding protein;	PDBTitle: crystal structure of single stranded dna-binding protein (tm0604) from2 thermotoga maritima at 2.60 a resolution
56	TPANIC_0063	rpsF	ribosomal_protein_S6	1	d1loua_.1.pdb	100	24	1	92	93	97.8495	1.95	PDB header: ribosome	Chain: A: PDB Molecule: ribosomal protein s6;	PDBTitle: ribosomal protein s6
56	TPANIC_0063	rpsF	ribosomal_protein_S6	2	d2j5aa1.2.pdb	100	27	1	92	93	97.8495	2.3	PDB header: rna-binding	Chain: A: PDB Molecule: 30s ribosomal protein s6;	PDBTitle: folding of s6 structures with divergent amino-acid2 composition: pathway flexibility within partly overlapping3 foldons
56	TPANIC_0063	rpsF	ribosomal_protein_S6	3	c3j0xI_.3.pdb	100	23	1	93	93	98.9247	13.5	PDB header: ribosome	Chain: I: PDB Molecule: 30s ribosomal protein s6;	PDBTitle: structural characterization of mrna-trna translocation intermediates2 (30s ribosome of class 4b of the six classes)
56	TPANIC_0063	rpsF	ribosomal_protein_S6	4	d1qjha_.4.pdb	100	24	1	90	93	95.6989	2.2	PDB header: ribosomal protein	Chain: A: PDB Molecule: ribosomal protein s6;	PDBTitle: protein aggregation and alzheimer's disease.2 crystallographic analysis of the phenomenon. engineered3 version of the ribosomal protein s6 used as a stable4 scaffold to study oligomerization.
56	TPANIC_0063	rpsF	ribosomal_protein_S6	5	d2qalf1.5.pdb	100	23	1	92	93	97.8495	3.21	PDB header: ribosome	Chain: F: PDB Molecule: 30s ribosomal protein s6;	PDBTitle: crystal structure of the bacterial ribosome from escherichia coli in2 complex with neomycin. this file contains the 30s subunit of the3 first 70s ribosome, with neomycin bound. the entire crystal structure4 contains two 70s ribosomes and is described in remark 400.
56	TPANIC_0063	rpsF	ribosomal_protein_S6	6	d1vmba_.6.pdb	100	23	1	92	93	97.8495	1.7	PDB header: translation	Chain: A: PDB Molecule: 30s ribosomal protein s6;	PDBTitle: crystal structure of 30s ribosomal protein s6 (tm0603) from thermotoga2 maritima at 1.70 a resolution
56	TPANIC_0063	rpsF	ribosomal_protein_S6	7	c1vmbA_.7.pdb	100	23	1	92	93	97.8495	1.7	PDB header: translation	Chain: A: PDB Molecule: 30s ribosomal protein s6;	PDBTitle: crystal structure of 30s ribosomal protein s6 (tm0603) from thermotoga2 maritima at 1.70 a resolution
56	TPANIC_0063	rpsF	ribosomal_protein_S6	8	c2qbbF_.8.pdb	100	23	1	92	93	97.8495	3.54	PDB header: ribosome	Chain: F: PDB Molecule: 30s ribosomal protein s6;	PDBTitle: crystal structure of the bacterial ribosome from escherichia coli in2 complex with gentamicin. this file contains the 30s subunit of the3 second 70s ribosome, with gentamicin bound. the entire crystal4 structure contains two 70s ribosomes and is described in remark 400.
56	TPANIC_0063	rpsF	ribosomal_protein_S6	9	c3bbnF_.9.pdb	100	30	1	92	93	97.8495	9.4	PDB header: ribosome	Chain: F: PDB Molecule: ribosomal protein s6;	PDBTitle: homology model for the spinach chloroplast 30s subunit fitted to 9.4a2 cryo-em map of the 70s chlororibosome.
56	TPANIC_0063	rpsF	ribosomal_protein_S6	10	c3j6vF_.10.pdb	100	23	1	92	93	97.8495	7	PDB header: ribosome	Chain: F: PDB Molecule: 28s ribosomal protein s6, mitochondrial;	PDBTitle: cryo-em structure of the small subunit of the mammalian mitochondrial2 ribosome
56	TPANIC_0063	rpsF	ribosomal_protein_S6	11	c3r3tA_.11.pdb	100	24	2	92	93	96.7742	2.3	PDB header: rna binding protein	Chain: A: PDB Molecule: 30s ribosomal protein s6;	PDBTitle: crystal structure of 30s ribosomal protein s from bacillus anthracis
56	TPANIC_0063	rpsF	ribosomal_protein_S6	12	c2kjwA_.12.pdb	99.7	23	1	52	93	54.8387	UNK	PDB header: ribosomal protein	Chain: A: PDB Molecule: 30s ribosomal protein s6;	PDBTitle: solution structure and backbone dynamics of the permutant2 p54-55
56	TPANIC_0063	rpsF	ribosomal_protein_S6	13	d1sc6a3.13.pdb	32.3	13	19	89	93	75.2688	2.09	PDB header: oxidoreductase	Chain: A: PDB Molecule: d-3-phosphoglycerate dehydrogenase;	PDBTitle: crystal structure of w139g d-3-phosphoglycerate2 dehydrogenase complexed with nad+
56	TPANIC_0063	rpsF	ribosomal_protein_S6	14	c1y9jA_.14.pdb	23.4	15	1	85	93	90.3226	UNK	PDB header: protein transport	Chain: A: PDB Molecule: sec1 family domain containing protein 1;	PDBTitle: solution structure of the rat sly1 n-terminal domain
56	TPANIC_0063	rpsF	ribosomal_protein_S6	15	c2mdaB_.15.pdb	18.4	14	23	86	93	67.7419	UNK	PDB header: oxidoreductase	Chain: B: PDB Molecule: tyrosine 3-monooxygenase;	PDBTitle: the solution structure of the regulatory domain of tyrosine2 hydroxylase
56	TPANIC_0063	rpsF	ribosomal_protein_S6	16	d2nzca1.16.pdb	17.3	11	15	83	93	73.1183	1.95	PDB header: structural genomics/unknown function	Chain: A: PDB Molecule: hypothetical protein;	PDBTitle: the structure of uncharacterized protein tm1266 from thermotoga2 maritima.
56	TPANIC_0063	rpsF	ribosomal_protein_S6	17	d3b5ha2.17.pdb	16.7	18	31	69	93	40.8602	2.8	PDB header: cell invasion	Chain: A: PDB Molecule: cervical emmprin;	PDBTitle: crystal structure of the extracellular portion of hab18g/cd147
56	TPANIC_0063	rpsF	ribosomal_protein_S6	18	c5by3A_.18.pdb	13.2	21	35	67	93	34.4086	2.44	PDB header: sugar binding protein	Chain: A: PDB Molecule: btgh115a;	PDBTitle: a novel family gh115 4-o-methyl-alpha-glucuronidase, btgh115a, with2 specificity for decorated arabinogalactans
56	TPANIC_0063	rpsF	ribosomal_protein_S6	19	c2zw2B_.19.pdb	11.4	20	43	92	93	52.6882	1.55	PDB header: ligase	Chain: B: PDB Molecule: putative uncharacterized protein sts178;	PDBTitle: crystal structure of formylglycinamide ribonucleotide amidotransferase2 iii from sulfolobus tokodaii (stpurs)
56	TPANIC_0063	rpsF	ribosomal_protein_S6	20	d1jjcb4.20.pdb	10.7	11	13	39	93	27.957	2.6	PDB header: ligase	Chain: B: PDB Molecule: phenylalanyl-trna synthetase beta chain;	PDBTitle: crystal structure at 2.6a resolution of phenylalanyl-trna synthetase2 complexed with phenylalanyl-adenylate in the presence of manganese
57	TPANIC_0064		hypothetical_protein	1	c4h9sF_.1.pdb	81.5	18	91	191	191	52.356	2.6	PDB header: dna binding protein/apoptosis	Chain: F: PDB Molecule: death domain-associated protein 6;	PDBTitle: complex structure 6 of daxx/h3.3(sub7)/h4
57	TPANIC_0064		hypothetical_protein	2	d1y8oa1.2.pdb	79.1	14	98	190	191	48.1675	2.48	PDB header: transferase	Chain: A: PDB Molecule: [pyruvate dehydrogenase [lipoamide]] kinase isozyme 3;	PDBTitle: crystal structure of the pdk3-l2 complex
57	TPANIC_0064		hypothetical_protein	3	d1jm6a1.3.pdb	64.8	20	98	190	191	48.1675	2.5	PDB header: transferase	Chain: A: PDB Molecule: pyruvate dehydrogenase kinase, isozyme 2;	PDBTitle: pyruvate dehydrogenase kinase, isozyme 2, containing adp
57	TPANIC_0064		hypothetical_protein	4	c4pn7A_.4.pdb	55.7	21	110	123	191	6.80628	2.8	PDB header: transcription	Chain: A: PDB Molecule: putative transcription factor;	PDBTitle: crystal structure of the tfiih p34 n-terminal domain
57	TPANIC_0064		hypothetical_protein	5	c3a56B_.5.pdb	38.1	36	93	106	191	6.80628	1.73	PDB header: hydrolase	Chain: B: PDB Molecule: protein-glutaminase;	PDBTitle: crystal structure of pro- protein-glutaminase
57	TPANIC_0064		hypothetical_protein	6	c3ld0Q_.6.pdb	33	30	136	156	191	10.4712	2.2	PDB header: gene regulation	Chain: Q: PDB Molecule: inhibitor of trap, regulated by t-box (trp) sequence rtpa;	PDBTitle: crystal structure of b.licheniformis anti-trap protein, an antagonist2 of trap-rna interactions
57	TPANIC_0064		hypothetical_protein	7	c2a2oG_.7.pdb	29.9	7	53	94	191	21.466	2.16	PDB header: transcription	Chain: G: PDB Molecule: hypothetical protein bt3146;	PDBTitle: crystal structure of a putativetena family transcriptional regulator2 (bt_3146) from bacteroides thetaiotaomicron vpi-5482 at 2.16 a3 resolution
57	TPANIC_0064		hypothetical_protein	8	d1s6bb_.8.pdb	29	11	56	73	191	8.90052	1.6	PDB header: hydrolase	Chain: B: PDB Molecule: phospholipase a2 isoform 2;	PDBTitle: x-ray crystal structure of a complex formed between two2 homologous isoforms of phospholipase a2 from naja naja3 sagittifera: principle of molecular association and4 inactivation
57	TPANIC_0064		hypothetical_protein	9	c2z8tX_.9.pdb	26.2	36	93	106	191	6.80628	1.65	PDB header: hydrolase	Chain: X: PDB Molecule: protein-glutaminase;	PDBTitle: crystal structure of protein-glutaminase of c.proteolyticum2 strain 9670
57	TPANIC_0064		hypothetical_protein	10	d1ofcx1.10.pdb	24.3	40	7	21	191	7.32984	1.9	PDB header: nuclear protein	Chain: X: PDB Molecule: iswi protein;	PDBTitle: nucleosome recognition module of iswi atpase
57	TPANIC_0064		hypothetical_protein	11	d1gkza1.11.pdb	23.3	13	83	190	191	56.0209	2.2	PDB header: transferase	Chain: A: PDB Molecule: [3-methyl-2-oxobutanoate dehydrogenase	PDBTitle: branched-chain alpha-ketoacid dehydrogenase kinase (bck)2 complxed with adp
57	TPANIC_0064		hypothetical_protein	12	d1v0da_.12.pdb	23.2	24	1	29	191	14.6597	2.6	PDB header: hydrolase	Chain: A: PDB Molecule: dna fragmentation factor 40 kda subunit;	PDBTitle: crystal structure of caspase-activated dnase (cad)
57	TPANIC_0064		hypothetical_protein	13	c1v0dA_.13.pdb	23.2	24	1	29	191	14.6597	2.6	PDB header: hydrolase	Chain: A: PDB Molecule: dna fragmentation factor 40 kda subunit;	PDBTitle: crystal structure of caspase-activated dnase (cad)
57	TPANIC_0064		hypothetical_protein	14	c3n4xB_.14.pdb	20.1	63	105	112	191	3.66492	3.41	PDB header: replication	Chain: B: PDB Molecule: monopolin complex subunit csm1;	PDBTitle: structure of csm1 full-length
57	TPANIC_0064		hypothetical_protein	15	d2a2ma1.15.pdb	19.9	7	53	95	191	21.9895	1.88	PDB header: transcription	Chain: A: PDB Molecule: hypothetical protein bt3146;	PDBTitle: crystal structure of a putativetena family transcriptional regulator2 (bt_3146) from bacteroides thetaiotaomicron vpi-5482 at 1.88 a3 resolution
57	TPANIC_0064		hypothetical_protein	16	d1mh2b_.16.pdb	19.1	11	56	73	191	8.90052	2.7	PDB header: hydrolase	Chain: B: PDB Molecule: phospholipase a2;	PDBTitle: crystal structure of a zinc containing dimer of2 phospholipase a2 from the venom of indian cobra (naja naja3 sagittifera)
57	TPANIC_0064		hypothetical_protein	17	d1b74a1.17.pdb	18.4	24	14	38	191	12.5654	2.3	PDB header: isomerase	Chain: A: PDB Molecule: glutamate racemase;	PDBTitle: glutamate racemase from aquifex pyrophilus
57	TPANIC_0064		hypothetical_protein	18	c3n4sC_.18.pdb	16.7	63	105	112	191	3.66492	2.35	PDB header: replication	Chain: C: PDB Molecule: monopolin complex subunit csm1;	PDBTitle: structure of csm1 c-terminal domain, p21212 form
57	TPANIC_0064		hypothetical_protein	19	d1owsa_.19.pdb	15.9	17	56	73	191	8.90052	2.3	PDB header: hydrolase	Chain: A: PDB Molecule: phospholipase a2;	PDBTitle: crystal structure of a c49 phospholipase a2 from indian cobra reveals2 carbohydrate binding in the hydrophobic channel
57	TPANIC_0064		hypothetical_protein	20	c4gzuB_.20.pdb	15.5	10	114	172	191	30.3665	3.2	PDB header: signaling protein	Chain: B: PDB Molecule: ferm, rhogef and pleckstrin domain-containing protein 2;	PDBTitle: crystal strucure of the dh-ph-ph domain of farp2
58	TPANIC_0065		putative_SAM_dependent_methyltransferase	1	d2fhpa1.1.pdb	100	27	2	169	175	95.4286	1.6	PDB header: structural genomics, unknown function	Chain: A: PDB Molecule: methylase, putative;	PDBTitle: crystal structure of putative methylase from enterococcus faecalis
58	TPANIC_0065		putative_SAM_dependent_methyltransferase	2	d2fpoa1.2.pdb	100	26	2	171	175	96.5714	2.05	PDB header: transferase	Chain: A: PDB Molecule: methylase yhhf;	PDBTitle: putative methyltransferase yhhf from escherichia coli.
58	TPANIC_0065		putative_SAM_dependent_methyltransferase	3	c3p9nA_.3.pdb	100	35	2	169	175	95.4286	1.9	PDB header: transferase	Chain: A: PDB Molecule: possible methyltransferase (methylase);	PDBTitle: rv2966c of m. tuberculosis is a rsmd-like methyltransferase
58	TPANIC_0065		putative_SAM_dependent_methyltransferase	4	d1ws6a1.4.pdb	100	30	2	168	175	94.8571	2.5	PDB header: transferase	Chain: A: PDB Molecule: methyltransferase;	PDBTitle: the structure of thermus thermphillus hb8 hypothetical protein2 ttha0928
58	TPANIC_0065		putative_SAM_dependent_methyltransferase	5	d2ifta1.5.pdb	100	26	2	169	175	95.4286	2.3	PDB header: transferase	Chain: A: PDB Molecule: putative methylase hi0767;	PDBTitle: crystal structure of putative methylase hi0767 from2 haemophilus influenzae. nesg target ir102.
58	TPANIC_0065		putative_SAM_dependent_methyltransferase	6	c2esrB_.6.pdb	100	28	21	171	175	85.7143	1.8	PDB header: transferase	Chain: B: PDB Molecule: methyltransferase;	PDBTitle: conserved hypothetical protein- streptococcus pyogenes
58	TPANIC_0065		putative_SAM_dependent_methyltransferase	7	d2esra1.7.pdb	100	29	21	169	175	84.5714	1.8	PDB header: transferase	Chain: A: PDB Molecule: methyltransferase;	PDBTitle: conserved hypothetical protein- streptococcus pyogenes
58	TPANIC_0065		putative_SAM_dependent_methyltransferase	8	d1nv8a_.8.pdb	99.9	15	15	172	175	89.7143	2.2	PDB header: transferase	Chain: A: PDB Molecule: hemk protein;	PDBTitle: n5-glutamine methyltransferase, hemk
58	TPANIC_0065		putative_SAM_dependent_methyltransferase	9	c3v8vB_.9.pdb	99.9	23	15	141	175	72	2.6	PDB header: transferase	Chain: B: PDB Molecule: ribosomal rna large subunit methyltransferase l;	PDBTitle: crystal structure of bifunctional methyltransferase ycby (rlmlk) from2 escherichia coli, sam binding
58	TPANIC_0065		putative_SAM_dependent_methyltransferase	10	c3evzA_.10.pdb	99.9	13	2	142	175	80	2.2	PDB header: transferase	Chain: A: PDB Molecule: methyltransferase;	PDBTitle: crystal strucure of methyltransferase from pyrococcus furiosus
58	TPANIC_0065		putative_SAM_dependent_methyltransferase	11	c3grzA_.11.pdb	99.9	15	7	171	175	93.7143	2	PDB header: transferase	Chain: A: PDB Molecule: ribosomal protein l11 methyltransferase;	PDBTitle: crystal structure of ribosomal protein l11 methylase from2 lactobacillus delbrueckii subsp. bulgaricus
58	TPANIC_0065		putative_SAM_dependent_methyltransferase	12	d2nxca1.12.pdb	99.8	19	5	169	175	93.7143	1.59	PDB header: transferase	Chain: A: PDB Molecule: ribosomal protein l11 methyltransferase;	PDBTitle: apo-form of t. thermophilus ribosomal protein l11 methyltransferase2 (prma)
58	TPANIC_0065		putative_SAM_dependent_methyltransferase	13	d1wy7a1.13.pdb	99.8	23	2	141	175	79.4286	2.2	PDB header: transferase	Chain: A: PDB Molecule: hypothetical protein ph1948;	PDBTitle: crystal structure of a putative rna methyltransferase ph1948 from2 pyrococcus horikoshii
58	TPANIC_0065		putative_SAM_dependent_methyltransferase	14	c2b78A_.14.pdb	99.8	21	33	143	175	62.8571	2	PDB header: structural genomics, unknown function	Chain: A: PDB Molecule: hypothetical protein smu.776;	PDBTitle: a putative sam-dependent methyltransferase from2 streptococcus mutans
58	TPANIC_0065		putative_SAM_dependent_methyltransferase	15	c3lpmA_.15.pdb	99.8	17	2	142	175	80	2.4	PDB header: transferase	Chain: A: PDB Molecule: putative methyltransferase;	PDBTitle: crystal structure of putative methyltransferase small domain protein2 from listeria monocytogenes
58	TPANIC_0065		putative_SAM_dependent_methyltransferase	16	d2as0a2.16.pdb	99.8	19	33	143	175	62.8571	1.8	PDB header: transferase	Chain: A: PDB Molecule: hypothetical protein ph1915;	PDBTitle: crystal structure of ph1915 (apc 5817): a hypothetical rna2 methyltransferase
58	TPANIC_0065		putative_SAM_dependent_methyltransferase	17	c4dmgA_.17.pdb	99.8	23	33	148	175	65.7143	1.7	PDB header: transferase	Chain: A: PDB Molecule: putative uncharacterized protein ttha1493;	PDBTitle: thermus thermophilus m5c1942 methyltransferase rlmo
58	TPANIC_0065		putative_SAM_dependent_methyltransferase	18	d1dusa_.18.pdb	99.8	14	2	141	175	79.4286	1.8	PDB header: structural genomics	Chain: A: PDB Molecule: mj0882;	PDBTitle: mj0882-a hypothetical protein from m. jannaschii
58	TPANIC_0065		putative_SAM_dependent_methyltransferase	19	d2frna1.19.pdb	99.8	14	33	138	175	60	2.1	PDB header: structural genomics, unknown function	Chain: A: PDB Molecule: hypothetical protein ph0793;	PDBTitle: crystal structure of protein ph0793 from pyrococcus2 horikoshii
58	TPANIC_0065		putative_SAM_dependent_methyltransferase	20	c3dmgA_.20.pdb	99.8	24	11	159	175	84.5714	1.55	PDB header: transferase	Chain: A: PDB Molecule: probable ribosomal rna small subunit methyltransferase;	PDBTitle: t. thermophilus 16s rrna n2 g1207 methyltransferase (rsmc) in complex2 with adohcy
59	TPANIC_0066		hypothetical_protein	1	c3fp4A_.1.pdb	94.2	22	20	83	104	60.5769	2.14	PDB header: transport protein	Chain: A: PDB Molecule: tpr repeat-containing protein yhr117w;	PDBTitle: crystal structure of tom71 complexed with ssa1 c-terminal2 fragment
59	TPANIC_0066		hypothetical_protein	2	c4a1sB_.2.pdb	94	17	24	83	104	56.7308	2.1	PDB header: cell cycle	Chain: B: PDB Molecule: partner of inscuteable;	PDBTitle: crystallographic structure of the pins:insc complex
59	TPANIC_0066		hypothetical_protein	3	c3ro2A_.3.pdb	93.3	14	24	103	104	75.9615	2.3	PDB header: protein binding	Chain: A: PDB Molecule: g-protein-signaling modulator 2;	PDBTitle: structures of the lgn/numa complex
59	TPANIC_0066		hypothetical_protein	4	c3sz7A_.4.pdb	93	14	19	102	104	79.8077	1.72	PDB header: chaperone regulator	Chain: A: PDB Molecule: hsc70 cochaperone (sgt);	PDBTitle: crystal structure of the sgt2 tpr domain from aspergillus fumigatus
59	TPANIC_0066		hypothetical_protein	5	c2kc7A_.5.pdb	91.4	21	34	103	104	66.3462	UNK	PDB header: structural genomics, unknown function	Chain: A: PDB Molecule: bfr218_protein;	PDBTitle: solution nmr structure of bacteroides fragilis protein2 bf1650. northeast structural genomics consortium target3 bfr218
59	TPANIC_0066		hypothetical_protein	6	c2c2lD_.6.pdb	90.3	24	30	83	104	50.9615	3.3	PDB header: chaperone	Chain: D: PDB Molecule: carboxy terminus of hsp70-interacting protein;	PDBTitle: crystal structure of the chip u-box e3 ubiquitin ligase
59	TPANIC_0066		hypothetical_protein	7	c2kcvA_.7.pdb	89.8	17	30	83	104	50.9615	UNK	PDB header: structural genomics, unknown function	Chain: A: PDB Molecule: tetratricopeptide repeat domain protein;	PDBTitle: solution nmr structure of tetratricopeptide repeat domain2 protein sru_0103 from salinibacter ruber, northeast3 structural genomics consortium (nesg) target srr115c
59	TPANIC_0066		hypothetical_protein	8	c3fflC_.8.pdb	89.5	13	30	99	104	66.3462	2.5	PDB header: cell cycle	Chain: C: PDB Molecule: anaphase-promoting complex subunit 7;	PDBTitle: crystal structure of the n-terminal domain of anaphase-promoting2 complex subunit 7
59	TPANIC_0066		hypothetical_protein	9	c1wao4_.9.pdb	88	16	26	83	104	54.8077	2.9	PDB header: hydrolase	Chain: 4: PDB Molecule: serine/threonine protein phosphatase 5;	PDBTitle: pp5 structure
59	TPANIC_0066		hypothetical_protein	10	c4gcnA_.10.pdb	87.6	14	21	83	104	59.6154	1.85	PDB header: protein binding	Chain: A: PDB Molecule: protein sti-1;	PDBTitle: n-terminal domain of stress-induced protein-1 (sti-1) from c.elegans
59	TPANIC_0066		hypothetical_protein	11	c4i17A_.11.pdb	87.4	19	30	83	104	50.9615	1.83	PDB header: structural genomics, unknown function	Chain: A: PDB Molecule: hypothetical protein;	PDBTitle: crystal structure of a tpr repeats protein (bf2334) from bacteroides2 fragilis nctc 9343 at 1.50 a resolution
59	TPANIC_0066		hypothetical_protein	12	c3upvA_.12.pdb	87	11	30	83	104	50.9615	1.6	PDB header: peptide binding protein	Chain: A: PDB Molecule: heat shock protein sti1;	PDBTitle: tpr2b-domain:phsp70-complex of yeast sti1
59	TPANIC_0066		hypothetical_protein	13	c1na3A_.13.pdb	86.8	19	30	103	104	70.1923	1.55	PDB header: de novo protein	Chain: A: PDB Molecule: designed protein ctpr2;	PDBTitle: design of stable alpha-helical arrays from an idealized tpr2 motif
59	TPANIC_0066		hypothetical_protein	14	d2c2la1.14.pdb	86.8	22	30	83	104	50.9615	3.3	PDB header: chaperone	Chain: A: PDB Molecule: carboxy terminus of hsp70-interacting protein;	PDBTitle: crystal structure of the chip u-box e3 ubiquitin ligase
59	TPANIC_0066		hypothetical_protein	15	c3sf4B_.15.pdb	86.8	19	30	83	104	50.9615	2.6	PDB header: signaling protein/protein binding	Chain: B: PDB Molecule: g-protein-signaling modulator 2;	PDBTitle: crystal structure of the complex between the conserved cell polarity2 proteins inscuteable and lgn
59	TPANIC_0066		hypothetical_protein	16	c4eqfA_.16.pdb	85.7	13	12	83	104	68.2692	3	PDB header: protein binding/transport protein	Chain: A: PDB Molecule: pex5-related protein;	PDBTitle: trip8b-1a#206-567 interacting with the carboxy-terminal seven residues2 of hcn2
59	TPANIC_0066		hypothetical_protein	17	c3iegB_.17.pdb	84.5	19	30	83	104	50.9615	2.51	PDB header: chaperone	Chain: B: PDB Molecule: dnaj homolog subfamily c member 3;	PDBTitle: crystal structure of p58(ipk) tpr domain at 2.5 a
59	TPANIC_0066		hypothetical_protein	18	c3qkyA_.18.pdb	83.4	17	25	83	104	55.7692	2.15	PDB header: membrane protein	Chain: A: PDB Molecule: outer membrane assembly lipoprotein yfio;	PDBTitle: crystal structure of rhodothermus marinus bamd
59	TPANIC_0066		hypothetical_protein	19	d1kt1a1.19.pdb	83.2	18	23	101	104	75	2.8	PDB header: isomerase	Chain: A: PDB Molecule: fk506-binding protein fkbp51;	PDBTitle: structure of the large fkbp-like protein, fkbp51, involved2 in steroid receptor complexes
59	TPANIC_0066		hypothetical_protein	20	c2y4tA_.20.pdb	83	19	30	83	104	50.9615	3	PDB header: chaperone	Chain: A: PDB Molecule: dnaj homolog subfamily c member 3;	PDBTitle: crystal structure of the human co-chaperone p58(ipk)
60	TPANIC_0068		putative_Fe-S-cluster_redox_enzyme	1	c3rfaB_.1.pdb	100	35	4	338	340	98.2353	2.05	PDB header: oxidoreductase	Chain: B: PDB Molecule: ribosomal rna large subunit methyltransferase n;	PDBTitle: x-ray structure of rlmn from escherichia coli in complex with s-2 adenosylmethionine
60	TPANIC_0068		putative_Fe-S-cluster_redox_enzyme	2	c3rfaA_.2.pdb	100	35	4	325	340	94.4118	2.05	PDB header: oxidoreductase	Chain: A: PDB Molecule: ribosomal rna large subunit methyltransferase n;	PDBTitle: x-ray structure of rlmn from escherichia coli in complex with s-2 adenosylmethionine
60	TPANIC_0068		putative_Fe-S-cluster_redox_enzyme	3	c2a5hC_.3.pdb	99.9	14	31	324	340	86.1765	2.1	PDB header: isomerase	Chain: C: PDB Molecule: l-lysine 2,3-aminomutase;	PDBTitle: 2.1 angstrom x-ray crystal structure of lysine-2,3-aminomutase from2 clostridium subterminale sb4, with michaelis analog (l-alpha-lysine3 external aldimine form of pyridoxal-5'-phosphate).
60	TPANIC_0068		putative_Fe-S-cluster_redox_enzyme	4	c2yx0A_.4.pdb	99.9	15	45	313	340	78.8235	2.21	PDB header: metal binding protein	Chain: A: PDB Molecule: radical sam enzyme;	PDBTitle: crystal structure of p. horikoshii tyw1
60	TPANIC_0068		putative_Fe-S-cluster_redox_enzyme	5	c3c8fA_.5.pdb	99.9	16	87	317	340	67.6471	2.25	PDB header: oxidoreductase	Chain: A: PDB Molecule: pyruvate formate-lyase 1-activating enzyme;	PDBTitle: 4fe-4s-pyruvate formate-lyase activating enzyme with partially2 disordered adomet
60	TPANIC_0068		putative_Fe-S-cluster_redox_enzyme	6	c4jc0B_.6.pdb	99.9	14	98	312	340	62.9412	3.3	PDB header: transferase	Chain: B: PDB Molecule: ribosomal protein s12 methylthiotransferase rimo;	PDBTitle: crystal structure of thermotoga maritima holo rimo in complex with2 pentasulfide, northeast structural genomics consortium target vr77
60	TPANIC_0068		putative_Fe-S-cluster_redox_enzyme	7	d1tv8a_.7.pdb	99.8	16	94	310	340	63.5294	2.2	PDB header: ligand binding protein	Chain: A: PDB Molecule: molybdenum cofactor biosynthesis protein a;	PDBTitle: structure of moaa in complex with s-adenosylmethionine
60	TPANIC_0068		putative_Fe-S-cluster_redox_enzyme	8	c1r30A_.8.pdb	99.7	10	96	340	340	71.7647	3.4	PDB header: transferase	Chain: A: PDB Molecule: biotin synthase;	PDBTitle: the crystal structure of biotin synthase, an s-2 adenosylmethionine-dependent radical enzyme
60	TPANIC_0068		putative_Fe-S-cluster_redox_enzyme	9	d1r30a_.9.pdb	99.7	10	96	340	340	71.7647	3.4	PDB header: transferase	Chain: A: PDB Molecule: biotin synthase;	PDBTitle: the crystal structure of biotin synthase, an s-2 adenosylmethionine-dependent radical enzyme
60	TPANIC_0068		putative_Fe-S-cluster_redox_enzyme	10	c3canA_.10.pdb	99.7	19	149	320	340	50.2941	1.8	PDB header: lyase activator	Chain: A: PDB Molecule: pyruvate-formate lyase-activating enzyme;	PDBTitle: crystal structure of a domain of pyruvate-formate lyase-activating2 enzyme from bacteroides vulgatus atcc 8482
60	TPANIC_0068		putative_Fe-S-cluster_redox_enzyme	11	c4wcxC_.11.pdb	99.7	14	105	311	340	60.5882	1.59	PDB header: lyase	Chain: C: PDB Molecule: biotin and thiamin synthesis associated;	PDBTitle: crystal structure of hydg: a maturase of the [fefe]-hydrogenase
60	TPANIC_0068		putative_Fe-S-cluster_redox_enzyme	12	c3cixA_.12.pdb	99.7	17	100	311	340	62.0588	1.7	PDB header: adomet binding protein	Chain: A: PDB Molecule: fefe-hydrogenase maturase;	PDBTitle: x-ray structure of the [fefe]-hydrogenase maturase hyde from2 thermotoga maritima in complex with thiocyanate
60	TPANIC_0068		putative_Fe-S-cluster_redox_enzyme	13	c3t7vA_.13.pdb	99.7	18	100	311	340	62.0588	1.5	PDB header: transferase	Chain: A: PDB Molecule: methylornithine synthase pylb;	PDBTitle: crystal structure of methylornithine synthase (pylb)
60	TPANIC_0068		putative_Fe-S-cluster_redox_enzyme	14	c2qgqF_.14.pdb	99.6	13	115	312	340	57.9412	2	PDB header: structural genomics, unknown function	Chain: F: PDB Molecule: protein tm_1862;	PDBTitle: crystal structure of tm_1862 from thermotoga maritima.2 northeast structural genomics consortium target vr77
60	TPANIC_0068		putative_Fe-S-cluster_redox_enzyme	15	c4u0pB_.15.pdb	99.6	17	99	337	340	70	1.62	PDB header: transferase	Chain: B: PDB Molecule: lipoyl synthase 2;	PDBTitle: the crystal structure of lipoyl synthase in complex with s-adenosyl2 homocysteine
60	TPANIC_0068		putative_Fe-S-cluster_redox_enzyme	16	c4k39A_.16.pdb	99.6	12	98	312	340	62.9412	1.78	PDB header: oxidoreductase	Chain: A: PDB Molecule: anaerobic sulfatase-maturating enzyme;	PDBTitle: native ansmecpe with bound adomet and cp18cys peptide
60	TPANIC_0068		putative_Fe-S-cluster_redox_enzyme	17	c4rtbA_.17.pdb	99.6	15	111	328	340	63.8235	2.79	PDB header: lyase	Chain: A: PDB Molecule: hydg protein;	PDBTitle: x-ray structure of the fefe-hydrogenase maturase hydg from2 carboxydothermus hydrogenoformans
60	TPANIC_0068		putative_Fe-S-cluster_redox_enzyme	18	d1olta_.18.pdb	99.6	13	110	318	340	61.1765	2.07	PDB header: oxidoreductase	Chain: A: PDB Molecule: oxygen-independent coproporphyrinogen iii oxidase;	PDBTitle: coproporphyrinogen iii oxidase (hemn) from escherichia coli2 is a radical sam enzyme.
60	TPANIC_0068		putative_Fe-S-cluster_redox_enzyme	19	c2z2uA_.19.pdb	99.6	17	109	313	340	60	2.4	PDB header: metal binding protein	Chain: A: PDB Molecule: upf0026 protein mj0257;	PDBTitle: crystal structure of archaeal tyw1
60	TPANIC_0068		putative_Fe-S-cluster_redox_enzyme	20	c4njkA_.20.pdb	99.4	21	99	279	340	52.9412	1.91	PDB header: lyase	Chain: A: PDB Molecule: 7-carboxy-7-deazaguanine synthase;	PDBTitle: crystal structure of quee from burkholderia multivorans in complex2 with adomet, 7-carboxy-7-deazaguanine, and mg2+
61	TPANIC_0069		hypothetical_protein	1	c1qpxA_.1.pdb	26.3	27	128	149	176	11.9318	2.4	PDB header: chaperone	Chain: A: PDB Molecule: papd chaperone;	PDBTitle: crystal structures of self-capping papd chaperone homodimers
61	TPANIC_0069		hypothetical_protein	2	c3npfB_.2.pdb	22.5	18	97	166	176	39.2045	1.72	PDB header: hydrolase	Chain: B: PDB Molecule: putative dipeptidyl-peptidase vi;	PDBTitle: crystal structure of a putative dipeptidyl-peptidase vi (bacova_00612)2 from bacteroides ovatus at 1.72 a resolution	PDBTitle: poliovirus 135s cell entry intermediate
61	TPANIC_0069		hypothetical_protein	3	d1qcfa1.3.pdb	21.7	18	134	166	176	18.1818	2	PDB header: tyrosine kinase	Chain: A: PDB Molecule: haematopoetic cell kinase (hck);	PDBTitle: crystal structure of hck in complex with a src family-2 selective tyrosine kinase inhibitor
61	TPANIC_0069		hypothetical_protein	4	c3ga2A_.4.pdb	19.3	14	64	136	176	40.9091	2.1	PDB header: hydrolase	Chain: A: PDB Molecule: endonuclease v;	PDBTitle: crystal structure of the endonuclease_v (bsu36170) from2 bacillus subtilis, northeast structural genomics3 consortium target sr624
61	TPANIC_0069		hypothetical_protein	5	d2j2za1.5.pdb	18.3	27	128	149	176	11.9318	2.3	PDB header: chaperone/surface active protein	Chain: A: PDB Molecule: chaperone protein papd;	PDBTitle: x-ray structure of the chaperone papd in complex with the2 pilus terminator subunit paph at 2.3 angstrom resolution
61	TPANIC_0069		hypothetical_protein	6	d1ul3a_.6.pdb	16.6	16	110	140	176	17.0455	2	PDB header: signaling protein	Chain: A: PDB Molecule: nitrogen regulatory protein p-ii;	PDBTitle: crystal structure of pii from synechocystis sp. pcc 6803
61	TPANIC_0069		hypothetical_protein	7	c2yupA_.7.pdb	16	27	134	163	176	16.4773	UNK	PDB header: cell adhesion	Chain: A: PDB Molecule: vinexin;	PDBTitle: solution structure of the second sh3 domain of human vinexin
61	TPANIC_0069		hypothetical_protein	8	c3gocB_.8.pdb	15.3	23	64	136	176	40.9091	1.6	PDB header: hydrolase	Chain: B: PDB Molecule: endonuclease v;	PDBTitle: crystal structure of the endonuclease v (sav1684) from streptomyces2 avermitilis. northeast structural genomics consortium target svr196
61	TPANIC_0069		hypothetical_protein	9	c2krsA_.9.pdb	14.7	21	109	164	176	31.25	UNK	PDB header: structural genomics, unknown function	Chain: A: PDB Molecule: probable enterotoxin;	PDBTitle: solution nmr structure of sh3 domain from cpf_0587 (fragment2 415-479) from clostridium perfringens. northeast structural3 genomics consortium (nesg) target cpr74a.
61	TPANIC_0069		hypothetical_protein	10	c2ed1A_.10.pdb	14.3	15	134	166	176	18.1818	UNK	PDB header: signaling protein	Chain: A: PDB Molecule: 130 kda phosphatidylinositol 4,5-biphosphate-	PDBTitle: solution structure of the sh3 domain of 130 kda2 phosphatidylinositol 4,5-biphosphate-dependent arf1 gtpase-3 activating protein
61	TPANIC_0069		hypothetical_protein	11	c4lmgD_.11.pdb	13.7	26	27	68	176	23.2955	2.2	PDB header: transcription activator/dna	Chain: D: PDB Molecule: iron-regulated transcriptional activator aft2;	PDBTitle: crystal structure of aft2 in complex with dna
61	TPANIC_0069		hypothetical_protein	12	c2oi3A_.12.pdb	13.5	18	134	166	176	18.1818	UNK	PDB header: transferase	Chain: A: PDB Molecule: tyrosine-protein kinase hck;	PDBTitle: nmr structure analysis of the hematopoetic cell kinase sh32 domain complexed with an artificial high affinity ligand3 (pd1)
61	TPANIC_0069		hypothetical_protein	13	d2naca1.13.pdb	13.3	20	113	152	176	22.1591	1.8	PDB header: oxidoreductase(aldehyde(d),nad+(a))	Chain: A: PDB Molecule: nad-dependent formate dehydrogenase;	PDBTitle: high resolution structures of holo and apo formate dehydrogenase
61	TPANIC_0069		hypothetical_protein	14	c2w36B_.14.pdb	12.8	23	64	136	176	40.9091	2.1	PDB header: hydrolase	Chain: B: PDB Molecule: endonuclease v;	PDBTitle: structures of endonuclease v with dna reveal initiation of2 deaminated adenine repair
61	TPANIC_0069		hypothetical_protein	15	c4xpuA_.15.pdb	12.4	25	64	136	176	40.9091	2.4	PDB header: hydrolase	Chain: A: PDB Molecule: endonuclease v;	PDBTitle: the crystal structure of endov from e.coli
61	TPANIC_0069		hypothetical_protein	16	c4krtA_.16.pdb	12.4	15	102	160	176	32.9545	1.92	PDB header: hydrolase	Chain: A: PDB Molecule: autolytic lysozyme;	PDBTitle: x-ray structure of endolysin from clostridium perfringens phage2 phism101
61	TPANIC_0069		hypothetical_protein	17	c2kq8A_.17.pdb	11.6	13	101	160	176	33.5227	UNK	PDB header: hydrolase	Chain: A: PDB Molecule: cell wall hydrolase;	PDBTitle: solution nmr structure of a domain from bt9727_4915 from2 bacillus thuringiensis, northeast structural genomics3 consortium target bur95a
61	TPANIC_0069		hypothetical_protein	18	c2cudA_.18.pdb	11.1	15	134	166	176	18.1818	UNK	PDB header: signaling protein	Chain: A: PDB Molecule: src-like-adapter;	PDBTitle: solution structure of the sh3 domain of the human src-like2 adopter protein (slap)
61	TPANIC_0069		hypothetical_protein	19	c1x6bA_.19.pdb	10.8	21	134	166	176	18.1818	UNK	PDB header: signaling protein	Chain: A: PDB Molecule: rho guanine exchange factor (gef) 16;	PDBTitle: solution structures of the sh3 domain of human rho guanine2 exchange factor (gef) 16
61	TPANIC_0069		hypothetical_protein	20	c3izsd_.20.pdb	10.7	89	166	174	176	4.54545	8.8	PDB header: ribosome	Chain: D: PDB Molecule: 60s ribosomal protein rpl4 (l4p);	PDBTitle: localization of the large subunit ribosomal proteins into a 6.1 a2 cryo-em map of saccharomyces cerevisiae translating 80s ribosome
62	TPANIC_0070		putative_membrane_protein	1	c3eb7B_.1.pdb	57.8	17	45	81	128	28.125	2.3	PDB header: toxin	Chain: B: PDB Molecule: insecticidal delta-endotoxin cry8ea1;	PDBTitle: crystal structure of insecticidal delta-endotoxin cry8ea1 from2 bacillus thuringiensis at 2.2 angstroms resolution
62	TPANIC_0070		putative_membrane_protein	2	d1dlca3.2.pdb	56.6	21	45	79	128	26.5625	2.5	PDB header: toxin	Chain: A: PDB Molecule: delta-endotoxin cryiiia;	PDBTitle: crystal structure of insecticidal delta-endotoxin from2 bacillus thuringiensis at 2.5 angstroms resolution
62	TPANIC_0070		putative_membrane_protein	3	d1ji6a3.3.pdb	53.6	24	45	79	128	26.5625	2.4	PDB header: toxin	Chain: A: PDB Molecule: pesticidial crystal protein cry3bb;	PDBTitle: crystal structure of the insecticidal bacterial del2 endotoxin cry3bb1 bacillus thuringiensis
62	TPANIC_0070		putative_membrane_protein	4	c1dlcA_.4.pdb	46.3	21	45	79	128	26.5625	2.5	PDB header: toxin	Chain: A: PDB Molecule: delta-endotoxin cryiiia;	PDBTitle: crystal structure of insecticidal delta-endotoxin from2 bacillus thuringiensis at 2.5 angstroms resolution
62	TPANIC_0070		putative_membrane_protein	5	c1ji6A_.5.pdb	39.3	24	45	79	128	26.5625	2.4	PDB header: toxin	Chain: A: PDB Molecule: pesticidial crystal protein cry3bb;	PDBTitle: crystal structure of the insecticidal bacterial del2 endotoxin cry3bb1 bacillus thuringiensis
62	TPANIC_0070		putative_membrane_protein	6	c1shzF_.6.pdb	36.7	17	78	102	128	18.75	2.85	PDB header: signaling protein	Chain: F: PDB Molecule: rho guanine nucleotide exchange factor 1;	PDBTitle: crystal structure of the p115rhogef rgrgs domain in a2 complex with galpha(13):galpha(i1) chimera
62	TPANIC_0070		putative_membrane_protein	7	c1htjF_.7.pdb	34.2	32	78	106	128	21.875	2.2	PDB header: signaling protein	Chain: F: PDB Molecule: kiaa0380;	PDBTitle: structure of the rgs-like domain from pdz-rhogef
62	TPANIC_0070		putative_membrane_protein	8	d1htjf_.8.pdb	34.2	32	78	106	128	21.875	2.2	PDB header: signaling protein	Chain: F: PDB Molecule: kiaa0380;	PDBTitle: structure of the rgs-like domain from pdz-rhogef
62	TPANIC_0070		putative_membrane_protein	9	d1iapa_.9.pdb	33.8	14	78	106	128	21.875	1.9	PDB header: signaling protein	Chain: A: PDB Molecule: guanine nucleotide exchange factor p115rhogef;	PDBTitle: crystal structure of p115rhogef rgrgs domain
62	TPANIC_0070		putative_membrane_protein	10	c2jo1A_.10.pdb	24.3	39	3	25	128	17.1875	UNK	PDB header: hydrolase regulator	Chain: A: PDB Molecule: phospholemman;	PDBTitle: structure of the na,k-atpase regulatory protein fxyd1 in2 micelles
62	TPANIC_0070		putative_membrane_protein	11	c2jp3A_.11.pdb	20.6	30	3	25	128	17.1875	UNK	PDB header: transcription	Chain: A: PDB Molecule: fxyd domain-containing ion transport regulator 4;	PDBTitle: solution structure of the human fxyd4 (chif) protein in sds2 micelles
62	TPANIC_0070		putative_membrane_protein	12	c2zxeG_.12.pdb	9.4	26	3	25	128	17.1875	2.4	PDB header: hydrolase/transport protein	Chain: G: PDB Molecule: phospholemman-like protein;	PDBTitle: crystal structure of the sodium - potassium pump in the e2.2k+.pi2 state
62	TPANIC_0070		putative_membrane_protein	13	c3a2aC_.13.pdb	8.6	54	111	123	128	9.375	2	PDB header: transport protein	Chain: C: PDB Molecule: voltage-gated hydrogen channel 1;	PDBTitle: the structure of the carboxyl-terminal domain of the human voltage-2 gated proton channel hv1
62	TPANIC_0070		putative_membrane_protein	14	c3a2aA_.14.pdb	8.6	54	111	123	128	9.375	2	PDB header: transport protein	Chain: A: PDB Molecule: voltage-gated hydrogen channel 1;	PDBTitle: the structure of the carboxyl-terminal domain of the human voltage-2 gated proton channel hv1
62	TPANIC_0070		putative_membrane_protein	15	c2dw3A_.15.pdb	8.2	38	75	98	128	17.9688	UNK	PDB header: photosynthesis	Chain: A: PDB Molecule: intrinsic membrane protein pufx;	PDBTitle: solution structure of the rhodobacter sphaeroides pufx2 membrane protein
62	TPANIC_0070		putative_membrane_protein	16	c3ux4C_.16.pdb	7.7	28	106	123	128	13.2812	3.26	PDB header: transport protein	Chain: C: PDB Molecule: acid-activated urea channel;	PDBTitle: crystal structure of the urea channel from the human gastric pathogen2 helicobacter pylori
62	TPANIC_0070		putative_membrane_protein	17	d1uw4b_.17.pdb	7.6	22	50	99	128	38.2812	1.95	PDB header: rna-binding protein	Chain: B: PDB Molecule: regulator of nonsense transcripts 2;	PDBTitle: the structural basis of the interaction between nonsense2 mediated decay factors upf2 and upf3
62	TPANIC_0070		putative_membrane_protein	18	c2ckaA_.18.pdb	6.7	17	84	106	128	17.1875	UNK	PDB header: hydrolase	Chain: A: PDB Molecule: chromodomain-helicase-dna-binding protein 8;	PDBTitle: solution structures of the brk domains of the human chromo2 helicase domain 7 and 8, reveals structural similarity3 with gyf domain suggesting a role in protein interaction
62	TPANIC_0070		putative_membrane_protein	19	d2ckaa1.19.pdb	6.7	17	84	106	128	17.1875	UNK	PDB header: hydrolase	Chain: A: PDB Molecule: chromodomain-helicase-dna-binding protein 8;	PDBTitle: solution structures of the brk domains of the human chromo2 helicase domain 7 and 8, reveals structural similarity3 with gyf domain suggesting a role in protein interaction
62	TPANIC_0070		putative_membrane_protein	20	d2hkja2.20.pdb	6.3	36	28	38	128	7.8125	2	PDB header: isomerase	Chain: A: PDB Molecule: type ii dna topoisomerase vi subunit b;	PDBTitle: topoisomerase vi-b bound to radicicol
63	TPANIC_0071	clpB	S14_family_endopeptidase_ClpB	1	c1qvrB_.1.pdb	100	56	4	876	878	99.3166	3	PDB header: chaperone	Chain: B: PDB Molecule: clpb protein;	PDBTitle: crystal structure analysis of clpb
63	TPANIC_0071	clpB	S14_family_endopeptidase_ClpB	2	c4d2qC_.2.pdb	100	54	3	873	878	99.0888	18	PDB header: chaperone	Chain: C: PDB Molecule: clpb;	PDBTitle: negative-stain electron microscopy of e. coli clpb2 mutant e432a (bap form bound to clpp)
63	TPANIC_0071	clpB	S14_family_endopeptidase_ClpB	3	c3pxiB_.3.pdb	100	48	3	876	878	99.4305	6.93	PDB header: protein binding	Chain: B: PDB Molecule: negative regulator of genetic competence clpc/mecb;	PDBTitle: structure of meca108:clpc
63	TPANIC_0071	clpB	S14_family_endopeptidase_ClpB	4	c1r6bX_.4.pdb	100	45	6	878	878	99.3166	2.25	PDB header: hydrolase	Chain: X: PDB Molecule: clpa protein;	PDBTitle: high resolution crystal structure of clpa
63	TPANIC_0071	clpB	S14_family_endopeptidase_ClpB	5	c4ciuA_.5.pdb	100	58	160	873	878	81.2073	3.5	PDB header: chaperone	Chain: A: PDB Molecule: chaperone protein clpb;	PDBTitle: crystal structure of e. coli clpb
63	TPANIC_0071	clpB	S14_family_endopeptidase_ClpB	6	c3pxgA_.6.pdb	100	45	3	548	878	62.0729	3.65	PDB header: protein binding	Chain: A: PDB Molecule: negative regulator of genetic competence clpc/mecb;	PDBTitle: structure of meca121 and clpc1-485 complex
63	TPANIC_0071	clpB	S14_family_endopeptidase_ClpB	7	d1qvra3.7.pdb	100	59	550	876	878	37.1298	3	PDB header: chaperone	Chain: A: PDB Molecule: clpb protein;	PDBTitle: crystal structure analysis of clpb
63	TPANIC_0071	clpB	S14_family_endopeptidase_ClpB	8	d1r6bx3.8.pdb	100	45	551	877	878	37.1298	2.25	PDB header: hydrolase	Chain: X: PDB Molecule: clpa protein;	PDBTitle: high resolution crystal structure of clpa
63	TPANIC_0071	clpB	S14_family_endopeptidase_ClpB	9	c3cf1C_.9.pdb	100	25	176	851	878	76.8793	4.4	PDB header: transport protein	Chain: C: PDB Molecule: transitional endoplasmic reticulum atpase;	PDBTitle: structure of p97/vcp in complex with adp/adp.alfx
63	TPANIC_0071	clpB	S14_family_endopeptidase_ClpB	10	d1qvra2.10.pdb	100	61	157	652	878	56.3781	3	PDB header: chaperone	Chain: A: PDB Molecule: clpb protein;	PDBTitle: crystal structure analysis of clpb
63	TPANIC_0071	clpB	S14_family_endopeptidase_ClpB	11	c3cf2B_.11.pdb	100	25	176	851	878	76.8793	3.5	PDB header: transport protein	Chain: B: PDB Molecule: transitional endoplasmic reticulum atpase;	PDBTitle: structure of p97/vcp in complex with adp/amp-pnp
63	TPANIC_0071	clpB	S14_family_endopeptidase_ClpB	12	d1um8a_.12.pdb	100	20	564	865	878	34.2825	2.6	PDB header: chaperone	Chain: A: PDB Molecule: atp-dependent clp protease atp-binding subunit clpx;	PDBTitle: crystal structure of helicobacter pylori clpx
63	TPANIC_0071	clpB	S14_family_endopeptidase_ClpB	13	c3j96F_.13.pdb	100	18	190	843	878	74.3736	7.6	PDB header: hydrolase	Chain: F: PDB Molecule: vesicle-fusing atpase;	PDBTitle: structure of 20s supercomplex determined by single particle2 cryoelectron microscopy (state i)
63	TPANIC_0071	clpB	S14_family_endopeptidase_ClpB	14	d1e94e_.14.pdb	100	20	564	865	878	34.2825	2.8	PDB header: chaperone	Chain: E: PDB Molecule: heat shock protein hslu;	PDBTitle: hslv-hslu from e.coli
63	TPANIC_0071	clpB	S14_family_endopeptidase_ClpB	15	d1g41a_.15.pdb	100	21	564	865	878	34.2825	2.3	PDB header: chaperone	Chain: A: PDB Molecule: heat shock protein hslu;	PDBTitle: crystal structure of hslu haemophilus influenzae
63	TPANIC_0071	clpB	S14_family_endopeptidase_ClpB	16	d1ofha_.16.pdb	100	20	564	865	878	34.2825	2.5	PDB header: hydrolase	Chain: A: PDB Molecule: atp-dependent hsl protease atp-binding subunit	PDBTitle: asymmetric complex between hslv and i-domain deleted hslu2 (h. influenzae)
63	TPANIC_0071	clpB	S14_family_endopeptidase_ClpB	17	d1r6bx2.17.pdb	100	51	161	417	878	29.1572	2.25	PDB header: hydrolase	Chain: X: PDB Molecule: clpa protein;	PDBTitle: high resolution crystal structure of clpa
63	TPANIC_0071	clpB	S14_family_endopeptidase_ClpB	18	c3hteC_.18.pdb	100	23	564	857	878	33.3713	4.03	PDB header: motor protein	Chain: C: PDB Molecule: atp-dependent clp protease atp-binding subunit clpx;	PDBTitle: crystal structure of nucleotide-free hexameric clpx
63	TPANIC_0071	clpB	S14_family_endopeptidase_ClpB	19	c2p65A_.19.pdb	100	70	160	342	878	20.7289	1.7	PDB header: structural genomics, unknown function	Chain: A: PDB Molecule: hypothetical protein pf08_0063;	PDBTitle: crystal structure of the first nucleotide binding domain of2 chaperone clpb1, putative, (pv089580) from plasmodium vivax
63	TPANIC_0071	clpB	S14_family_endopeptidase_ClpB	20	d1jbka_.20.pdb	100	74	157	351	878	22.0957	1.8	PDB header: chaperone	Chain: A: PDB Molecule: clpb protein;	PDBTitle: crystal structure of the first nucelotide binding domain of2 clpb
64	TPANIC_0072		glutaredoxin-related_protein	1	c3zijA_.1.pdb	99.6	21	1	85	90	93.3333	1.4	PDB header: oxidoreductase	Chain: A: PDB Molecule: thioredoxin;	PDBTitle: crystal structure of the thioredoxin-like protein bc3987
64	TPANIC_0072		glutaredoxin-related_protein	2	d1h75a_.2.pdb	99.6	19	1	85	90	93.3333	1.7	PDB header: electron transport	Chain: A: PDB Molecule: glutaredoxin-like protein nrdh;	PDBTitle: structural basis for the thioredoxin-like activity profile2 of the glutaredoxin-like protein nrdh-redoxin from3 escherichia coli.
64	TPANIC_0072		glutaredoxin-related_protein	3	c3nznA_.3.pdb	99.5	14	2	85	90	92.2222	1.1	PDB header: oxidoreductase	Chain: A: PDB Molecule: glutaredoxin;	PDBTitle: the crystal structure of the glutaredoxin from methanosarcina mazei2 go1
64	TPANIC_0072		glutaredoxin-related_protein	4	c4tr1A_.4.pdb	99.5	25	1	85	90	93.3333	1.58	PDB header: oxidoreductase	Chain: A: PDB Molecule: glutaredoxin 3;	PDBTitle: crystal structure of gsh-bound cgrx2/c15s
64	TPANIC_0072		glutaredoxin-related_protein	5	c3qmxA_.5.pdb	99.5	18	1	89	90	97.7778	1.82	PDB header: electron transport	Chain: A: PDB Molecule: glutaredoxin a;	PDBTitle: x-ray crystal structure of synechocystis sp. pcc 6803 glutaredoxin a
64	TPANIC_0072		glutaredoxin-related_protein	6	d1r7ha_.6.pdb	99.5	20	4	85	90	90	2.69	PDB header: electron transport	Chain: A: PDB Molecule: nrdh-redoxin;	PDBTitle: nrdh-redoxin of corynebacterium ammoniagenes forms a domain-2 swapped dimer
64	TPANIC_0072		glutaredoxin-related_protein	7	c2lqoA_.7.pdb	99.5	24	1	78	90	85.5556	UNK	PDB header: oxidoreductase	Chain: A: PDB Molecule: putative glutaredoxin rv3198.1/mt3292;	PDBTitle: mrx1 reduced
64	TPANIC_0072		glutaredoxin-related_protein	8	d1nm3a1.8.pdb	99.5	18	1	89	90	97.7778	2.8	PDB header: electron transport	Chain: A: PDB Molecule: protein hi0572;	PDBTitle: crystal structure of heamophilus influenza hybrid-prx5
64	TPANIC_0072		glutaredoxin-related_protein	9	c3lgcA_.9.pdb	99.5	13	2	89	90	96.6667	2.77	PDB header: unknown function	Chain: A: PDB Molecule: glutaredoxin 1;	PDBTitle: crystal structure of glutaredoxin 1 from francisella2 tularensis
64	TPANIC_0072		glutaredoxin-related_protein	10	c1nm3B_.10.pdb	99.5	18	2	89	90	96.6667	2.8	PDB header: electron transport	Chain: B: PDB Molecule: protein hi0572;	PDBTitle: crystal structure of heamophilus influenza hybrid-prx5
64	TPANIC_0072		glutaredoxin-related_protein	11	c2khpA_.11.pdb	99.4	22	1	89	90	97.7778	UNK	PDB header: electron transport	Chain: A: PDB Molecule: glutaredoxin;	PDBTitle: solution structure of glutaredoxin from brucella melitensis
64	TPANIC_0072		glutaredoxin-related_protein	12	c3ic4A_.12.pdb	99.4	19	2	85	90	92.2222	1.7	PDB header: oxidoreductase	Chain: A: PDB Molecule: glutaredoxin (grx-1);	PDBTitle: the crystal structure of the glutaredoxin(grx-1) from archaeoglobus2 fulgidus
64	TPANIC_0072		glutaredoxin-related_protein	13	d1fova_.13.pdb	99.4	24	3	89	90	95.5556	UNK	PDB header: electron transport	Chain: A: PDB Molecule: glutaredoxin 3;	PDBTitle: glutaredoxin 3 from escherichia coli in the fully oxidized2 form
64	TPANIC_0072		glutaredoxin-related_protein	14	d1abaa_.14.pdb	99.3	21	4	89	90	94.4444	1.45	PDB header: electron transport	Chain: A: PDB Molecule: glutaredoxin;	PDBTitle: the structure of oxidized bacteriophage t4 glutaredoxin2 (thioredoxin). refinement of native and mutant proteins
64	TPANIC_0072		glutaredoxin-related_protein	15	c2klxA_.15.pdb	99.3	21	1	89	90	97.7778	UNK	PDB header: oxidoreductase	Chain: A: PDB Molecule: glutaredoxin;	PDBTitle: solution structure of glutaredoxin from bartonella henselae str.2 houston
64	TPANIC_0072		glutaredoxin-related_protein	16	c3fzaA_.16.pdb	99.2	11	2	89	90	96.6667	1.8	PDB header: oxidoreductase	Chain: A: PDB Molecule: glutaredoxin;	PDBTitle: crystal structure of poplar glutaredoxin s12 in complex with2 glutathione and beta-mercaptoethanol
64	TPANIC_0072		glutaredoxin-related_protein	17	c2e7pC_.17.pdb	99.2	13	2	89	90	96.6667	2.1	PDB header: electron transport	Chain: C: PDB Molecule: glutaredoxin;	PDBTitle: crystal structure of the holo form of glutaredoxin c1 from populus2 tremula x tremuloides
64	TPANIC_0072		glutaredoxin-related_protein	18	c3h8qB_.18.pdb	99.2	14	1	89	90	97.7778	2.21	PDB header: oxidoreductase	Chain: B: PDB Molecule: thioredoxin reductase 3;	PDBTitle: crystal structure of glutaredoxin domain of human thioredoxin2 reductase 3
64	TPANIC_0072		glutaredoxin-related_protein	19	d1t1va_.19.pdb	99.2	16	1	89	90	97.7778	1.6	PDB header: signaling protein	Chain: A: PDB Molecule: sh3 domain-binding glutamic acid-rich protein-like 3;	PDBTitle: crystal structure of the glutaredoxin-like protein sh3bgrl3 at 1.6 a2 resolution
64	TPANIC_0072		glutaredoxin-related_protein	20	c2cq9A_.20.pdb	99.2	21	2	89	90	96.6667	UNK	PDB header: structural genomics, unknown function	Chain: A: PDB Molecule: glrx2 protein;	PDBTitle: solution structure of rsgi ruh-044, an n-terminal domain of2 glutaredoxin 2 from human cdna
65	TPANIC_0073		hypothetical_protein	1	c3memA_.1.pdb	100	20	248	513	513	51.6569	2.25	PDB header: signaling protein	Chain: A: PDB Molecule: putative signal transduction protein;	PDBTitle: crystal structure of a putative signal transduction protein2 (maqu_0641) from marinobacter aquaeolei vt8 at 2.25 a resolution
65	TPANIC_0073		hypothetical_protein	2	c3hc1A_.2.pdb	100	24	238	511	513	53.2164	1.9	PDB header: structural genomics, unknown function	Chain: A: PDB Molecule: uncharacterized hdod domain protein;	PDBTitle: crystal structure of hdod domain protein with unknown function2 (np_953345.1) from geobacter sulfurreducens at 1.90 a resolution
65	TPANIC_0073		hypothetical_protein	3	d1vqra_.3.pdb	100	16	242	510	513	52.2417	2.25	PDB header: unknown function	Chain: A: PDB Molecule: hypothetical protein cj0248;	PDBTitle: crystal structure of a virulence factor (cj0248) from campylobacter2 jejuni subsp. jejuni at 2.25 a resolution
65	TPANIC_0073		hypothetical_protein	4	c3i7aA_.4.pdb	100	18	241	508	513	52.0468	2.06	PDB header: hydrolase	Chain: A: PDB Molecule: putative metal-dependent phosphohydrolase;	PDBTitle: crystal structure of putative metal-dependent phosphohydrolase2 (yp_926882.1) from shewanella amazonensis sb2b at 2.06 a resolution
65	TPANIC_0073		hypothetical_protein	5	c3m1tA_.5.pdb	100	23	246	508	513	51.0721	1.62	PDB header: hydrolase	Chain: A: PDB Molecule: putative phosphohydrolase;	PDBTitle: crystal structure of putative phosphohydrolase (yp_929327.1) from2 shewanella amazonensis sb2b at 1.62 a resolution
65	TPANIC_0073		hypothetical_protein	6	c3ljvA_.6.pdb	100	16	251	480	513	44.6394	2.6	PDB header: transcription	Chain: A: PDB Molecule: mmoq response regulator;	PDBTitle: crystal structure of mmoq response regulator (fragment 29-302) from2 methylococcus capsulatus str. bath, northeast structural genomics3 consortium target mcr175m
65	TPANIC_0073		hypothetical_protein	7	c4s1cA_.7.pdb	99.4	15	346	467	513	23.5867	2.4	PDB header: hydrolase	Chain: A: PDB Molecule: lmo1466 protein;	PDBTitle: crystal structure of l. monocytogenes phosphodiesterase pgph hd domain
65	TPANIC_0073		hypothetical_protein	8	c3ccgA_.8.pdb	99.3	21	343	467	513	24.1715	1.5	PDB header: hydrolase	Chain: A: PDB Molecule: hd superfamily hydrolase;	PDBTitle: crystal structure of predicted hd superfamily hydrolase involved in2 nad metabolism (np_347894.1) from clostridium acetobutylicum at 1.503 a resolution
65	TPANIC_0073		hypothetical_protein	9	c2o08B_.9.pdb	99.1	18	343	467	513	24.1715	1.9	PDB header: hydrolase	Chain: B: PDB Molecule: bh1327 protein;	PDBTitle: crystal structure of a putative hd superfamily hydrolase (bh1327) from2 bacillus halodurans at 1.90 a resolution
65	TPANIC_0073		hypothetical_protein	10	c2ogiA_.10.pdb	99	15	343	467	513	24.1715	1.85	PDB header: hydrolase	Chain: A: PDB Molecule: hypothetical protein sag1661;	PDBTitle: crystal structure of a putative metal dependent phosphohydrolase2 (sag1661) from streptococcus agalactiae serogroup v at 1.85 a3 resolution
65	TPANIC_0073		hypothetical_protein	11	c4r8zB_.11.pdb	98.4	14	348	513	513	32.1637	2.2	PDB header: hydrolase	Chain: B: PDB Molecule: cyclic di-gmp phosphodiesterase;	PDBTitle: crystal structure of pa4781 hd-gyp domain from pseudomonas aeruginosa2 at 2.2a resolution showing a bi-metallic ni ion center
65	TPANIC_0073		hypothetical_protein	12	c4mcwA_.12.pdb	98.3	13	347	511	513	31.9688	2.03	PDB header: hydrolase	Chain: A: PDB Molecule: metal dependent phosphohydrolase;	PDBTitle: metallo-enzyme from p. marina
65	TPANIC_0073		hypothetical_protein	13	d2pq7a1.13.pdb	98	24	346	471	513	24.3665	1.45	PDB header: hydrolase	Chain: A: PDB Molecule: predicted hd superfamily hydrolase;	PDBTitle: crystal structure of predicted hd superfamily hydrolase2 (104161995) from uncultured thermotogales bacterium at3 1.45 a resolution
65	TPANIC_0073		hypothetical_protein	14	d2qgsa1.14.pdb	97.8	13	346	472	513	24.5614	2	PDB header: structural genomics, unknown function	Chain: A: PDB Molecule: protein se1688;	PDBTitle: crystal structure of se1688 protein from staphylococcus epidermidis.2 northeast structural genomics consortium target ser89
65	TPANIC_0073		hypothetical_protein	15	c2q8fA_.15.pdb	97.7	17	75	243	513	32.7485	2.03	PDB header: transferase	Chain: A: PDB Molecule: [pyruvate dehydrogenase [lipoamide]] kinase isozyme 1;	PDBTitle: structure of pyruvate dehydrogenase kinase isoform 1
65	TPANIC_0073		hypothetical_protein	16	c3crlB_.16.pdb	97.6	23	75	242	513	32.5536	2.61	PDB header: transferase	Chain: B: PDB Molecule: pyruvate dehydrogenase [lipoamide] kinase isozyme 2,	PDBTitle: crystal structure of the pdhk2-l2 complex.
65	TPANIC_0073		hypothetical_protein	17	c4ew8A_.17.pdb	97.6	20	73	233	513	31.1891	2.5	PDB header: transferase	Chain: A: PDB Molecule: sensor protein divl;	PDBTitle: crystal structure of a c-terminal part of tyrosine kinase (divl) from2 caulobacter crescentus cb15 at 2.50 a resolution (psi community3 target, shapiro l.)
65	TPANIC_0073		hypothetical_protein	18	c4n71A_.18.pdb	97.5	22	346	444	513	19.1033	2.98	PDB header: oxidoreductase	Chain: A: PDB Molecule: predicted hd phosphohydrolase phnz;	PDBTitle: x-ray crystal structure of 2-amino-1-hydroxyethylphosphonate-bound2 phnz
65	TPANIC_0073		hypothetical_protein	19	c2bu8A_.19.pdb	97.4	24	75	233	513	30.7992	2.5	PDB header: transferase	Chain: A: PDB Molecule: pyruvate dehydrogenase kinase isoenzyme 2;	PDBTitle: crystal structures of human pyruvate dehydrogenase kinase 22 containing physiological and synthetic ligands
65	TPANIC_0073		hypothetical_protein	20	c1gjvA_.20.pdb	97.3	22	73	232	513	30.9942	2.7	PDB header: transferase	Chain: A: PDB Molecule: [3-methyl-2-oxobutanoate dehydrogenase	PDBTitle: branched-chain alpha-ketoacid dehydrogenase kinase (bck)2 complxed with atp-gamma-s
66	TPANIC_0074	ugpB	sugar_ABC_superfamily_ATP_binding_cassette_transporter,_binding_protein	1	c3osqA_.1.pdb	100	23	57	455	469	84.8614	1.9	PDB header: fluorescent protein, transport protein	Chain: A: PDB Molecule: maltose-binding periplasmic protein, green fluorescent	PDBTitle: maltose-bound maltose sensor engineered by insertion of circularly2 permuted green fluorescent protein into e. coli maltose binding3 protein at position 175
66	TPANIC_0074	ugpB	sugar_ABC_superfamily_ATP_binding_cassette_transporter,_binding_protein	2	c4ryaA_.2.pdb	100	24	59	466	469	86.7804	1.5	PDB header: transport protein	Chain: A: PDB Molecule: abc transporter substrate binding protein (sorbitol);	PDBTitle: crystal structure of abc transporter solute binding protein avi_35672 from agrobacterium vitis s4, target efi-510645, with bound d-mannitol
66	TPANIC_0074	ugpB	sugar_ABC_superfamily_ATP_binding_cassette_transporter,_binding_protein	3	c4h1gA_.3.pdb	100	18	55	458	469	85.9275	2.15	PDB header: motor protein	Chain: A: PDB Molecule: maltose binding protein-cakar3 motor domain fusion protein;	PDBTitle: structure of candida albicans kar3 motor domain fused to maltose-2 binding protein
66	TPANIC_0074	ugpB	sugar_ABC_superfamily_ATP_binding_cassette_transporter,_binding_protein	4	c4b3nA_.4.pdb	100	18	60	467	469	86.7804	3.3	PDB header: sugar binding protein/ligase	Chain: A: PDB Molecule: maltose-binding periplasmic protein, tripartite	PDBTitle: crystal structure of rhesus trim5alpha pry/spry domain
66	TPANIC_0074	ugpB	sugar_ABC_superfamily_ATP_binding_cassette_transporter,_binding_protein	5	c3h4zC_.5.pdb	100	17	57	461	469	86.1407	2.35	PDB header: allergen	Chain: C: PDB Molecule: maltose-binding periplasmic protein fused with allergen	PDBTitle: crystal structure of an mbp-der p 7 fusion protein
66	TPANIC_0074	ugpB	sugar_ABC_superfamily_ATP_binding_cassette_transporter,_binding_protein	6	c2vgqA_.6.pdb	100	17	57	468	469	87.6333	2.1	PDB header: immune system/transport	Chain: A: PDB Molecule: maltose-binding periplasmic protein,	PDBTitle: crystal structure of human ips-1 card
66	TPANIC_0074	ugpB	sugar_ABC_superfamily_ATP_binding_cassette_transporter,_binding_protein	7	c3ob4A_.7.pdb	100	18	55	457	469	85.7143	2.71	PDB header: allergen	Chain: A: PDB Molecule: maltose abc transporter periplasmic protein, arah 2;	PDBTitle: mbp-fusion protein of the major peanut allergen ara h 2
66	TPANIC_0074	ugpB	sugar_ABC_superfamily_ATP_binding_cassette_transporter,_binding_protein	8	c3waiA_.8.pdb	100	18	55	453	469	84.8614	1.9	PDB header: transferase, transport protein	Chain: A: PDB Molecule: maltose-binding periplasmic protein, transmembrane	PDBTitle: crystal structure of the c-terminal globular domain of2 oligosaccharyltransferase (afaglb-l, o29867_arcfu) from archaeoglobus3 fulgidus as a mbp fusion
66	TPANIC_0074	ugpB	sugar_ABC_superfamily_ATP_binding_cassette_transporter,_binding_protein	9	c3c4mA_.9.pdb	100	18	54	460	469	86.5672	1.95	PDB header: membrane protein	Chain: A: PDB Molecule: fusion protein of maltose-binding periplasmic protein and	PDBTitle: structure of human parathyroid hormone in complex with the2 extracellular domain of its g-protein-coupled receptor (pth1r)
66	TPANIC_0074	ugpB	sugar_ABC_superfamily_ATP_binding_cassette_transporter,_binding_protein	10	c4qvhA_.10.pdb	100	18	55	456	469	85.5011	1.75	PDB header: transferase	Chain: A: PDB Molecule: maltose-binding periplasmic protein;	PDBTitle: crystal structure of the essential mycobacterium tuberculosis2 phosphopantetheinyl transferase pptt, solved as a fusion protein with3 maltose binding protein
66	TPANIC_0074	ugpB	sugar_ABC_superfamily_ATP_binding_cassette_transporter,_binding_protein	11	c3f5fA_.11.pdb	100	18	55	467	469	87.8465	2.65	PDB header: transport, transferase	Chain: A: PDB Molecule: maltose-binding periplasmic protein, heparan	PDBTitle: crystal structure of heparan sulfate 2-o-sulfotransferase2 from gallus gallus as a maltose binding protein fusion.
66	TPANIC_0074	ugpB	sugar_ABC_superfamily_ATP_binding_cassette_transporter,_binding_protein	12	d1eu8a_.12.pdb	100	20	57	461	469	86.1407	1.9	PDB header: sugar binding protein	Chain: A: PDB Molecule: trehalose/maltose binding protein;	PDBTitle: structure of trehalose maltose binding protein from2 thermococcus litoralis
66	TPANIC_0074	ugpB	sugar_ABC_superfamily_ATP_binding_cassette_transporter,_binding_protein	13	c4egcA_.13.pdb	100	18	55	458	469	85.9275	1.99	PDB header: transcription/hydrolase	Chain: A: PDB Molecule: maltose-binding periplasmic protein, homeobox protein six1	PDBTitle: crystal structure of mbp-fused human six1 bound to human eya2 eya2 domain
66	TPANIC_0074	ugpB	sugar_ABC_superfamily_ATP_binding_cassette_transporter,_binding_protein	14	c3dm0A_.14.pdb	100	18	55	456	469	85.5011	2.4	PDB header: sugar binding protein,signaling protein	Chain: A: PDB Molecule: maltose-binding periplasmic protein fused with rack1;	PDBTitle: maltose binding protein fusion with rack1 from a. thaliana
66	TPANIC_0074	ugpB	sugar_ABC_superfamily_ATP_binding_cassette_transporter,_binding_protein	15	c3oaiB_.15.pdb	100	18	55	455	469	85.2878	2.1	PDB header: membrane protein, cell adhesion	Chain: B: PDB Molecule: maltose-binding periplasmic protein, myelin protein p0;	PDBTitle: crystal structure of the extra-cellular domain of human myelin protein2 zero
66	TPANIC_0074	ugpB	sugar_ABC_superfamily_ATP_binding_cassette_transporter,_binding_protein	16	c4kegA_.16.pdb	100	18	55	456	469	85.5011	2.5	PDB header: lipid binding protein	Chain: A: PDB Molecule: maltose-binding periplasmic/palate lung and nasal	PDBTitle: crystal structure of mbp fused human splunc1
66	TPANIC_0074	ugpB	sugar_ABC_superfamily_ATP_binding_cassette_transporter,_binding_protein	17	c3csgA_.17.pdb	100	18	60	457	469	84.6482	1.8	PDB header: de novo protein, sugar binding protein	Chain: A: PDB Molecule: maltose-binding protein monobody ys1 fusion;	PDBTitle: crystal structure of monobody ys1(mbp-74)/maltose binding2 protein fusion complex
66	TPANIC_0074	ugpB	sugar_ABC_superfamily_ATP_binding_cassette_transporter,_binding_protein	18	c4logA_.18.pdb	100	18	57	455	469	84.8614	2.7	PDB header: transcription	Chain: A: PDB Molecule: maltose abc transporter periplasmic protein and nr2e3	PDBTitle: the crystal structure of the orphan nuclear receptor pnr ligand2 binding domain fused with mbp
66	TPANIC_0074	ugpB	sugar_ABC_superfamily_ATP_binding_cassette_transporter,_binding_protein	19	c3mp6A_.19.pdb	100	17	55	465	469	87.42	1.48	PDB header: histone binding protein	Chain: A: PDB Molecule: maltose-binding periplasmic protein, linker, saga-	PDBTitle: complex structure of sgf29 and dimethylated h3k4
66	TPANIC_0074	ugpB	sugar_ABC_superfamily_ATP_binding_cassette_transporter,_binding_protein	20	c3py7A_.20.pdb	100	18	57	469	469	87.8465	2.29	PDB header: viral protein	Chain: A: PDB Molecule: maltose-binding periplasmic protein,paxillin ld1,protein e6	PDBTitle: crystal structure of full-length bovine papillomavirus oncoprotein e62 in complex with ld1 motif of paxillin at 2.3a resolution
67	TPANIC_0075	ugpA	sugar_ABC_superfamily_ATP_binding_cassette_transporter,_membrane_protein	1	c3fh6F_.1.pdb	100	25	9	295	296	96.6216	4.5	PDB header: transport protein	Chain: F: PDB Molecule: maltose transport system permease protein malf;	PDBTitle: crystal structure of the resting state maltose transporter from e.2 coli
67	TPANIC_0075	ugpA	sugar_ABC_superfamily_ATP_binding_cassette_transporter,_membrane_protein	2	c4tqvI_.2.pdb	100	20	2	295	296	98.9865	4.5	PDB header: transport protein	Chain: I: PDB Molecule: algm1;	PDBTitle: crystal structure of a bacterial abc transporter involved in the2 import of the acidic polysaccharide alginate
67	TPANIC_0075	ugpA	sugar_ABC_superfamily_ATP_binding_cassette_transporter,_membrane_protein	3	c2r6gF_.3.pdb	100	29	45	285	296	81.0811	2.8	PDB header: hydrolase/transport protein	Chain: F: PDB Molecule: maltose transport system permease protein malf;	PDBTitle: the crystal structure of the e. coli maltose transporter
67	TPANIC_0075	ugpA	sugar_ABC_superfamily_ATP_binding_cassette_transporter,_membrane_protein	4	d2r6gg1.4.pdb	100	15	9	296	296	96.9595	2.8	PDB header: hydrolase/transport protein	Chain: G: PDB Molecule: maltose transport system permease protein malg;	PDBTitle: the crystal structure of the e. coli maltose transporter
67	TPANIC_0075	ugpA	sugar_ABC_superfamily_ATP_binding_cassette_transporter,_membrane_protein	5	d2r6gf2.5.pdb	100	30	58	285	296	76.6892	2.8	PDB header: hydrolase/transport protein	Chain: F: PDB Molecule: maltose transport system permease protein malf;	PDBTitle: the crystal structure of the e. coli maltose transporter
67	TPANIC_0075	ugpA	sugar_ABC_superfamily_ATP_binding_cassette_transporter,_membrane_protein	6	c4tqvJ_.6.pdb	100	20	7	292	296	96.2838	4.5	PDB header: transport protein	Chain: J: PDB Molecule: algm2;	PDBTitle: crystal structure of a bacterial abc transporter involved in the2 import of the acidic polysaccharide alginate
67	TPANIC_0075	ugpA	sugar_ABC_superfamily_ATP_binding_cassette_transporter,_membrane_protein	7	c2onkC_.7.pdb	100	17	11	289	296	93.9189	3.1	PDB header: membrane protein	Chain: C: PDB Molecule: molybdate/tungstate abc transporter, permease	PDBTitle: abc transporter modbc in complex with its binding protein2 moda
67	TPANIC_0075	ugpA	sugar_ABC_superfamily_ATP_binding_cassette_transporter,_membrane_protein	8	d2onkc1.8.pdb	100	17	11	289	296	93.9189	3.1	PDB header: membrane protein	Chain: C: PDB Molecule: molybdate/tungstate abc transporter, permease	PDBTitle: abc transporter modbc in complex with its binding protein2 moda
67	TPANIC_0075	ugpA	sugar_ABC_superfamily_ATP_binding_cassette_transporter,_membrane_protein	9	c3d31D_.9.pdb	100	18	16	287	296	91.5541	3	PDB header: transport protein	Chain: D: PDB Molecule: sulfate/molybdate abc transporter, permease	PDBTitle: modbc from methanosarcina acetivorans
67	TPANIC_0075	ugpA	sugar_ABC_superfamily_ATP_binding_cassette_transporter,_membrane_protein	10	d3d31c1.10.pdb	100	18	16	287	296	91.5541	3	PDB header: transport protein	Chain: C: PDB Molecule: sulfate/molybdate abc transporter, permease	PDBTitle: modbc from methanosarcina acetivorans
67	TPANIC_0075	ugpA	sugar_ABC_superfamily_ATP_binding_cassette_transporter,_membrane_protein	11	c4ymuC_.11.pdb	100	16	57	294	296	80.0676	2.5	PDB header: protein binding/transport protein	Chain: C: PDB Molecule: abc-type amino acid transport system, permease component;	PDBTitle: crystal structure of an amino acid abc transporter complex with2 arginines and atps
67	TPANIC_0075	ugpA	sugar_ABC_superfamily_ATP_binding_cassette_transporter,_membrane_protein	12	d3dhwa1.12.pdb	99.9	20	70	285	296	72.6351	3.7	PDB header: membrane protein/hydrolase	Chain: A: PDB Molecule: d-methionine transport system permease protein meti;	PDBTitle: crystal structure of methionine importer metni
67	TPANIC_0075	ugpA	sugar_ABC_superfamily_ATP_binding_cassette_transporter,_membrane_protein	13	d2r6gf1.13.pdb	94.1	12	10	51	296	13.8514	2.8	PDB header: hydrolase/transport protein	Chain: F: PDB Molecule: maltose transport system permease protein malf;	PDBTitle: the crystal structure of the e. coli maltose transporter
67	TPANIC_0075	ugpA	sugar_ABC_superfamily_ATP_binding_cassette_transporter,_membrane_protein	14	c4l5eA_.14.pdb	25.6	10	179	209	296	10.1351	1.34	PDB header: protein binding	Chain: A: PDB Molecule: transcriptional regulator (ntrc family);	PDBTitle: crystal structure of a. aeolicus ntrc1 dna binding domain
67	TPANIC_0075	ugpA	sugar_ABC_superfamily_ATP_binding_cassette_transporter,_membrane_protein	15	c1umqA_.15.pdb	22.5	3	179	209	296	10.1351	UNK	PDB header: dna-binding protein	Chain: A: PDB Molecule: photosynthetic apparatus regulatory protein;	PDBTitle: solution structure and dna binding of the effector domain2 from the global regulator prra(rega) from r. sphaeroides:3 insights into dna binding specificity
67	TPANIC_0075	ugpA	sugar_ABC_superfamily_ATP_binding_cassette_transporter,_membrane_protein	16	d1umqa_.16.pdb	22.5	3	179	209	296	10.1351	UNK	PDB header: dna-binding protein	Chain: A: PDB Molecule: photosynthetic apparatus regulatory protein;	PDBTitle: solution structure and dna binding of the effector domain2 from the global regulator prra(rega) from r. sphaeroides:3 insights into dna binding specificity
67	TPANIC_0075	ugpA	sugar_ABC_superfamily_ATP_binding_cassette_transporter,_membrane_protein	17	c2m8gX_.17.pdb	22	23	179	209	296	10.1351	UNK	PDB header: transcription	Chain: X: PDB Molecule: transcriptional regulator;	PDBTitle: structure, function, and tethering of dna-binding domains in 542 transcriptional activators
67	TPANIC_0075	ugpA	sugar_ABC_superfamily_ATP_binding_cassette_transporter,_membrane_protein	18	d1fipa_.18.pdb	17.5	19	179	209	296	10.1351	1.9	PDB header: dna-binding protein	Chain: A: PDB Molecule: factor for inversion stimulation (fis);	PDBTitle: the structure of fis mutant pro61ala illustrates that the kink within2 the long alpha-helix is not due to the presence of the proline3 residue
67	TPANIC_0075	ugpA	sugar_ABC_superfamily_ATP_binding_cassette_transporter,_membrane_protein	19	d1ntca_.19.pdb	16.6	19	179	209	296	10.1351	UNK	PDB header: transcription regulation	Chain: A: PDB Molecule: protein (nitrogen regulation protein (ntrc));	PDBTitle: solution structure of the dna-binding domain of ntrc with2 three alanine substitutions
67	TPANIC_0075	ugpA	sugar_ABC_superfamily_ATP_binding_cassette_transporter,_membrane_protein	20	c2hx6A_.20.pdb	16.4	15	178	203	296	8.44595	UNK	PDB header: hydrolase	Chain: A: PDB Molecule: ribonuclease;	PDBTitle: solution structure analysis of the phage t42 endoribonuclease regb
68	TPANIC_0076	ugpE	sugar_ABC_superfamily_ATP_binding_cassette_transporter,_membrane_protein	1	d2r6gg1.1.pdb	100	29	6	276	276	97.8261	2.8	PDB header: hydrolase/transport protein	Chain: G: PDB Molecule: maltose transport system permease protein malg;	PDBTitle: the crystal structure of the e. coli maltose transporter
68	TPANIC_0076	ugpE	sugar_ABC_superfamily_ATP_binding_cassette_transporter,_membrane_protein	2	c4tqvJ_.2.pdb	100	22	3	270	276	96.7391	4.5	PDB header: transport protein	Chain: J: PDB Molecule: algm2;	PDBTitle: crystal structure of a bacterial abc transporter involved in the2 import of the acidic polysaccharide alginate
68	TPANIC_0076	ugpE	sugar_ABC_superfamily_ATP_binding_cassette_transporter,_membrane_protein	3	c3fh6F_.3.pdb	100	22	1	263	276	94.9275	4.5	PDB header: transport protein	Chain: F: PDB Molecule: maltose transport system permease protein malf;	PDBTitle: crystal structure of the resting state maltose transporter from e.2 coli
68	TPANIC_0076	ugpE	sugar_ABC_superfamily_ATP_binding_cassette_transporter,_membrane_protein	4	c4tqvI_.4.pdb	100	22	2	267	276	96.0145	4.5	PDB header: transport protein	Chain: I: PDB Molecule: algm1;	PDBTitle: crystal structure of a bacterial abc transporter involved in the2 import of the acidic polysaccharide alginate
68	TPANIC_0076	ugpE	sugar_ABC_superfamily_ATP_binding_cassette_transporter,_membrane_protein	5	d2onkc1.5.pdb	100	20	1	263	276	94.9275	3.1	PDB header: membrane protein	Chain: C: PDB Molecule: molybdate/tungstate abc transporter, permease	PDBTitle: abc transporter modbc in complex with its binding protein2 moda
68	TPANIC_0076	ugpE	sugar_ABC_superfamily_ATP_binding_cassette_transporter,_membrane_protein	6	c2onkC_.6.pdb	100	20	1	263	276	94.9275	3.1	PDB header: membrane protein	Chain: C: PDB Molecule: molybdate/tungstate abc transporter, permease	PDBTitle: abc transporter modbc in complex with its binding protein2 moda
68	TPANIC_0076	ugpE	sugar_ABC_superfamily_ATP_binding_cassette_transporter,_membrane_protein	7	c2r6gF_.7.pdb	100	24	46	260	276	77.5362	2.8	PDB header: hydrolase/transport protein	Chain: F: PDB Molecule: maltose transport system permease protein malf;	PDBTitle: the crystal structure of the e. coli maltose transporter
68	TPANIC_0076	ugpE	sugar_ABC_superfamily_ATP_binding_cassette_transporter,_membrane_protein	8	c3d31D_.8.pdb	100	18	10	262	276	91.3043	3	PDB header: transport protein	Chain: D: PDB Molecule: sulfate/molybdate abc transporter, permease	PDBTitle: modbc from methanosarcina acetivorans
68	TPANIC_0076	ugpE	sugar_ABC_superfamily_ATP_binding_cassette_transporter,_membrane_protein	9	d3d31c1.9.pdb	100	18	10	262	276	91.3043	3	PDB header: transport protein	Chain: C: PDB Molecule: sulfate/molybdate abc transporter, permease	PDBTitle: modbc from methanosarcina acetivorans
68	TPANIC_0076	ugpE	sugar_ABC_superfamily_ATP_binding_cassette_transporter,_membrane_protein	10	d2r6gf2.10.pdb	100	24	55	260	276	74.2754	2.8	PDB header: hydrolase/transport protein	Chain: F: PDB Molecule: maltose transport system permease protein malf;	PDBTitle: the crystal structure of the e. coli maltose transporter
68	TPANIC_0076	ugpE	sugar_ABC_superfamily_ATP_binding_cassette_transporter,_membrane_protein	11	c4ymuC_.11.pdb	100	12	54	267	276	77.1739	2.5	PDB header: protein binding/transport protein	Chain: C: PDB Molecule: abc-type amino acid transport system, permease component;	PDBTitle: crystal structure of an amino acid abc transporter complex with2 arginines and atps
68	TPANIC_0076	ugpE	sugar_ABC_superfamily_ATP_binding_cassette_transporter,_membrane_protein	12	d3dhwa1.12.pdb	99.9	17	67	260	276	69.9275	3.7	PDB header: membrane protein/hydrolase	Chain: A: PDB Molecule: d-methionine transport system permease protein meti;	PDBTitle: crystal structure of methionine importer metni
68	TPANIC_0076	ugpE	sugar_ABC_superfamily_ATP_binding_cassette_transporter,_membrane_protein	13	d2r6gf1.13.pdb	64.5	23	13	38	276	9.05797	2.8	PDB header: hydrolase/transport protein	Chain: F: PDB Molecule: maltose transport system permease protein malf;	PDBTitle: the crystal structure of the e. coli maltose transporter
68	TPANIC_0076	ugpE	sugar_ABC_superfamily_ATP_binding_cassette_transporter,_membrane_protein	14	c2m8gX_.14.pdb	45.1	23	157	187	276	10.8696	UNK	PDB header: transcription	Chain: X: PDB Molecule: transcriptional regulator;	PDBTitle: structure, function, and tethering of dna-binding domains in 542 transcriptional activators
68	TPANIC_0076	ugpE	sugar_ABC_superfamily_ATP_binding_cassette_transporter,_membrane_protein	15	c2hx6A_.15.pdb	41.5	19	156	181	276	9.05797	UNK	PDB header: hydrolase	Chain: A: PDB Molecule: ribonuclease;	PDBTitle: solution structure analysis of the phage t42 endoribonuclease regb
68	TPANIC_0076	ugpE	sugar_ABC_superfamily_ATP_binding_cassette_transporter,_membrane_protein	16	c4l5eA_.16.pdb	37.7	13	157	187	276	10.8696	1.34	PDB header: protein binding	Chain: A: PDB Molecule: transcriptional regulator (ntrc family);	PDBTitle: crystal structure of a. aeolicus ntrc1 dna binding domain
68	TPANIC_0076	ugpE	sugar_ABC_superfamily_ATP_binding_cassette_transporter,_membrane_protein	17	c1umqA_.17.pdb	33.9	10	157	187	276	10.8696	UNK	PDB header: dna-binding protein	Chain: A: PDB Molecule: photosynthetic apparatus regulatory protein;	PDBTitle: solution structure and dna binding of the effector domain2 from the global regulator prra(rega) from r. sphaeroides:3 insights into dna binding specificity
68	TPANIC_0076	ugpE	sugar_ABC_superfamily_ATP_binding_cassette_transporter,_membrane_protein	18	d1umqa_.18.pdb	33.9	10	157	187	276	10.8696	UNK	PDB header: dna-binding protein	Chain: A: PDB Molecule: photosynthetic apparatus regulatory protein;	PDBTitle: solution structure and dna binding of the effector domain2 from the global regulator prra(rega) from r. sphaeroides:3 insights into dna binding specificity
68	TPANIC_0076	ugpE	sugar_ABC_superfamily_ATP_binding_cassette_transporter,_membrane_protein	19	d1ntca_.19.pdb	31.8	19	157	187	276	10.8696	UNK	PDB header: transcription regulation	Chain: A: PDB Molecule: protein (nitrogen regulation protein (ntrc));	PDBTitle: solution structure of the dna-binding domain of ntrc with2 three alanine substitutions
68	TPANIC_0076	ugpE	sugar_ABC_superfamily_ATP_binding_cassette_transporter,_membrane_protein	20	d1fipa_.20.pdb	28.5	6	157	187	276	10.8696	1.9	PDB header: dna-binding protein	Chain: A: PDB Molecule: factor for inversion stimulation (fis);	PDBTitle: the structure of fis mutant pro61ala illustrates that the kink within2 the long alpha-helix is not due to the presence of the proline3 residue
69	TPANIC_0077	capD	capsular_polysaccharide_biosynthesis_protein_CapD	1	c3pvzD_.1.pdb	100	23	162	532	538	68.7732	2.1	PDB header: lyase	Chain: D: PDB Molecule: udp-n-acetylglucosamine 4,6-dehydratase;	PDBTitle: udp-n-acetylglucosamine 4,6-dehydratase from vibrio fischeri
69	TPANIC_0077	capD	capsular_polysaccharide_biosynthesis_protein_CapD	2	c4j2oD_.2.pdb	100	31	183	513	538	61.3383	2.65	PDB header: isomerase	Chain: D: PDB Molecule: udp-n-acetylglucosamine 4,6-dehydratase/5-epimerase;	PDBTitle: crystal structure of nadp-bound wbjb from a. baumannii community2 strain d1279779
69	TPANIC_0077	capD	capsular_polysaccharide_biosynthesis_protein_CapD	3	c3nzoB_.3.pdb	100	24	158	467	538	57.4349	2.1	PDB header: lyase	Chain: B: PDB Molecule: udp-n-acetylglucosamine 4,6-dehydratase;	PDBTitle: udp-n-acetylglucosamine 4,6-dehydratase from vibrio fischeri.
69	TPANIC_0077	capD	capsular_polysaccharide_biosynthesis_protein_CapD	4	c1z45A_.4.pdb	100	20	186	511	538	60.4089	1.85	PDB header: isomerase	Chain: A: PDB Molecule: gal10 bifunctional protein;	PDBTitle: crystal structure of the gal10 fusion protein galactose2 mutarotase/udp-galactose 4-epimerase from saccharomyces cerevisiae3 complexed with nad, udp-glucose, and galactose
69	TPANIC_0077	capD	capsular_polysaccharide_biosynthesis_protein_CapD	5	c1z7eC_.5.pdb	100	22	180	505	538	60.4089	3	PDB header: hydrolase	Chain: C: PDB Molecule: protein arna;	PDBTitle: crystal structure of full length arna
69	TPANIC_0077	capD	capsular_polysaccharide_biosynthesis_protein_CapD	6	c3w1vA_.6.pdb	100	30	176	521	538	64.1264	2.1	PDB header: lyase	Chain: A: PDB Molecule: capsular polysaccharide synthesis enzyme cap8e;	PDBTitle: crystal structure of capsular polysaccharide synthesizing enzyme cape2 from staphylococcus aureus in complex with inihibitor
69	TPANIC_0077	capD	capsular_polysaccharide_biosynthesis_protein_CapD	7	d1i24a_.7.pdb	100	21	185	513	538	60.9665	1.2	PDB header: biosynthetic protein	Chain: A: PDB Molecule: sulfolipid biosynthesis protein sqd1;	PDBTitle: high resolution crystal structure of the wild-type protein sqd1, with2 nad and udp-glucose
69	TPANIC_0077	capD	capsular_polysaccharide_biosynthesis_protein_CapD	8	c2gn9B_.8.pdb	100	28	183	487	538	56.5056	2.8	PDB header: lyase	Chain: B: PDB Molecule: udp-glcnac c6 dehydratase;	PDBTitle: crystal structure of udp-glcnac inverting 4,6-dehydratase in complex2 with nadp and udp-glc
69	TPANIC_0077	capD	capsular_polysaccharide_biosynthesis_protein_CapD	9	c4tqgA_.9.pdb	100	26	181	487	538	56.8773	2.2	PDB header: sugar binding protein	Chain: A: PDB Molecule: putative dtdp-d-glucose 4 6-dehydratase;	PDBTitle: crystal structure of megavirus udp-glcnac 4,6-dehydratase, 5-epimerase2 mg534
69	TPANIC_0077	capD	capsular_polysaccharide_biosynthesis_protein_CapD	10	c2zklA_.10.pdb	100	21	187	446	538	48.1413	2.61	PDB header: isomerase	Chain: A: PDB Molecule: capsular polysaccharide synthesis enzyme cap5f;	PDBTitle: crystal structure of capsular polysaccharide assembling protein capf2 from staphylococcus aureus
69	TPANIC_0077	capD	capsular_polysaccharide_biosynthesis_protein_CapD	11	d1rkxa_.11.pdb	100	23	180	527	538	64.4981	1.8	PDB header: lyase	Chain: A: PDB Molecule: cdp-glucose-4,6-dehydratase;	PDBTitle: crystal structure at 1.8 angstrom of cdp-d-glucose 4,6-2 dehydratase from yersinia pseudotuberculosis
69	TPANIC_0077	capD	capsular_polysaccharide_biosynthesis_protein_CapD	12	c4dqvA_.12.pdb	100	20	159	446	538	53.3457	2.3	PDB header: ligase	Chain: A: PDB Molecule: probable peptide synthetase nrp (peptide synthase);	PDBTitle: crystal structure of reductase (r) domain of non-ribosomal peptide2 synthetase from mycobacterium tuberculosis
69	TPANIC_0077	capD	capsular_polysaccharide_biosynthesis_protein_CapD	13	d1wvga1.13.pdb	100	20	180	527	538	64.4981	1.8	PDB header: lyase	Chain: A: PDB Molecule: cdp-glucose 4,6-dehydratase;	PDBTitle: structure of cdp-d-glucose 4,6-dehydratase from salmonella typhi
69	TPANIC_0077	capD	capsular_polysaccharide_biosynthesis_protein_CapD	14	c4lisA_.14.pdb	100	22	185	515	538	61.3383	2.8	PDB header: isomerase	Chain: A: PDB Molecule: udp-glucose 4-epimerase;	PDBTitle: crystal structure of udp-galactose-4-epimerase from aspergillus2 nidulans
69	TPANIC_0077	capD	capsular_polysaccharide_biosynthesis_protein_CapD	15	d1kewa_.15.pdb	100	20	187	514	538	60.7807	1.8	PDB header: lyase	Chain: A: PDB Molecule: dtdp-d-glucose 4,6-dehydratase;	PDBTitle: the crystal structure of dtdp-d-glucose 4,6-dehydratase (rmlb) from2 salmonella enterica serovar typhimurium with thymidine diphosphate3 bound
69	TPANIC_0077	capD	capsular_polysaccharide_biosynthesis_protein_CapD	16	d1e6ua_.16.pdb	100	21	184	508	538	60.223	1.45	PDB header: epimerase/reductase	Chain: A: PDB Molecule: gdp-fucose synthetase;	PDBTitle: gdp 4-keto-6-deoxy-d-mannose epimerase reductase
69	TPANIC_0077	capD	capsular_polysaccharide_biosynthesis_protein_CapD	17	c1n7gB_.17.pdb	100	20	186	514	538	60.9665	2.2	PDB header: lyase	Chain: B: PDB Molecule: gdp-d-mannose-4,6-dehydratase;	PDBTitle: crystal structure of the gdp-mannose 4,6-dehydratase2 ternary complex with nadph and gdp-rhamnose.
69	TPANIC_0077	capD	capsular_polysaccharide_biosynthesis_protein_CapD	18	d1oc2a_.18.pdb	100	21	186	529	538	63.7546	1.5	PDB header: lyase	Chain: A: PDB Molecule: dtdp-glucose 4,6-dehydratase;	PDBTitle: the structure of nadh in the dtdp-d-glucose dehydratase2 (rmlb) enzyme
69	TPANIC_0077	capD	capsular_polysaccharide_biosynthesis_protein_CapD	19	c2v6gA_.19.pdb	100	15	186	530	538	63.9405	2.3	PDB header: oxidoreductase	Chain: A: PDB Molecule: progesterone 5-beta-reductase;	PDBTitle: structure of progesterone 5beta-reductase from digitalis2 lanata in complex with nadp
69	TPANIC_0077	capD	capsular_polysaccharide_biosynthesis_protein_CapD	20	c2hrzA_.20.pdb	100	18	182	530	538	64.684	1.85	PDB header: structural genomics, unknown function	Chain: A: PDB Molecule: nucleoside-diphosphate-sugar epimerase;	PDBTitle: the crystal structure of the nucleoside-diphosphate-sugar epimerase2 from agrobacterium tumefaciens
70	TPANIC_0078		DegT/DnrJ/EryC1/StrS_family_pyridoxal_dependent_aminotransferase	1	c3bcxA_.1.pdb	100	24	7	402	412	95.8738	2.4	PDB header: transferase	Chain: A: PDB Molecule: cdp-6-deoxy-l-threo-d-glycero-4-hexulose-3-	PDBTitle: e1 dehydrase
70	TPANIC_0078		DegT/DnrJ/EryC1/StrS_family_pyridoxal_dependent_aminotransferase	2	c4k2bA_.2.pdb	100	18	1	404	412	97.8155	2.31	PDB header: transferase	Chain: A: PDB Molecule: ntd biosynthesis operon protein ntda;	PDBTitle: crystal structure of ntda from bacillus subtilis in complex with the2 internal aldimine
70	TPANIC_0078		DegT/DnrJ/EryC1/StrS_family_pyridoxal_dependent_aminotransferase	3	c2c7tA_.3.pdb	100	24	31	405	412	90.7767	2.1	PDB header: transferase	Chain: A: PDB Molecule: glutamine-2-deoxy-scyllo-inosose	PDBTitle: crystal structure of the plp-bound form of btrr,2 a dual functional aminotransferase involved in butirosin3 biosynthesis.
70	TPANIC_0078		DegT/DnrJ/EryC1/StrS_family_pyridoxal_dependent_aminotransferase	4	c2r0tA_.4.pdb	100	20	25	399	412	90.7767	1.9	PDB header: transferase	Chain: A: PDB Molecule: pyridoxamine 5-phosphate-dependent dehydrase;	PDBTitle: crystal sructure of gdp-4-keto-6-deoxymannose-3-dehydratase2 with a trapped plp-glutamate geminal diamine
70	TPANIC_0078		DegT/DnrJ/EryC1/StrS_family_pyridoxal_dependent_aminotransferase	5	c2po3B_.5.pdb	100	25	20	407	412	93.932	2.1	PDB header: transferase	Chain: B: PDB Molecule: 4-dehydrase;	PDBTitle: crystal structure analysis of desi in the presence of its2 tdp-sugar product
70	TPANIC_0078		DegT/DnrJ/EryC1/StrS_family_pyridoxal_dependent_aminotransferase	6	c4lc3B_.6.pdb	100	32	25	407	412	92.7184	1.6	PDB header: transferase	Chain: B: PDB Molecule: putative udp-4-amino-4-deoxy-l-arabinose--oxoglutarate	PDBTitle: x-ray crystal structure of a putative udp-4-amino-4-deoxy-l-arabinose-2 -oxoglutarate aminotransferase from burkholderia cenocepacia
70	TPANIC_0078		DegT/DnrJ/EryC1/StrS_family_pyridoxal_dependent_aminotransferase	7	d1mdoa_.7.pdb	100	33	24	402	412	91.7476	1.7	PDB header: transferase	Chain: A: PDB Molecule: arnb aminotransferase;	PDBTitle: crystal structure of arnb aminotransferase with pyridomine 5'2 phosphate
70	TPANIC_0078		DegT/DnrJ/EryC1/StrS_family_pyridoxal_dependent_aminotransferase	8	d2fnua1.8.pdb	100	28	24	405	412	92.4757	1.5	PDB header: transferase	Chain: A: PDB Molecule: aminotransferase;	PDBTitle: psec aminotransferase with external aldimine
70	TPANIC_0078		DegT/DnrJ/EryC1/StrS_family_pyridoxal_dependent_aminotransferase	9	d1b9ha_.9.pdb	100	25	30	404	412	90.7767	2	PDB header: rifamycin biosynthesis (rifd gene)	Chain: A: PDB Molecule: protein (3-amino-5-hydroxybenzoic acid synthase);	PDBTitle: crystal structure of 3-amino-5-hydroxybenzoic acid (ahba) synthase
70	TPANIC_0078		DegT/DnrJ/EryC1/StrS_family_pyridoxal_dependent_aminotransferase	10	d1o69a_.10.pdb	100	21	37	403	412	88.835	1.84	PDB header: structural genomics, unknown function	Chain: A: PDB Molecule: aminotransferase;	PDBTitle: crystal structure of a plp-dependent enzyme
70	TPANIC_0078		DegT/DnrJ/EryC1/StrS_family_pyridoxal_dependent_aminotransferase	11	c2ogeC_.11.pdb	100	26	25	405	412	92.233	2.05	PDB header: transferase	Chain: C: PDB Molecule: transaminase;	PDBTitle: x-ray structure of s. venezuelae desv in its internal2 aldimine form
70	TPANIC_0078		DegT/DnrJ/EryC1/StrS_family_pyridoxal_dependent_aminotransferase	12	c3dr4B_.12.pdb	100	29	25	402	412	91.5049	1.6	PDB header: transferase	Chain: B: PDB Molecule: putative perosamine synthetase;	PDBTitle: gdp-perosamine synthase k186a mutant from caulobacter2 crescentus with bound sugar ligand
70	TPANIC_0078		DegT/DnrJ/EryC1/StrS_family_pyridoxal_dependent_aminotransferase	13	c3ju7B_.13.pdb	100	19	24	400	412	91.2621	2.19	PDB header: transferase	Chain: B: PDB Molecule: putative plp-dependent aminotransferase;	PDBTitle: crystal structure of putative plp-dependent aminotransferase2 (np_978343.1) from bacillus cereus atcc 10987 at 2.19 a resolution
70	TPANIC_0078		DegT/DnrJ/EryC1/StrS_family_pyridoxal_dependent_aminotransferase	14	c3uwcA_.14.pdb	100	24	25	404	412	91.9903	1.8	PDB header: transferase	Chain: A: PDB Molecule: nucleotide-sugar aminotransferase;	PDBTitle: structure of an aminotransferase (degt-dnrj-eryc1-strs family) from2 coxiella burnetii in complex with pmp
70	TPANIC_0078		DegT/DnrJ/EryC1/StrS_family_pyridoxal_dependent_aminotransferase	15	c3nysA_.15.pdb	100	26	25	399	412	90.7767	1.45	PDB header: transferase	Chain: A: PDB Molecule: aminotransferase wbpe;	PDBTitle: x-ray structure of the k185a mutant of wbpe (wlbe) from pseudomonas2 aeruginosa in complex with plp at 1.45 angstrom resolution
70	TPANIC_0078		DegT/DnrJ/EryC1/StrS_family_pyridoxal_dependent_aminotransferase	16	c4xauG_.16.pdb	100	23	23	399	412	91.2621	3	PDB header: transferase	Chain: G: PDB Molecule: putative aminotransferase;	PDBTitle: crystal structure of ats13 from actinomadura melliaura
70	TPANIC_0078		DegT/DnrJ/EryC1/StrS_family_pyridoxal_dependent_aminotransferase	17	c3frkB_.17.pdb	100	25	35	401	412	88.835	2.15	PDB header: transferase	Chain: B: PDB Molecule: qdtb;	PDBTitle: x-ray structure of qdtb from t. thermosaccharolyticum in2 complex with a plp:tdp-3-aminoquinovose aldimine
70	TPANIC_0078		DegT/DnrJ/EryC1/StrS_family_pyridoxal_dependent_aminotransferase	18	c4qgrA_.18.pdb	100	27	33	404	412	90.0485	1.75	PDB header: transferase	Chain: A: PDB Molecule: degt/dnrj/eryc1/strs aminotransferase;	PDBTitle: crystal structure of a degt dnrj eryc1 strs aminotransferase from2 brucella abortus
70	TPANIC_0078		DegT/DnrJ/EryC1/StrS_family_pyridoxal_dependent_aminotransferase	19	c4ytjC_.19.pdb	100	25	25	400	412	91.0194	2.47	PDB header: transferase	Chain: C: PDB Molecule: cals13;	PDBTitle: crystal structure of sugar aminotransferase cals13 from micromonospora2 echinospora
70	TPANIC_0078		DegT/DnrJ/EryC1/StrS_family_pyridoxal_dependent_aminotransferase	20	c4wxfC_.20.pdb	100	15	23	404	412	92.4757	2.4	PDB header: transferase	Chain: C: PDB Molecule: serine hydroxymethyltransferase;	PDBTitle: crystal structure of l-serine hydroxymethyltransferase in complex with2 glycine
71	TPANIC_0079	coxL	bifunctional_aldehyde_oxidase/xanthine_dehydrogenase	1	c1sb3D_.1.pdb	100	16	4	737	740	99.0541	2.2	PDB header: oxidoreductase	Chain: D: PDB Molecule: 4-hydroxybenzoyl-coa reductase alpha subunit;	PDBTitle: structure of 4-hydroxybenzoyl-coa reductase from thauera2 aromatica
71	TPANIC_0079	coxL	bifunctional_aldehyde_oxidase/xanthine_dehydrogenase	2	c1ffvB_.2.pdb	100	16	1	731	740	98.6486	2.25	PDB header: hydrolase	Chain: B: PDB Molecule: cutl, molybdoprotein of carbon monoxide	PDBTitle: carbon monoxide dehydrogenase from hydrogenophaga2 pseudoflava
71	TPANIC_0079	coxL	bifunctional_aldehyde_oxidase/xanthine_dehydrogenase	3	c2w54F_.3.pdb	100	16	4	738	740	99.1892	3.3	PDB header: oxidoreductase	Chain: F: PDB Molecule: xanthine dehydrogenase;	PDBTitle: crystal structure of xanthine dehydrogenase from rhodobacter2 capsulatus in complex with bound inhibitor pterin-6-aldehyde
71	TPANIC_0079	coxL	bifunctional_aldehyde_oxidase/xanthine_dehydrogenase	4	c1n62E_.4.pdb	100	14	1	731	740	98.6486	1.09	PDB header: oxidoreductase	Chain: E: PDB Molecule: carbon monoxide dehydrogenase large chain;	PDBTitle: crystal structure of the mo,cu-co dehydrogenase (codh), n-2 butylisocyanide-bound state
71	TPANIC_0079	coxL	bifunctional_aldehyde_oxidase/xanthine_dehydrogenase	5	c1wygA_.5.pdb	100	16	4	731	740	98.2432	2.6	PDB header: oxidoreductase	Chain: A: PDB Molecule: xanthine dehydrogenase/oxidase;	PDBTitle: crystal structure of a rat xanthine dehydrogenase triple mutant2 (c535a, c992r and c1324s)
71	TPANIC_0079	coxL	bifunctional_aldehyde_oxidase/xanthine_dehydrogenase	6	c1t3qB_.6.pdb	100	15	2	731	740	98.5135	1.8	PDB header: oxidoreductase	Chain: B: PDB Molecule: quinoline 2-oxidoreductase large subunit;	PDBTitle: crystal structure of quinoline 2-oxidoreductase from pseudomonas2 putida 86
71	TPANIC_0079	coxL	bifunctional_aldehyde_oxidase/xanthine_dehydrogenase	7	c3eubL_.7.pdb	100	16	4	731	740	98.2432	2.6	PDB header: oxidoreductase	Chain: L: PDB Molecule: xanthine dehydrogenase/oxidase;	PDBTitle: crystal structure of desulfo-xanthine oxidase with xanthine
71	TPANIC_0079	coxL	bifunctional_aldehyde_oxidase/xanthine_dehydrogenase	8	c3zyvA_.8.pdb	100	15	4	733	740	98.5135	2.54	PDB header: oxidoreductase	Chain: A: PDB Molecule: aox3;	PDBTitle: crystal structure of the mouse liver aldehyde oxidase 3 (maox3)
71	TPANIC_0079	coxL	bifunctional_aldehyde_oxidase/xanthine_dehydrogenase	9	c4uhxA_.9.pdb	100	16	4	733	740	98.5135	2.7	PDB header: oxidoreductase	Chain: A: PDB Molecule: aldehyde oxidase;	PDBTitle: human aldehyde oxidase in complex with phthalazine and thioridazine
71	TPANIC_0079	coxL	bifunctional_aldehyde_oxidase/xanthine_dehydrogenase	10	c1vlbA_.10.pdb	100	14	2	733	740	98.7838	1.28	PDB header: oxidoreductase	Chain: A: PDB Molecule: aldehyde oxidoreductase;	PDBTitle: structure refinement of the aldehyde oxidoreductase from2 desulfovibrio gigas at 1.28 a
71	TPANIC_0079	coxL	bifunctional_aldehyde_oxidase/xanthine_dehydrogenase	11	c1dgjA_.11.pdb	100	14	1	731	740	98.6486	2.8	PDB header: oxidoreductase	Chain: A: PDB Molecule: aldehyde oxidoreductase;	PDBTitle: crystal structure of the aldehyde oxidoreductase from2 desulfovibrio desulfuricans atcc 27774
71	TPANIC_0079	coxL	bifunctional_aldehyde_oxidase/xanthine_dehydrogenase	12	d1rm6a2.12.pdb	100	15	119	737	740	83.5135	1.6	PDB header: oxidoreductase	Chain: A: PDB Molecule: 4-hydroxybenzoyl-coa reductase alpha subunit;	PDBTitle: structure of 4-hydroxybenzoyl-coa reductase from thauera2 aromatica
71	TPANIC_0079	coxL	bifunctional_aldehyde_oxidase/xanthine_dehydrogenase	13	d1jrob2.13.pdb	100	16	125	738	740	82.8378	2.7	PDB header: oxidoreductase	Chain: B: PDB Molecule: xanthine dehydrogenase, chain b;	PDBTitle: crystal structure of xanthine dehydrogenase from rhodobacter2 capsulatus
71	TPANIC_0079	coxL	bifunctional_aldehyde_oxidase/xanthine_dehydrogenase	14	d1n62b2.14.pdb	100	13	119	731	740	82.7027	1.09	PDB header: oxidoreductase	Chain: B: PDB Molecule: carbon monoxide dehydrogenase large chain;	PDBTitle: crystal structure of the mo,cu-co dehydrogenase (codh), n-2 butylisocyanide-bound state
71	TPANIC_0079	coxL	bifunctional_aldehyde_oxidase/xanthine_dehydrogenase	15	d1ffvb2.15.pdb	100	13	118	731	740	82.8378	2.25	PDB header: hydrolase	Chain: B: PDB Molecule: cutl, molybdoprotein of carbon monoxide	PDBTitle: carbon monoxide dehydrogenase from hydrogenophaga2 pseudoflava
71	TPANIC_0079	coxL	bifunctional_aldehyde_oxidase/xanthine_dehydrogenase	16	d1t3qb2.16.pdb	100	15	141	731	740	79.7297	1.8	PDB header: oxidoreductase	Chain: B: PDB Molecule: quinoline 2-oxidoreductase large subunit;	PDBTitle: crystal structure of quinoline 2-oxidoreductase from pseudomonas2 putida 86
71	TPANIC_0079	coxL	bifunctional_aldehyde_oxidase/xanthine_dehydrogenase	17	d1v97a5.17.pdb	100	15	127	731	740	81.6216	1.94	PDB header: oxidoreductase	Chain: A: PDB Molecule: xanthine dehydrogenase;	PDBTitle: crystal structure of bovine milk xanthine dehydrogenase fyx-051 bound2 form
71	TPANIC_0079	coxL	bifunctional_aldehyde_oxidase/xanthine_dehydrogenase	18	d1vlba4.18.pdb	100	14	126	733	740	82.027	1.28	PDB header: oxidoreductase	Chain: A: PDB Molecule: aldehyde oxidoreductase;	PDBTitle: structure refinement of the aldehyde oxidoreductase from2 desulfovibrio gigas at 1.28 a
71	TPANIC_0079	coxL	bifunctional_aldehyde_oxidase/xanthine_dehydrogenase	19	d1dgja4.19.pdb	100	13	119	731	740	82.7027	2.8	PDB header: oxidoreductase	Chain: A: PDB Molecule: aldehyde oxidoreductase;	PDBTitle: crystal structure of the aldehyde oxidoreductase from2 desulfovibrio desulfuricans atcc 27774
71	TPANIC_0079	coxL	bifunctional_aldehyde_oxidase/xanthine_dehydrogenase	20	c3hrdE_.20.pdb	100	17	2	405	740	54.4595	2.2	PDB header: oxidoreductase	Chain: E: PDB Molecule: nicotinate dehydrogenase large molybdopterin	PDBTitle: crystal structure of nicotinate dehydrogenase
[truncated: 18,140 more rows]

## Sheet: S1 Part 2
Table S1 (part 2). Raw unedited Phyre2 data corresponding to 780 T. pallidum proteins modeled with high confidence (≥90% confidence; ≥10 alignment coverage)
[truncated: 12,179 more rows]
