# Supplementary material for: Functional insights from proteome-wide structural modeling of Treponema pallidum subspecies pallidum, the causative agent of syphilis
Source: BMC Struct Biol. 2018 May 16;18:7. doi: 10.1186/s12900-018-0086-3 (PMC5956850; doi:10.1186/s12900-018-0086-3)
Supplement: Supplementary file 2 — Table S2. T. pallidum proteins (N = 150) modeled by Phyre2 with confidence scores below 90% and annotated in the published T. pallidum proteome as hypothetical/putative membrane proteins. (XLSX 34 kb) [file 12900_2018_86_MOESM2_ESM.xlsx]

## Sheet: S2
Table S2. T. pallidum proteins (N=150) modeled by Phyre2 with confidence scores below 90% and annotated in the published T. pallidum proteome as hypothetical/putative membrane proteins.
Treponema pallidum subspecies pallidum (Nichols) Genomic Annotation		Phyre2 Modeling
Protein	Annotated Protein Function	Rank	PDB Template/Model	Confidence (%)	Sequence ID (%)	Qstart	Qend	Length (AA)	% Coverage	Resolution (Å)	Template Info (PDB Classification)	Template Info (PDB Molecule)	Template Info (PDB Structure Title)
TPANIC_0004	Hypothetical protein	1	2E0G	42	7	49	106	145	39.3103	UNK	Replication	Chromosomal replication initiator protein DnaA	DnaA N-terminal domain
TPANIC_0006	Hypothetical protein	1	4N2Z	22.2	13	32	55	55	41.8182	1.8	Hydrolase	GH62 arabinofuranosidase	Crystal structure of the alpha-L-arabinofuranosidase PaAbf62A from Podospora anserina in complex with cellotriose
TPANIC_0021	Hypothetical protein	1	2QFF	31.5	13	36	65	88	32.9545	1.8	Hydrolase inhibitor	Hypothetical protein	Crystal structure of staphylococcal complement inhibitor
TPANIC_0022	Hypothetical protein	1	1TF2	49.6	17	586	696	722	15.2355	2.9	Protein transport	Preprotein translocase SecA subunit	Crystal structure of SecA:ADP in an open conformation from Bacillus subtilis
TPANIC_0031	Hypothetical protein	1	2WJ9	18.3	50	27	40	92	14.1304	1.62	Hydrolase inhibitor	Intergenic region protein	ArdB
TPANIC_0033	Putative membrane protein	1	2KA2	72.8	33	124	141	203	8.37438	UNK	Membrane protein	BCL2/adenovirus E1B 19 kDa protein-interacting	Solution nmr structure of BNIP3 transmembrane peptide dimer in detergent micelles with His173-Ser172 intermonomer hydrogen bond restraints
TPANIC_0039	Hypothetical protein	1	1RQ2	16	32	17	35	52	34.6154	1.86	Cell cycle, signaling protein	Cell division protein FtsZ	Mycobacterium tuberculosis FtsZ in complex with citrate
TPANIC_0046	Hypothetical protein	1	1I94	72.8	13	37	109	233	30.9013	3.2	Ribosome	30s ribosomal protein S2	Crystal structures of the small ribosomal subunit with tetracycline, edeine and if3
TPANIC_0049	Hypothetical protein	1	3VVA	30.2	17	26	68	101	41.5842	2.59	Oxidoreductase/oxidoreductase inhibitor	Alternative oxidase, mitochondrial	Crystal structure of cyanide-insensitive alternative oxidase from Trypanosoma brucei with ascofuranone derivative
TPANIC_0059	Hypothetical protein	1	2K48	18	56	24	39	75	20	UNK	Viral protein	Nucleoprotein	NMR structure of the N-terminal coiled coil domain of the Andes hantavirus nucleocapsid protein
TPANIC_0064	Hypothetical protein	1	4H9S	81.5	18	91	191	191	52.356	2.6	DNA binding protein/apoptosis	Death domain-associated protein 6	Complex structure 6 of DAXX/H3.3(sub7)/H4
TPANIC_0069	Hypothetical protein	1	1QPX	26.3	27	128	149	176	11.9318	2.4	Chaperone	PapD chaperone	Crystal structures of self-capping PapD chaperone homodimers
TPANIC_0070	Putative membrane protein	1	3EB7	57.8	17	45	81	128	28.125	2.3	Toxin	Insecticidal delta-endotoxin Cry8Ea1	Crystal structure of insecticidal delta-endotoxin CryEa1 from Bacillus thuringiensis at 2.2 angstroms resolution
TPANIC_0088	Hypothetical protein	1	2HEP	22.9	31	189	204	204	7.35294	UNK	Unknown function	UPF0291 protein YnzC	Solution NMR structure of the UPF0291 protein YnzC from Bacillus subtilis. Northeast structural genomics target SR384.
TPANIC_0110	Hypothetical protein	1	3HL0	82.7	20	255	352	577	16.8111	1.6	Oxidoreductase	Maleylacetate reductase	Crystal structure of maleylacetate reductase from Agrobacterium tumefaciens
TPANIC_0126a	Hypothetical protein	1	4JF7	64.9	30	120	152	216	14.8148	2.5	Viral protein	Hemagglutinin-neuraminidase	Structure of the parainfluenza virus 5 (PIV5) hemagglutinin-neuraminidase (HN) ectodomain
TPANIC_0126d	Hypothetical protein	1	3ADI	22.8	10	75	105	107	28.0374	3.2	Gene regulation/RNA	F21M12.9 protein	Structure of Arabidopsis HYL1 and its molecular implications for miRNA processing
TPANIC_0126c	Hypothetical protein	1	4GI3	22.3	37	49	83	144	23.6111	1.75	Hydrolase/hydrolase inhibitor	Greglin	Crystal structure of greglin in complex with subtilisin
TPANIC_0127	Hypothetical protein	1	3OWR	43.6	42	31	59	222	12.6126	1.81	Unknown function	Uncharacterized hypothetical protein	Crystal structure of a putative secreted protein (BF4250) from Bacteroides fragilis NCTC 9343 at 1.81Å resolution
TPANIC_0128	Hypothetical protein	1	2Y0F	41.9	49	66	108	115	36.5217	2.5	Oxidoreductase	4-hydroxy-3-methylbut-2-en-1-yl diphosphate synthase	Structure of GCPE (ISPG) from Thermus thermophilus HB27
TPANIC_0129	Hypothetical protein	1	1Q68	15.5	64	2	12	158	6.32911	UNK	Membrane protein/transferase	T-cell surface glycoprotein CD4	Solution structure of T-cell surface glycoprotein CD4 and proto-oncogene tyrosine-protein kinase Lck fragments
TPANIC_0130	Hypothetical protein	1	2JTU	26.2	75	116	123	139	5.03597	UNK	Toxin	I-superfamily conotoxin r11a	Nmr structure of iota-RXIA(38)
TPANIC_0133	Hypothetical protein	1	4RUS	74.3	12	51	167	410	28.2927	1.7	Sugar binding protein	Fish-egg lectin	Carp fishelectin, holo form
TPANIC_0135	Hypothetical protein	1	2FSD	18.3	34	119	156	283	13.0742	2.3	Viral protein	Putative baseplate protein	A common fold for the receptor binding domains of Lactococcal phages? The crystal structure of the head domain of phage BIL170
TPANIC_0136	Putative outer membrane protein	1	2CN2	87.4	19	49	130	495	16.3636	2.1	Hydrolase	Beta-1,4-xyloglucan hydrolase	Crystal structures of Clostridium thermocellum xyloglucanase
TPANIC_0138	Putative membrane protein	1	3MXQ	79.2	22	143	230	245	35.5102	2.78	Transferase	Sensor protein	Crystal structure of sensory box sensor histidine kinase from Vibrio cholerae
TPANIC_0150	Hypothetical protein	1	2AUN	29.3	10	52	93	155	26.4516	2.4	Hydrolase	Hypothetical protein	Active site His285Ala mutant of LD-carboxypeptidase
TPANIC_0159	Hypothetical protein	1	4O7J	65.4	30	273	315	342	12.2807	1.8	Antibiotic resistance	CarG	Crystal structure of CarG
TPANIC_0177	Hypothetical protein	1	1V87	31.4	46	9	21	49	24.4898	UNK	Metal binding protein	Deltex protein 2	Solution structure of the ring-H2 finger domain of mouse deltex protein 2
TPANIC_0178	Hypothetical protein	1	3NZL	28.5	45	73	93	308	6.49351	1.2	Transcription	Dna-binding protein SATB1	Crystal structure of the N-terminal domain of DNA-binding protein SATB1 from homo sapiens, northeast structural genomics consortium target HR4435b
TPANIC_0179	Hypothetical protein	1	2Z15	61.6	18	583	620	627	5.90112	2.3	Signaling protein	Protein Tob1	Crystal structure of human Tob1 protein
TPANIC_0180	Hypothetical protein	1	1IE6	10.7	75	16	23	52	13.4615	UNK	Toxin	Imperatoxin A	Solution structure of imperatoxin A
TPANIC_0183	Hypothetical protein	1	2O62	32.3	20	124	225	281	35.9431	1.75	Unknown function	Hypothetical protein	Crystal structure of a protein with unknown function from DUF35982 family (NPUN_R4044) from Nostoc punctiforme PCC 73102 at 1.75 Å resolution
TPANIC_0214	Hypothetical protein	1	1DXG	56	50	33	52	65	29.2308	1.8	Non-heme iron protein	Desulforedoxin	Crystal structure of desulforedoxin from Desulfovibrio gigas at 1.8 Å resolution
TPANIC_0222	Hypothetical protein	1	3Q8T	51.6	20	29	120	148	61.4865	1.9	Apoptosis	Beclin-1	Crystal structure of the coiled coil domain of Beclin 1, an essential autophagy protein
TPANIC_0250a	Hypothetical protein	1	4EKX	18.8	22	23	40	75	22.6667	1.75	Cytokine/viral protein	14L protein	Crystal structure of YLDV 14L IL-18 binding protein in complex with human IL-18
TPANIC_0258	Hypothetical protein	1	3DZU	49.2	45	47	57	236	4.23729	3.2	Transcription/DNA	Peroxisome proliferator-activated receptor gamma	Intact PPAR gamma - RXR alpha nuclear receptor complex on DNA bound with BVT.13, 9-cis retinoic acid and NCOA2 peptide
TPANIC_0263	Hypothetical protein	1	1A6B	31.7	40	54	68	124	11.2903	UNK	Viral protein/DNA	Zinc finger protein NCP10	NMR structure of the complex between the zinc finger protein NCP10 of moloney murine leukemia virus and a sequence of the psi-packaging domain of hiv-1, 20 structures
TPANIC_0267	Hypothetical protein	1	2F9C	87.1	19	18	108	121	74.3802	2.8	Unknown function	Hypothetical protein YdcK	Crystal structure of YdcK from Salmonella cholerae. NESG target SCR6
TPANIC_0273	Putative membrane protein	1	3ZBE	74.6	25	220	251	263	11.7871	UNK	Toxin-antitoxin	PaaA2	E. coli O157 ParE2-associated antitoxin 2 (PaaA2)
TPANIC_0293	Hypothetical protein	1	3TIX	53.9	47	42	58	58	27.5862	2.9	Gene regulation/protein binding	Ubiquitin-like protein SMT3, RNA-induced transcriptional silencing complex protein tas3	Crystal structure of the Chp1-Tas3 complex core
TPANIC_0312	Putative membrane protein	1	1WPG	53.1	9	27	113	337	25.5193	2.3	Hydrolase/hydrolase inhibitor	Sarcoplasmic/endoplasmic reticulum calcium ATPase 1	Crystal structure of the SR Ca2+-ATPase with MGF4
TPANIC_0315	Hypothetical protein	1	3I86	9.4	20	124	196	215	33.4884	2.4	Hydrolase	Putative uncharacterized protein	Crystal structure of the P60 domain from M. avium subspecies paratuberculosis antigen MAP1204
TPANIC_0320	Hypothetical protein	1	3FDF	13.3	41	25	46	51	41.1765	3.2	Unknown function	FR253	Crystal structure of the serine phosphatase of RNA polymerase II CTD (SSU72 superfamily) from Drosophila melanogaster. Orthorhombic crystal form. Northeast structural genomics consortium target FR253.
TPANIC_0324	Putative outer membrane protein	1	2PXG	45.1	19	1292	1317	1468	1.703	UNK	Membrane protein	Outer membrane protein	Nmr solution structure of OmlA
TPANIC_0338	Putative membrane protein	1	2KIX	49.9	42	47	78	162	19.1358	UNK	Transport protein	BM2 protein	Channel domain of BM2 protein from influenza B virus
TPANIC_0346	Hypothetical protein	1	1UZH	18.5	21	143	184	233	17.5966	2.2	Lyase	Ribulose bisphosphate carboxylase large chain	A chimeric Chlamydomonas, Synechococcus rubisco enzyme
TPANIC_0355	Hypothetical protein	1	2ACM	23.7	40	43	57	127	11.0236	UNK	Structural protein	Mucin-1	Solution structure of the sea domain of human mucin 1 (MUC1)
TPANIC_0359	Hypothetical protein	1	2A8V	63.3	24	6	42	211	17.0616	2.4	Protein/RNA	RNA binding domain of Rho transcription	Rho transcription termination factor/RNA complex
TPANIC_0360	Hypothetical protein	1	1YWS	46.3	32	19	47	58	48.2759	UNK	Unknown function	Protein YBL071w-A	Solution structure of YBL071w-A from Saccharomyces cerevisiae
TPANIC_0368	Hypothetical protein	1	2E84	75.8	21	36	72	111	32.4324	2.7	Electron transport	High-molecular-weight cytochrome c	Crystal structure of high-molecular weight cytochrome c from Desulfovibrio vulgaris (Miyazaki F) in the presence of zinc ion
TPANIC_0369	Hypothetical protein	1	2KC7	87	26	424	515	516	17.6357	UNK	Unknown function	BfR218 protein	Solution NMR structure of Bacteroides fragilis protein BF1650. Northeast structural genomics consortium target BfR218
TPANIC_0370	Hypothetical protein	1	3D3O	22.8	14	43	93	138	36.2319	2.46	Transcription regulator	Putative transcriptional regulator, IcIR family	Crystal structure of the effector domain of the putative transcriptional regulator IclR from Acinetobacter sp. ADP1
TPANIC_0375	Hypothetical protein	1	1HLV	28.3	28	33	50	69	24.6377	2.5	DNA binding protein/DNA	Major centromere autoantigen B	Crystal structure of CENP-B(1-129) complexed with the CENP-B box DNA
TPANIC_0381	Putative inner membrane protein	1	2KNC	35.8	18	202	234	238	13.4454	UNK	Cell adhesion	Integrin alpha-IIb	Platelet integrin ALFAIIB-BETA3 transmembrane-cytoplasmic heterocomplex
TPANIC_0385	Hypothetical protein	1	2MC7	56.8	38	26	46	124	16.129	UNK	Membrane protein	Regulatory peptide	Structure of Salmonella MgtrR
TPANIC_0409	Hypothetical protein	1	3CVO	17.8	70	13	22	61	14.7541	1.8	Transferase	Methyltransferase-like protein of unknown function	Crystal structure of a methyltransferase-like protein (Spo2022) from Silicibacter pomeroyi DSS-3 at 1.80 Å resolution
TPANIC_0415	Hypothetical protein	1	3HWJ	21.2	50	125	136	172	6.39535	2.25	Ligase	E3 ubiquitin-protein ligase MYCBP2	Crystal structure of the second PHR domain of mouse Myc-2 binding protein 2 (MYCBP-2)
TPANIC_0422	Hypothetical protein	1	4G0D	50.5	9	165	197	341	9.38416	2.54	Hydrolase	Collagenase 3	Human collagenase 3 (MMP-13) full form with peptides from pro-domain
TPANIC_0432	Hypothetical protein	1	1M98	34.4	16	54	171	183	63.9344	2.1	Unknown function	Orange carotenoid protein	Crystal structure of orange carotenoid protein
TPANIC_0437	Hypothetical protein	1	1V8H	58	12	124	148	176	13.6364	1.2	Unknown function	Sulfur oxidation protein SoxZ	Crystal structure of TT0351 protein from Thermus thermophilus HB8
TPANIC_0443	Hypothetical protein	1	1GM5	34.3	11	118	135	284	5.98592	3.24	Helicase	RecG	Structure of RecG bound to three-way DNA junction
TPANIC_0451	Hypothetical protein	1	2LZF	11	33	31	54	60	38.3333	UNK	Protein binding	Uncharacterized protein YkzF	Structure of the biofilm matrix promoter AbbA from B. subtilis
TPANIC_0456	Hypothetical protein	1	2E5Q	45.7	19	174	217	438	9.81735	UNK	Transcription	PHD finger protein 19	Solution structure of the TUDOR domain of PHD finger protein 19, isoform b [Homo sapiens]
TPANIC_0457	Hypothetical protein	1	4O8J	75.9	21	441	557	593	19.5616	2.04	Ligase/RNA	RNA 3'-terminal phosphate cyclase	Crystal structure of RtcA, the RNA 3'-terminal phosphate cyclase from Pyrococcus horikoshii, in complex with rACAAA3'phosphate and adenine.
TPANIC_0465	Hypothetical protein	1	4FXG	85.1	20	108	190	290	28.2759	3.75	Immune system	Complement C4 beta chain	Complement C4 in complex with MASP-2
TPANIC_0466	Hypothetical protein	1	2JO7	50.6	34	42	86	389	11.3111	UNK	Surface active protein	Glycosylphosphatidylinositol-anchored merozoite	Solution structure of the adhesion protein Bd37 from Babesia divergens
TPANIC_0467	Hypothetical protein	1	4K59	39.7	44	17	41	82	29.2683	2.22	RNA binding protein	RNA binding protein RsmF	Crystal structure of Pseudomonas aeruginosa RsmF
TPANIC_0473	Putative membrane protein	1	2CTD	50.9	58	57	70	214	6.07477	UNK	Metal binding protein	Zinc finger protein 512	Solution structure of two zf-C2H2 domains from human zinc finger protein 512
TPANIC_0479	Putative membrane protein	1	4A0T	21.2	34	175	220	224	20.0893	1.9	Viral protein	Tail fiber protein	Structure of the carboxy-terminal domain of bacteriophage T7 fibre gp17 containing residues 371-553.
TPANIC_0480	Putative membrane protein	1	4RFS	24	19	20	144	162	76.5432	3.23	Hydrolase, transport protein	Energy-coupling factor transporter ATP-binding protein EcfA2	Structure of a pantothenate energy coupling factor transporter
TPANIC_0487	Hypothetical protein	1	2E9H	22.1	50	22	41	136	13.9706	UNK	Translation	Eukaryotic translation initiation factor 5	Solution structure of the eif-5_eif-2b domain from human eukaryotic translation initiation factor 5
TPANIC_0490	Hypothetical protein	1	4EQY	59.9	25	3	62	62	95.1613	1.8	Transferase	Acyl-[acyl-carrier-protein]--UDP-N-acetylglucosamine O-	Crystal structure of Acyl-[acyl-carrier-protein]--UDP-N acetylglucosamine O-acyltransferase from Burkholderia thailandensis
TPANIC_0503	Hypothetical protein	1	4BLG	61.6	19	110	145	187	18.7166	2.2	Viral protein	Latency-associated nuclear antigen	Crystal structure of MHV-68 latency-associated nuclear antigen (LANA) C-terminal DNA binding domain
TPANIC_0522	Putative membrane protein	1	3ZJ3	13.7	22	139	156	159	10.6918	3.37	Toxin/cell adhesion	Claudin-2	Structure of Clostridium perfringens Enterotoxin with a peptide derived from a modified version of ECL-2 of Claudin 2
TPANIC_0535	Hypothetical protein	1	5C5G	30.5	36	48	69	70	30	1.25	Hydrolase	Spherulin-4	Crystal structure of Aspergillus clavatus Sph3
TPANIC_0539	Hypothetical protein	1	3IAB	23	47	29	47	73	24.6575	2.7	Hydrolase/RNA	Ribonucleases P/MRP protein subunit POP6	Crystal structure of RNase P /RNase MRP proteins POP6, POP72 in a complex with the P3 domain of RNase MRP RNA
TPANIC_0552	Hypothetical protein	1	2KBV	21.9	75	76	83	177	3.9548	UNK	Membrane protein	Sodium/hydrogen exchanger 1	Structural and functional analysis of TM XI of the NHE12 isoform of the Na+/H+ exchanger
TPANIC_0553	Putative membrane protein	1	1KKX	62.2	13	326	393	403	16.6253	UNK	DNA binding protein	Transcription regulatory protein ADR6	Solution structure of the DNA-binding domain of ADR6
TPANIC_0564	Putative membrane protein	1	3DNF	64.1	19	50	144	678	13.8643	1.65	Oxidoreductase	4-hydroxy-3-methylbut-2-enyl diphosphate reductase	Structure of (E)-4-hydroxy-3-methyl-but-2-enyl diphosphate reductase, the terminal enzyme of the non-mevalonate pathway
TPANIC_0584	Hypothetical protein	1	4H02	48	22	25	109	469	17.9104	2.9	Ligase	Lysyl-tRNA synthetase	Crystal structure of P. falciparum lysyl-tRNA synthetase
TPANIC_0593	Putative membrane protein	1	1WMI	64.5	36	498	533	677	5.16987	2.3	Hydrolase/hydrolase inhibitor	Hypothetical protein PHS014	Crystal structure of archaeal RelE-RelB complex from Pyrococcus horikoshii OT3
TPANIC_0617	Hypothetical protein	1	3U88	13.1	45	60	79	92	20.6522	3	Transcription	Menin	Crystal structure of human menin in complex with MLL1 and LEDGF
TPANIC_0618	Hypothetical protein	1	1KHI	37.6	42	17	42	129	19.3798	1.78	Structural protein	Hex1	Crystal structure of Hex1
TPANIC_0619	Hypothetical protein	1	2WJQ	17.1	11	105	177	270	26.6667	2	Transport protein	Probable n-acetylneuraminic acid outer membrane channel protein NanC	NanC porin structure in hexagonal crystal form.
TPANIC_0629	Hypothetical protein	1	1C0M	81.9	14	127	184	274	20.8029	2.53	Transferase	Protein (integrase)	Crystal structure of RSV two-domain integrase
TPANIC_0638	Putative membrane protein	1	2JPQ	12.8	31	111	137	144	18.0556	UNK	Uknown function	Upf0352 protein vp2129	Solution nmr structure of homodimer vp2129 from vibrio2 parahaemolyticus. northeast structural genomics consortium3 target vpr61.
TPANIC_0645	Hypothetical protein	1	1EYO	25.1	53	40	54	58	24.1379	UNK	Toxin	Conotoxin TVIIA	Solution structure of conotoxin TVIIA from Conus tulipa
TPANIC_0661	Hypothetical protein	1	3OPC	54.2	17	10	142	170	77.6471	2.09	Chaperone	Uncharacterized protein	Crystal structure of FlgN chaperone from Bordetella pertussis
TPANIC_0665	Hypothetical protein	1	2VUG	74.7	20	11	65	251	21.5139	2.9	Ligase	PAB1020	The structure of an archaeal homodimeric RNA ligase
TPANIC_0666	Hypothetical protein	1	1HCU	47.7	19	12	48	97	37.1134	2.37	Glycosylation	Alpha-1,2-mannosidase	Alpha-1,2-mannosidase from Trichoderma reesei
TPANIC_0668	Putative membrane protein	1	1YFN	10.9	19	121	136	202	7.42574	1.8	Protein binding	Stringent starvation protein B	Versatile modes of peptide recognition by the AAA+ adaptor protein SspB- the crystal structure of a SspbB-RseA complex
TPANIC_0676	Hypothetical protein	1	2WFO	24.7	22	5	55	92	54.3478	1.73	Viral protein	Glycoprotein 1	Crystal structure of Machupo virus envelope glycoprotein GP1
TPANIC_0677	Hypothetical protein	1	2PP4	79.9	15	158	184	202	12.8713	UNK	Transcription	Protein ETO	Solution structure of ETO-TAFH refined in explicit solvent
TPANIC_0679	Putative membrane protein	1	2GOH	45.3	55	25	35	105	9.52381	UNK	Viral protein	Vpu protein	Three-dimensional structure of the trans-membrane domain of Vpu from HIV-1 in aligned phospholipid bicelles
TPANIC_0690	Hypothetical protein	1	1G7O	44.2	14	66	101	193	18.1347	UNK	Oxidoreductase	Glutaredoxin 2	NMR solution structure of reduced E. coli glutaredoxin 2
TPANIC_0693	Hypothetical protein	1	4Y0L	29.7	36	37	78	440	9.31818	2.4	Membrane protein	Putative membrane protein MmpL11	Mycobacterial membrane protein MmpL11D2
TPANIC_0698	Putative membrane protein	1	2F1T	26.9	24	93	154	181	33.7017	3	Membrane protein	Outer membrane protein W	Outer membrane protein OmpW
TPANIC_0700	Hypothetical protein	1	1LNZ	17.9	24	22	55	130	25.3846	2.6	Cell cycle	SPO0B-associated GTP-binding protein	Structure of the OBG GTP-binding protein
TPANIC_0707	Putative membrane protein	1	2M4N	21.3	26	25	47	159	13.8365	UNK	Unknown function	Protein AFD-1, isoform a	Solution structure of the putative Ras interaction domain of AFD-1, isoform a from Caenorhabditis elegans
TPANIC_0708	Hypothetical protein	1	2D0O	31.2	22	77	154	171	45.0292	2	Chaperone	Diol dehydratase-reactivating factor large	Strcuture of diol dehydratase-reactivating factor complexed with ADP and Mg2+
TPANIC_0747	Hypothetical protein	1	1J8C	83.7	19	216	306	344	26.1628	UNK	Structural genomics	Ubiquitin-like protein hPLIC-2	Solution structure of the ubiquitin-like domain of hPLIC-2
TPANIC_0749	Hypothetical protein	1	1L8Y	12.8	38	19	34	73	20.5479	UNK	DNA binding protein	Upstream binding factor 1	Solution structure of HMG box 5 in human upstream binding factor
TPANIC_0753	Hypothetical protein	1	2MIC	64.2	28	40	71	94	32.9787	UNK	Membrane protein	Tumor necrosis factor receptor superfamily member 16	NMR structure of p75 transmembrane domain in DPC micelles
TPANIC_0763	Putative membrane protein	1	4D18	83.4	13	91	248	313	50.1597	4.08	Signaling protein	COP9 signalosome complex subunit 1	Crystal structure of the COP9 signalosome
TPANIC_0766	Hypothetical protein	1	2ZZ8	57.8	35	233	271	293	12.9693	2.01	Unknown function	LipL32 protein	Crystal structure of LipL32, the most abundant surface protein of pathogenic Leptospira spp
TPANIC_0772	Hypothetical protein	1	5BOI	28.4	13	87	194	274	39.0511	1.8	Unknown function	Germination protein YpeB	Bacillus megaterium YpeB C-terminal domain
TPANIC_0777	Hypothetical protein	1	2K2B	39.5	33	2	28	74	35.1351	UNK	Transport protein	Degenerin mec-4	Sparse-constraint solution NMR structure of micelle-solublized cytosolic amino terminal domain of C. elegans mechanosensory ion channel subunit MEC-4. New york consortium on membrane protein structure (NYCOMPS) (CASP TARGET)
TPANIC_0787	Putative membrane protein	1	4WO1	13.4	75	36	43	139	5.03597	2.14	Signaling protein	TYRO protein tyrosine kinase-binding protein	Crystal structure of the DAP12 transmembrane domain in lipid cubic phase
TPANIC_0788	Hypothetical protein	1	3H6X	59	12	26	85	296	19.9324	1.7	Hydrolase	dUTPase	Crystal structure of dUTPase from Streptococcus mutans
TPANIC_0791	Hypothetical protein	1	1ZZP	8.6	32	37	58	81	25.9259	UNK	Transferase	Proto-oncogene tyrosine-protein kinase ABL1	Solution structure of the F-actin binding domain of Bcr-Abl/c-Abl
TPANIC_0793	Hypothetical protein	1	2W6F	43.1	23	431	539	539	20.0371	6	Hydrolase	ATP synthase subunit alpha heart isoform, mitochondrial	Low resolution structures of bovine mitochondrial f1-ATPase during controlled dehydration: hydration state 2.
TPANIC_0795	Hypothetical protein	1	1ERD	21.4	78	24	32	52	15.3846	UNK	Pheromone	Pheromone ER-2	The NMR solution structure of the pheromone ER-2 from the ciliated protozoan Euplotes raikovi
TPANIC_0799	Hypothetical protein	1	4HPL	9.1	20	2	31	50	58	2	Transcription	BCL-6 corepressor	PCGF1 UB fold (RAWUL)/BCOR PUFD complex
TPANIC_0802	Hypothetical protein	1	2OD0	9.7	47	16	31	109	13.7615	1.95	Unknown function	Hypothetical protein VP1028	The crystal structure of gene product VP1028 from Vibrio parahaemolyticus
TPANIC_0813	Hypothetical protein	1	1PGY	44.7	23	215	254	340	11.4706	UNK	Protein binding	Swa2p	Solution structure of the UBA domain in Saccharomyces cerevisiae protein, Swa2p
TPANIC_0816	Hypothetical protein	1	5D2E	78.2	12	6	210	221	92.3077	1.72	Oxidoreductase	MlnE	Crystal structure of an N-terminal ketoreductase from macrolactin assembly line
TPANIC_0818	Hypothetical protein	1	2CFH	52.5	44	1	18	50	34	2.3	Transport	Trafficking protein particle complex subunit 3	Structure of the Bet3-Tpc6b core of TRAPP
TPANIC_0825	Hypothetical protein	1	1YNH	19	75	31	38	61	11.4754	1.95	Hydrolase	Succinylarginine dihydrolase	Crystal structure of N-succinylarginine dihydrolase, AstB, bound to substrate and product, an enzyme from the arginine catabolic pathway of Escherichia coli
TPANIC_0832	Hypothetical protein	1	1EHK	68.9	67	32	43	271	4.05904	2.4	Oxidoreductase	Ba3-type cytochrome-c oxidase	Crystal structure of the aberrant Ba3-cytochrome-c oxidase from Thermus thermophilus
TPANIC_0845	Hypothetical protein	1	2GX8	81.4	11	30	138	196	55.102	2.2	Unknown function	NIF3-related protein	The crystal stucture of Bacillus cereus protein related to NIF3
TPANIC_0847	Hypothetical protein	1	1DEB	72.5	37	18	47	111	26.1261	2.4	Structural protein	Adenomatous polyposis coli protein	Crystal structure of the N-terminal coiled coil domain from APC
TPANIC_0857	Hypothetical protein	1	1V6T	70.4	75	89	96	106	6.60377	1.7	Unknown function	Hypothetical UPF0271 protein PH0986	Crystal structure of lactam utilization protein from Pyrococcus2 horikoshii OT3
TPANIC_0867	Hypothetical protein	1	2JH9	9.3	67	3	11	61	13.1148	3	Viral protein	VP4 core protein	The structure of bluetongue virus VP4 reveals a multifunctional RNA-capping production-line
TPANIC_0869	Hypothetical protein	1	1CL4	36	64	4	14	78	12.8205	UNK	Viral protein	Protein (GAG polyprotein)	Nucleocapsid protein from mason-pfizer monkey virus (MPMV)
TPANIC_0871	Hypothetical protein	1	1HCZ	9.8	69	23	38	53	28.3019	1.96	Electron transport	Cytochrome f	Lumen-side domain of reduced cytochrome f at-35 degrees celsius
TPANIC_0874	Hypothetical protein	1	2PHC	38.1	16	51	87	91	39.5604	2.29	Unknown function	Uncharacterized protein PH0987	Crystal structure of conserved uncharacterized protein PH0987 from Pyrococcus horikoshii
TPANIC_0878	Hypothetical protein	1	1O1X	57.1	25	79	156	316	24.3671	1.9	Isomerase	Ribose-5-phosphate isomerase RpiB	Crystal structure of a ribose 5-phosphate isomerase RpiB (TM1080) from Thermotoga maritima at 1.90 A resolution
TPANIC_0883	Putative membrane protein	1	3MY2	52.1	10	158	224	365	18.0822	2.2	Transport protein	Lipopolysaccharide export system protein LptC	Crystal structure of LptC
TPANIC_0884	Putative membrane protein	1	4JKV	9.2	16	46	112	362	18.232	2.45	Membrane protein	Soluble cytochrome b562, smoothened homolog	Structure of the human smoothened 7TM receptor in complex with an antitumor agent
TPANIC_0896	Hypothetical protein	1	3MTU	27.7	86	9	15	50	12	2.1	Contractile protein	Head morphogenesis protein, tropomyosin alpha-1 chain	Structure of the tropomyosin overlap complex from chicken smooth2 muscle
TPANIC_0904	Hypothetical protein	1	1MX3	41.6	22	14	54	83	48.1928	1.95	Transcription repressor	C-terminal binding protein 1	Crystal structure of CtBP dehydrogenase core holo form
TPANIC_0914	Hypothetical protein	1	4G34	70.8	16	80	128	128	37.5	2.7	Transferase/transferase inhibitor	Eukaryotic translation initiation factor 2-alpha kinase 3	Crystal structure of GSK6924 bound to PERK (R587-R1092, delete A660-T867) at 2.70 A resolution
TPANIC_0923	Putative outer membrane protein	1	3LPG	72.3	21	29	155	340	37.0588	2.42	Hydrolase/hydrolase inhibitor	Beta-glucuronidase	Structure of E. coli beta-glucuronidase bound with a novel, potent inhibitor 3-(2-fluorophenyl)-1-(2-hydroxyethyl)-1-((6-methyl-2-oxo-1,2-dihydroquinolin-3-yl)methyl)urea
TPANIC_0927	Hypothetical protein	1	3ZFJ	37.1	42	144	155	196	5.61224	UNK	Zinc-binding protein	Pneumococcal histidine triad protein d	N-terminal domain of pneumococcal PhtD protein with bound Zn(II)
TPANIC_0938	Hypothetical protein	1	1YL7	63.8	11	123	168	276	16.3043	2.34	Oxidoreductase	Dihydrodipicolinate reductase	The crystal structure of Mycobacterium tuberculosis dihydrodipicolinate reductase (Rv2773c) in complex with NADH (crystal form C)
TPANIC_0941	Hypothetical protein	1	1STZ	29.1	23	37	62	172	14.5349	2.2	Transcription	Heat-inducible transcription repressor HrcA homolog	Crystal structure of a hypothetical protein at 2.2 A resolution
TPANIC_0942	Hypothetical protein	1	3OPC	88.8	22	19	134	154	74.6753	2.09	Chaperone	Uncharacterized protein	Crystal structure of FlgN chaperone from Bordetella pertussis
TPANIC_0949a	Hypothetical protein	1	4NQK	31.6	16	45	69	94	25.5319	3.7	Hydrolase/apoptosis	Probable ATP-dependent RNA helicase DDX58	Structure of an ubiquitin complex
TPANIC_0955	Hypothetical protein	1	1B64	24.6	54	77	89	90	13.3333	UNK	Signalling	Elongation factor 1-beta	Solution structure of the guanine nucleotide exchange factor domain from human elongation factor-one beta, NMR, 20 structures
TPANIC_0976	Putative membrane protein	1	2HU7	77.8	18	182	341	459	34.6405	2.01	Hydrolase	Acylamino-acid-releasing enzyme	Binding of inhibitors by acylaminoacyl peptidase
TPANIC_0983	Hypothetical protein	1	4DKK	72.5	27	63	114	238	21.4286	1.7	RNA binding protein	Double-stranded RNA-binding protein staufen homolog 1	The X-ray crystal structure of the human STAU1 SSM-'RBD'5 domain-swapped dimer
TPANIC_0987	Hypothetical protein	1	2YS5	73.3	14	19	55	56	64.2857	UNK	Signaling protein	Fibroblast growth factor receptor substrate 3	Solution structure of the complex of the PTB domain of SNT-2 and 19-residue peptide (AA 1571-1589) of Halk
TPANIC_0992	Hypothetical protein	1	3GO5	31.6	26	52	93	95	43.1579	1.4	Gene regulation	Multidomain protein with S1 RNA-binding domains	Crystal structure of a multidomain protein with nucleic acid binding domains (sp_0946) from Streptococcus pneumoniae Tigr4 at 1.40 A resolution
TPANIC_0996	Hypothetical protein	1	4ERR	49.9	12	240	305	538	12.0818	1.55	Protein binding	Autotransporter adhesin	1.55 angstrom crystal structure of the four helical bundle membrane localization domain (4HBM) of the Vibrio vulnificus MARTX effector domain DUF5
TPANIC_1000	Hypothetical protein	1	4JMX	45.2	20	154	200	223	20.6278	2.55	Transferase/transferase inhibitor	Probable L,D-transpeptidase LdtA	Structure of LD transpeptidase LdtMt1 in complex with imipenem
TPANIC_1001	Hypothetical protein	1	1IFR	80.9	25	186	246	393	15.2672	1.4	Immune system	Lamin A/C	Structure of Lamin A/C globular domain
TPANIC_1002	Hypothetical protein	1	1QFM	74.5	19	11	66	222	24.7748	1.4	Hydrolase	Prolyl oligopeptidase	Prolyl oligopeptidase from porcine muscle
TPANIC_1003	Putative membrane protein	1	1U8F	33	32	201	238	345	10.7246	1.75	Oxidoreductase	Glyceraldehyde-3-phosphate dehydrogenase, liver	Crystal structure of human placental glyceraldehyde-3-phosphate dehydrogenase at 1.75 A resolution
TPANIC_1030	Hypothetical protein	1	2Y0F	15.6	32	8	44	51	70.5882	2.5	Oxidoreductase	4-hydroxy-3-methylbut-2-en-1-yl diphosphate synthase	Structure of GCPE (ISPG) from thermus thermophilus hb27
