# Supplementary material for: Functional insights from proteome-wide structural modeling of Treponema pallidum subspecies pallidum, the causative agent of syphilis
Source: BMC Struct Biol. 2018 May 16;18:7. doi: 10.1186/s12900-018-0086-3 (PMC5956850; doi:10.1186/s12900-018-0086-3)
Supplement: Supplementary file 3 — Table S3. T. pallidum proteins (N = 46) modeled by Phyre2 with confidence scores below 90% with functional annotations in the published proteome. (XLSX 25 kb) [file 12900_2018_86_MOESM3_ESM.xlsx]

## Sheet: S3
Table S3. T. pallidum proteins (N=46) modeled by Phyre2 with confidence scores below 90% with functional annotations in the published proteome.
Treponema pallidum subspecies pallidum (Nichols) Genomic Annotation			Phyre2 Modeling												Physicochemical Properties							Predicted Subcellular Localization
Protein	Gene ID	Annotated Protein Function	Rank	PDB Template/Model	Confidence (%)	Sequence ID (%)	Qstart	Qend	Length (AA)	% Coverage	Resolution (Å)	Template Info (PDB Classification)	Template Info (PDB Molecule)	Template Info (PDB Structure Title)	Molecular Mass (Da)	Theoretical pI	Extinction Coefficient (M-1 cm-1) (cys reduced)	Instability Index (computed)	Instability index (classification)	Aliphatic Index	Grand Average of Hydrophobicity (GRAVY)	PSORTb	CELLO	PSLpred (hybrid approach)	SignalP (signal peptide)	SecretomeP (non-classical secretory protein)	HMMTOP (transmembrane helix)	TMHMM (transmembrane helix)
TPANIC_0011	tprB	Tpr protein B	1	2ED6	31	16	542	657	660	17.4242	2	Viral protein	25kda structural protein VP25	Crystal structure of envelope protein VP28 from white spot syndrome virus (WSSV)	71106.3	9.58	119290	35.12	stable	77.62	-0.064	unknown	outer membrane	periplasm	no	yes	no	yes	Physicochemical analyses were performed using:
TPANIC_0055	oadG	Oxaloacetate decarboxylase subunit gamma	1	2L9X	8.6	50	30	43	78	16.6667	UNK	Antimicrobial protein	Uncharacterized protein	Trn- peptide of the two-component bacteriocin Thuricin CD	7934.41	7.85	5500	20.35	stable	113.85	0.978	cytoplasmic membrane	inner membrane	inner membrane	no	no	yes	yes	ExPASy ProtParam tool: https://web.expasy.org/protparam/
TPANIC_0057	oadB	Oxaloacetate decarboxylase subunit beta	1	4CZB	61	16	98	288	469	40.5117	3.5	Membrane protein	Na(+)/H(+) antiporter 1	Structure of the sodium proton antiporter MjNhaP1 from Methanocaldococcus jannaschii at pH 8.	49480.3	9.49	20400	31.14	stable	121.26	0.754	cytoplasmic membrane	inner membrane	inner membrane	yes	no	yes	yes
TPANIC_0082	fhlA	Sigma-54 dependent transcriptional regulator	1	2ADR	59.5	38	51	63	100	12	UNK	Transcription regulation	Adr1	Adr1 DNA-binding domain from Saccharomyces cerevisiae, NMR, 25 structures	11228.1	10.3	1490	66.5	unstable	80.1	-0.491	unknown	cytoplasm	cytoplasm	no	no	no	no	Subcellular localization predictions were performed using:
TPANIC_0101	ccdA	DsbD family disulfide bond dehydrogenase D	1	1V54	34.7	22	165	182	264	6.43939	1.8	Oxidoreductase	Cytochrome c oxidase polypeptide I	Bovine heart cytochrome c oxidase at the fully oxidized state	28217.7	10.86	25440	33.46	stable	128.11	1.08	cytoplasmic membrane	inner membrane	inner membrane	no	no	yes	yes	PSORTb: http://www.psort.org/psortb/
TPANIC_0117	tprC	Tpr protein C	1	3QRA	42.3	13	504	566	598	10.3679	1.8	Cell invasion	Attachment invasion locus protein	The crystal structure of Ail, the attachment invasion locus protein of Yersinia pestis	64735.8	9.34	94310	26.03	stable	85.7	-0.072	unknown	outer membrane	cytoplasm	yes	yes	yes	no	CELLO: http://cello.life.nctu.edu.tw/
TPANIC_0131	tprD	Tpr protein D	1	3QRA	42.3	13	504	566	598	10.3679	1.8	Cell invasion	Attachment invasion locus protein	The crystal structure of Ail, the attachment invasion locus protein of Yersinia pestis	64735.8	9.34	94310	26.03	stable	85.7	-0.072	unknown	outer membrane	cytoplasm	yes	yes	yes	no	PSLpred: http://crdd.osdd.net/raghava/pslpred/
TPANIC_0181	divIC	Putative septum formation initiator	1	4IL3	74.4	12	58	144	147	58.5034	3.1	Hydrolase	Ste24p	Crystal structure of S. mikatae Ste24p	16464	8.76	19940	28.51	stable	108.78	0.347	unknown	cytoplasm	inner membrane	no	no	yes	yes	SignalP: http://crdd.osdd.net/raghava/pslpred/
TPANIC_0249	flaA1	Flagellar filament outer layer protein FlaA	1	1V0A	86.3	16	182	281	350	28.2857	1.98	Hydrolase	Endoglucanase H	Family 11 carbohydrate-binding module of cellulosomal cellulase Lic26A-Cel5E of Clostridium thermocellum	38857	5.52	51340	34.08	stable	82.71	-0.234	periplasm	cytoplasm	cytoplasm	yes	no	no	no	SecretomeP: http://www.cbs.dtu.dk/services/SecretomeP/
TPANIC_0313	tprE	Tpr protein E	1	1WH0	46.2	6	46	132	762	11.2861	UNK	Hydrolase	Ubiquitin carboxyl-terminal hydrolase 19	Solution structure of the cs domain of human USP19	81542.8	9.18	101760	25.15	stable	89.63	-0.039	unknown	outer membrane	cytoplasm	no	yes	yes	no	HMMTOP: http://www.enzim.hu/hmmtop/
TPANIC_0317	tprG	Tpr protein G	1	2Q22	41.8	24	591	628	756	4.89418	2.11	Unknown function	Uncharacterized protein	Crystal structure of uncharacterized protein (YP_323524.1) from Anabaena variabilis ATCC 29413 at 2.11Å resolution	81324.5	8.31	117230	25.24	stable	85.86	-0.079	unknown	periplasm	periplasm	no	yes	no	no	TMHMM: http://www.cbs.dtu.dk/services/TMHMM/
TPANIC_0336	comE	DNA-T family bacterial competence-related DNA transformation transporter	1	1L5J	59.6	24	12	57	566	7.95053	2.4	Lyase	Aconitate hydratase 2	Crystal structure of E. coli aconitase B	60906.2	9.53	63830	37.94	stable	105.14	0.725	cytoplasmic membrane	inner membrane	inner membrane	no	no	yes	yes
TPANIC_0377	fliL1	Flagellar basal body-associated protein FliL	1	4FVJ	66.3	9	81	163	167	49.1018	2.69	Membrane protein	Stomatin	SPFH domain of the mouse stomatin (crystal form 2)	18751	9.19	9970	36.73	stable	110.48	0.078	cytoplasmic membrane	cytoplasm	cytoplasm	no	no	yes	yes
TPANIC_0387	ftsW	Cell division protein FtsW	1	2KNC	29.8	10	281	309	384	7.29167	UNK	Cell adhesion	Integrin alpha-IIB	Platelet integrin ALFAIIB-BETA3 transmembrane-cytoplasmic heterocomplex	42714.9	9.55	35410	30.56	stable	119.71	0.874	cytoplasmic membrane	inner membrane	inner membrane	no	no	yes	yes
TPANIC_0398	fliE	Flagellar hook-basal body protein FliE	1	1IXR	29	11	15	93	124	62.9032	3.3	Hydrolase	Holliday junction DNA helicase RuvA	RuvA-RuvB complex	13702.7	6.58	6990	32.13	stable	85.56	-0.314	unknown	periplasm	periplasm	no	yes	no	no
TPANIC_0433	arp	Acidic repeat protein	1	1UTA	88.9	22	532	603	604	11.755	UNK	Cell division	Cell division protein FtsN	Solution structure of the C-terminal RNP domain from the divisome protein FtsN	65593.6	4.68	21430	47.22	unstable	74.25	-0.657	unknown	cytoplasm	cytoplasm	no	no	yes	yes
TPANIC_0451a		NCS2 family nucleobase:cation symporter-2	1	5DA0	59.9	19	36	71	94	37.234	3.2	Transport protein	Sulphate transporter	Structure of the the SLC26 transporter SLC26Dg in complex with a nanobody	10541.3	9.18	33460	33.02	stable	74.68	0.185	unknown	cytoplasm	inner membrane	no	no	yes	yes
TPANIC_0501	rodA	Cell shape determining protein RodA	1	2AZE	34.2	30	399	408	433	2.07852	2.55	Cell cycle, transcription	Transcription factor Dp-1	Structure of the Rb C-terminal domain bound to an E2F1-DP1 heterodimer	48344.8	9.29	75750	29.75	stable	125.15	0.844	cytoplasmic membrane	inner membrane	inner membrane	no	no	yes	yes
TPANIC_0558	nicO	Putative NiCoT family nickel (Ni2+)-cobalt (Co2+) transporter	1	2D7C	41.1	17	46	63	302	5.62914	1.75	Protein transport	Ras-related protein Rab-11A	Crystal structure of human Rab11 in complex with FIP3 Rab-binding domain	32206.4	10.38	51910	29.76	stable	111.89	0.748	cytoplasmic membrane	inner membrane	inner membrane	yes	no	yes	yes
TPANIC_0566	algI	Alginate O-acetylation protein	1	3OZH	13.4	14	296	317	495	4.24242	1.91	Hydrolase	Beta-lactamase/D-alanine carboxypeptidase	Crystal structure of beta-lactamase/D-alanine carboxypeptidase from Yersinia pestis	56856.6	9.82	109780	42.01	unstable	106.2	0.667	cytoplasmic membrane	inner membrane	inner membrane	no	no	yes	yes
TPANIC_0610	tprH	Tpr protein H	1	1NY7	44.4	21	633	692	693	8.51371	3	Virus	Cowpea mosaic virus, large (l) subunit	Cowpea mosaic virus (CPMV)	76111.1	8.93	124220	43.2	unstable	84.05	-0.167	unknown	periplasm	cytoplasm	no	yes	yes	no
TPANIC_0620	tprI	Tpr protein I	1	1NY7	39.4	24	547	608	609	10.0164	3	Virus	Cowpea mosaic virus, large (l) subunit	Cowpea mosaic virus (CPMV)	66496.4	8.94	105770	23.25	stable	84.3	-0.134	unknown	outer membrane	cytoplasm	yes	yes	yes	no
TPANIC_0621	tprJ	Tpr protein J	1	4E18	37	33	456	529	758	9.63061	2.4	Cell adhesion	Vinculin	Alpha-e-catenin is an autoinhibited molecule that co-activates vinculin	81369.4	8.69	112760	26.33	stable	83.65	-0.13	outer membrane	outer membrane	periplasm	no	yes	yes	no
TPANIC_0701	rpoZ	Putative DNA-directed RNA polymerase subunit omega	1	3IYD	19	27	8	59	67	76.1194	19.8	Transcription/DNA	DNA-directed RNA polymerase subunit omega	Three-dimensional EM structure of an intact activator-dependent transcription initiation complex	7349.44	4.33	2980	51.45	unstable	96.12	0.218	unknown	cytoplasm	cytoplasm	no	no	no	no
TPANIC_0716	fliR	IIISP family Type III (virulence-related) secretory pathway protein	1	1R7M	11.2	30	77	86	265	3.39623	2.25	Hydrolase/DNA	Intron-encoded endonuclease I-SceI	The homing endonuclease I-SceI bound to its DNA recognition region	29313.5	9.13	8940	35.14	stable	131.36	1.151	cytoplasmic membrane	inner membrane	inner membrane	no	no	yes	yes
TPANIC_0717	fliQ	IIISP family Type III (virulence-related) secretory pathway protein	1	2JX5	11.2	63	45	52	94	7.44681	UNK	Ribosomal protein	GlUb(S27a)	Solution structure of the ubiquitin domain N-terminal to2 the S27a ribosomal subunit of Giardia lamblia	10185.5	7.95	6990	42.09	unstable	149.15	1.24	cytoplasmic membrane	inner membrane	inner membrane	no	no	yes	yes
TPANIC_0718	fliP	IIISP family Type III (virulence-related) secretory pathway protein	1	1RHZ	54.1	10	152	223	271	26.1993	3.5	Protein transport	Preprotein translocase SecY subunit	The structure of a protein conducting channel	30733	9.26	18450	37.37	stable	126.27	0.738	cytoplasmic membrane	inner membrane	inner membrane	yes	no	yes	yes
TPANIC_0719	fliO	Putative flagellar biogenesis protein FliO	1	4CDI	54	13	110	148	262	14.5038	3.7	Membrane protein	Acriflavin resistance protein B	Crystal structure of AcrB-AcrZ complex	28809.3	8.72	8480	43.7	unstable	98.36	0.102	unknown	cytoplasm	cytoplasm	no	no	yes	yes
TPANIC_0722	fliL2	Flagellar basal body-associated protein FliL	1	4FVJ	78	16	84	179	182	52.1978	2.69	Membrane protein	Stomatin	SPFH domain of the mouse stomatin (crystal form 2)	20334.3	5.5	12950	41.02	unstable	105.49	-0.079	unknown	cytoplasm	cytoplasm	no	no	yes	yes
TPANIC_0725	motA	Mot family proton (H+) or sodium (Na+) transporter MotA	1	1KQF	27.8	30	175	201	259	10.0386	1.6	Oxidoreductase	Formate dehydrogenase, nitrate-inducible, major subunit	Formate dehydrogenase N from E. coli	28645.2	5.37	28420	29.01	stable	109.58	0.27	cytoplasmic membrane	inner membrane	inner membrane	no	no	yes	yes
TPANIC_0726	flbD	Flagellar protein FlbD	1	4C6H	29	16	15	58	65	66.1538	1.61	Hydrolase	Haloalkane dehalogenase	Haloalkane dehalogenase with 1-hexanol	7521.66	6.7	8480	35.52	stable	89.69	-0.357	unknown	cytoplasm	cytoplasm	no	no	no	no
TPANIC_0728	flgD	Flagellar basal body rod modification protein FlgD	1	3C12	86.6	14	107	148	153	26.7974	2.51	Biosynthetic protein	Flagellar protein	Crystal structure of FlgD from Xanthomonas campestris: Insights into the hook capping essential for flagellar assembly	17102.5	5.55	12490	18.14	stable	79.74	-0.352	unknown	cytoplasm	periplasm	no	no	no	no
TPANIC_0748	cfpA	Cytoplasmic filament protein A	1	1KL9	36.5	15	251	336	678	12.5369	1.9	Translation	Eukaryotic translation initiation factor 2 subunit 1	Crystal structure of the N-terminal segment of human eukaryotic initiation factor 2alpha	78539.3	5.89	49740	42.18	unstable	83.11	-0.612	cytoplasmic	cytoplasm	outer membrane	no	no	yes	no
TPANIC_0751		Laminin-binding protein	1	4TLW	25.6	32	143	227	237	35.443	2.55	Toxin, transferase	ADP-ribosylating toxin cards	Cards toxin, full-length	25768.9	7.3	26470	44.56	unstable	75.86	-0.291	unknown	extracellular	extracellular	no	yes	yes	yes
TPANIC_0768	tmpA	Treponemal membrane protein A	1	1IHG	80.5	16	71	264	345	55.942	1.8	Isomerase	Cyclophilin 40	Bovine cyclophilin 40, monoclinic form	37285.3	5.22	17420	50.34	unstable	72.61	-0.688	cytoplasmic membrane	cytoplasm	outer membrane	yes	yes	yes	no
TPANIC_0769	tmpB	Treponemal membrane protein B	1	2L9Y	88.7	19	253	304	325	15.6923	UNK	Sugar binding protein	CVNH-LysM lectin	Solution structure of the MoCVNH-LysM module from the rice blast fungus Magnaporthe oryzae protein (MGG_03307)	36960.7	8.76	55350	42.25	unstable	71.72	-0.81	outer membrane	cytoplasm	outer membrane	yes	no	yes	yes
TPANIC_0779	dedA	Membrane-associated protein DedA	1	2BBJ	42	18	125	195	214	32.7103	3.9	Metal transport/membrane protein	Divalent cation transport-related protein	Crystal structure of the CorA Mg2+ transporter	23452.8	9.83	33920	37.45	stable	125.14	0.816	cytoplasmic membrane	inner membrane	inner membrane	no	no	yes	yes
TPANIC_0852	lgt	Prolipoprotein diacylglyceryl transferase	1	1RB8	18.1	43	77	83	332	1.80723	3.5	Virus/DNA	Capsid protein	The phiX174 DNA binding protein J in two different capsid environments	38154.5	9.23	99810	39.97	stable	95.69	0.302	cytoplasmic membrane	inner membrane	inner membrane	no	no	yes	yes
TPANIC_0872	fliD	Flagellar hook-associated protein FliD	1	3TNU	86.4	8	658	719	722	8.44875	3	Cytosolic protein	Keratin, type I cytoskeletal 14	Heterocomplex of coil 2B domains of human intermediate filament proteins, keratin 5 (KRT5) and keratin 14 (KRT14)	78400.3	6	29340	36.14	stable	80.07	-0.538	periplasm	outer membrane	extracellular	no	no	no	no
TPANIC_0880		ABC superfamily ATP binding cassette transporter, membrane protein	1	2LLY	7.3	16	19	73	241	22.4066	UNK	Transport protein	Neuronal acetylcholine receptor subunit alpha-4	NMR structures of the transmembrane domains of the nAChR a4 subunit	26999.2	8.85	34380	32.86	stable	127.01	0.991	cytoplasmic membrane	inner membrane	inner membrane	no	no	yes	yes
TPANIC_0897	tprK	Tpr protein K	1	3NB3	38.6	12	408	476	506	13.4387	19	Virus	Outer membrane protein C	The host outer membrane proteins OmpA and OmpC are packed at specific sites in the Shigella phage Sf6 virion as structural components	55465.5	9.16	115740	24.21	stable	74.18	-0.253	outer membrane	outer membrane	cytoplasm	no	yes	yes	no
TPANIC_0959	flgJ	Putative flagellar protein FlgJ	1	3WMM	35.4	27	54	68	129	10.8527	3.01	Photosynthesis	Photosynthetic reaction center C subunit	Crystal structure of the LH1-RC complex from Thermochromatium tepidum in C2 form	13902.7	8.89	5960	28.22	stable	74.26	-0.273	unknown	periplasm	outer membrane	no	yes	no	no
TPANIC_0972	ftr1	ILT iron/lead superfamily transporter	1	4N6H	78.7	7	73	274	448	44.8661	1.8	Signaling protein	Soluble cytochrome b562, delta-type opioid receptor chimeric protein	1.8 Å structure of the human delta opioid 7TM receptor (PSI community target)	48455.6	9.36	91330	31.66	stable	96.5	0.494	cytoplasmic membrane	inner membrane	inner membrane	no	no	yes	yes
TPANIC_0978	lspA	Signal peptidase II	1	3RB8	26.1	18	121	144	197	11.6751	2.6	Unknown function	Putative uncharacterized protein	Structure of the phage tubulin PhuZ(SeMet)-GDP	21922	9.59	20970	26.89	stable	119.14	0.601	cytoplasmic membrane	inner membrane	inner membrane	no	no	yes	yes
TPANIC_0988	marC	MarC family multiple antibiotic resistance transporter	1	2V50	67.1	16	123	255	278	47.482	3	Membrane protein	Multidrug resistance protein MexB	The missing part of the bacterial MexAB-OprM system: structural determination of the multidrug exporter MexB	30911.9	9.18	17990	38.75	stable	107.34	0.413	cytoplasmic membrane	inner membrane	inner membrane	no	no	yes	yes
TPANIC_1031	tprL	Tpr protein L	1	1PGL	66	25	451	513	514	12.0623	2.8	Virus/RNA	Bean pod mottle virus small (s) subunit	Bean pod mottle virus (BPMV), middle component	56508.5	8.84	98780	19.08	stable	84.9	-0.115	unknown	outer membrane	cytoplasm	no	yes	no	no
		Function Classifications Summary													Mean = 40042.22	Mean = 8.3	Mean = 47993	Mean = 34.6	34 stable proteins	Mean = 97.8	Mean = 0.2	1 cytoplasmic	14 cytoplasm	15 cytoplasm	37 no signal peptide	32 no predictions (not secreted)	11 no transmembrane helix proteins	19 no transmembrane helix proteins
		12 Type 3 Secretion System proteins (9 flagellar, 3 TIIISS)													Range: 7349.4 - 81542.8	Range: 4.3 - 10.9	Range = 1490 - 124220	Range = 18.1 - 66.5	12 unstable proteins	Range = 71.7 - 149.2	Range = -0.810 - 1.240	20 cytoplasmic membrane	18 inner membrane	20 inner membrane	9 signal peptide	14 non-classical secretory proteins (secreted)	35 transmembrane helix proteins	27 transmembrane helix proteins
		10 Tpr family proteins																				2 periplasm	4 periplasm	5 periplasm
		8 transport proteins																				3 outer membrane	9 outer membrane	4 outer membrane
		16 miscellaneous protein functions																				20 unknown	1 extracellular	2 extracellular
