# Supplementary material for: Functional insights from proteome-wide structural modeling of Treponema pallidum subspecies pallidum, the causative agent of syphilis
Source: BMC Struct Biol. 2018 May 16;18:7. doi: 10.1186/s12900-018-0086-3 (PMC5956850; doi:10.1186/s12900-018-0086-3)
Supplement: Supplementary file 5 — Table S5. Comparison of T. pallidum primary and tertiary structure-based functional annotations using all confident Phyre2 model templates for each protein comparison. (XLSX 34 kb) [file 12900_2018_86_MOESM5_ESM.xlsx]

## Sheet: S5
Table S5. Comparison of T. pallidum primary and tertiary structure-based functional annotations using all confident Phyre2 model templates for each protein comparison.
Treponema pallidum subspecies pallidum (Nichols) Genomic Annotation			Treponema pallidum subspecies pallidum (Nichols) Genomic Annotation			Treponema pallidum subspecies pallidum (Nichols) Genomic Annotation
Same Functional Annotation			Related Functional Annotation			Different Functional Annotation
Protein	Gene ID	Annotated Protein Function	Protein	Gene ID	Annotated Protein Function	Protein	Gene ID	Annotated Protein Function
TPANIC_0001	dnaA	DNA-directed DNA replication initiator protein	TPANIC_0035	znuC	Zinc (Zn2+) ABC superfamily ATP binding cassette transporter, ABC protein	TPANIC_0038	pfoR	Putative regulatory protein PfoR
TPANIC_0002	dnaN	DNA-directed DNA polymerase III beta subunit	TPANIC_0036	znuB	Zinc (Zn2+) ABC superfamily ATP binding cassette transporter, membrane protein	TPANIC_0113	hflK	HflK protein
TPANIC_0003	recF	Recombination protein F	TPANIC_0068		Putative Fe-S-cluster redox enzyme	TPANIC_0114	hflC	Putative HflC protein
TPANIC_0005	gyrA	CDP-diacylglycerol--glycerol-3-phosphate 3-phosphatidyltransferase	TPANIC_0075	ugpA	Sugar ABC superfamily ATP binding cassette transporter, membrane protein	TPANIC_0171	tpp15	Lipoprotein, 15 kDa (tpp15)
TPANIC_0015	pheT	Phenylalanine--tRNA ligase, beta subunit	TPANIC_0076	ugpE	Sugar ABC superfamily ATP binding cassette transporter, membrane protein	TPANIC_0252	lnt	Apolipoprotein N-acyltransferase
TPANIC_0016	lon1	S16 family endopeptidase La	TPANIC_0078		DegT/DnrJ/EryC1/StrS family pyridoxal dependent aminotransferase	TPANIC_0275	wecG	WecB/TagA/CpsF family glycosyl transferase
TPANIC_0018	greA	Transcription elongation factor GreA	TPANIC_0143		ABC superfamily ATP binding cassette transporter, membrane protein	TPANIC_0401	fliH	IIISP family Type III (virulence-related) secretory pathway protein
TPANIC_0023		NSS family probable amino acid:sodium (Na+) symporter	TPANIC_0156		Putative 4-hydroxybenzoyl-CoA thioesterase	TPANIC_0417	int	Apolipoprotein N-acyltransferase
TPANIC_0024		Trk family potassium (K+) transporter, NAD+ binding protein	TPANIC_0158		HAD-superfamily hydrolase	TPANIC_0486		Borrelia-like antigen p83/100
TPANIC_0025		M16C subfamily peptidase	TPANIC_0164	troB	Iron (Fe2+)/zinc (Zn2+)/manganese (Mn2+) ABC superfamily ATP binding cassette transporter, ABC protein	TPANIC_0499	mreD	Cell shape determining protein MreD
TPANIC_0026	fliG1	Flagellar motor switch protein FliG	TPANIC_0165	troC	Iron (Fe2+)/zinc (Zn2+)/manganese (Mn2+) ABC superfamily ATP binding cassette transporter, membrane protein	TPANIC_0516	mviN	Integral membrane protein MviN
TPANIC_0027		Putative hemolysin HlyC	TPANIC_0166	troD	Iron (Fe2+)/zinc (Zn2+)/manganese (Mn2+) ABC superfamily ATP binding cassette transporter, membrane protein	TPANIC_0658	fliW	Flagellar assembly protein FliW
TPANIC_0028		Putative hemolysin HlyC	TPANIC_0167	troR	Iron (Fe2+)/zinc (Zn2+)/manganese (Mn2+)-dependent transcriptional regulator	TPANIC_0663	flaA2	Putative flagellar filament outer layer protein FlaA
TPANIC_0029	murA	UDP-N-acetylglucosamine 1-carboxyvinyltransferase	TPANIC_0251		Bacterial DNA-binding factor	TPANIC_0664	flaA3	Flagellar filament outer layer protein FlaA
TPANIC_0030	groEL	Chaperone GroEL	TPANIC_0256	pgsA1	CDP-diacylglycerol--glycerol-3-phosphate 3-phosphatidyltransferase	TPANIC_0953	traB	TraB family protein
TPANIC_0034	znuA	Zinc (Zn2+) ABC superfamily ATP binding cassette transporter, binding protein	TPANIC_0265		LIVCS family branched chain amino acid:cation symporter	TPANIC_0993	rlpA	Putative rare lipoprotein A
TPANIC_0037	ldhA	D-lactate dehydrogenase	TPANIC_0269	miaB1	Putative MiaB tRNA modification protein	TPANIC_1037	hlyIII	Putative hemolysin III
TPANIC_0040	mcp1	Putative methyl-accepting chemotaxis protein	TPANIC_0270	pcnB1	Polynucleotide adenylyltransferase
TPANIC_0043		Putative lytic transglycosylase	TPANIC_0291		Putative FMN-dependent family dehydrogenase
TPANIC_0044	gidA	Glucose-inhibited division protein A	TPANIC_0292		OOP family OmpA-OmpF porin
TPANIC_0045	add	Adenosine deaminase	TPANIC_0301		Sugar ABC superfamily ATP binding cassette transporter, membrane protein
TPANIC_0050		Putative phosphoribosyltransferase	TPANIC_0302		Sugar ABC superfamily ATP binding cassette transporter, membrane protein
TPANIC_0051	prfA	Peptide chain release factor RF1	TPANIC_0322		Sugar ABC superfamily ATP binding cassette transporter, membrane protein
TPANIC_0052	hemK	HemK family methyltransferase	TPANIC_0323		Sugar ABC superfamily ATP binding cassette transporter, membrane protein
TPANIC_0053	nrdB	Ribonucleoside-diphosphate reductase subunit beta	TPANIC_0329	glyA	Glycine hydroxymethyltransferase
TPANIC_0054	spoU1	Putative rRNA (adenosine-2'-O-)-methyltransferase	TPANIC_0330		AAA family ATPase
TPANIC_0056	oadA	Oxaloacetate decarboxylase subunit alpha	TPANIC_0350	proA	Glutamate-5-semialdehyde dehydrogenase
TPANIC_0058	dnaB	Replicative DNA helicase DnaB	TPANIC_0396	flgB	Flagellar basal-body rod protein FlgB
TPANIC_0060	rplI	Ribosomal protein L9	TPANIC_0397	flgC	Flagellar basal-body rod protein FlgC
TPANIC_0061	rpsR	Ribosomal protein S18	TPANIC_0399	fliF	IIISP family Type III (virulence-related) secretory pathway protein
TPANIC_0062	ssb1	Single-strand DNA-binding protein	TPANIC_0407		HAD family hydrolase
TPANIC_0063	rpsF	Ribosomal protein S6	TPANIC_0414	alsT1	AGCS family alanine or glycine:sodium (Na+) or proton (H+) symporter
TPANIC_0065		Putative SAM dependent methyltransferase	TPANIC_0429	ntpI1	Two-sector ATPase, V(0) subunit I
TPANIC_0071	clpB	S14 family endopeptidase ClpB	TPANIC_0436		DHH superfamily phosphoesterase
TPANIC_0072		Glutaredoxin-related protein	TPANIC_0440	wecE	Pyridoxal phosphate-dependent transferase
TPANIC_0074	ugpB	Sugar ABC superfamily ATP binding cassette transporter, binding protein	TPANIC_0526	hrpA	ATP-dependent helicase HrpA
TPANIC_0077	capD	Capsular polysaccharide biosynthesis protein CapD	TPANIC_0551		Membrane phosphatase
TPANIC_0079	coxL	Bifunctional aldehyde oxidase/xanthine dehydrogenase	TPANIC_0580	lolE1	Putative lipoprotein ABC superfamily ATP binding cassette transporter, membrane protein
TPANIC_0080	coxS	Xanthine dehydrogenase	TPANIC_0582	lolE2	Lipoprotein ABC superfamily ATP binding cassette transporter, membrane protein
TPANIC_0081	coxM	Xanthine dehydrogenase	TPANIC_0624		OOP family OmpA-OmpF porin
TPANIC_0085		PTS family fructose (fru) porter component IIA	TPANIC_0627	sbcC	Exonuclease SbcC
TPANIC_0089		CAMP-dependent protein kinase	TPANIC_0652	potA	Spermidine/putrescine ABC superfamily ATP binding cassette transporter, ABC protein
TPANIC_0090	murB	UDP-N-acetylmuramate dehydrogenase	TPANIC_0653	potB	Spermidine/putrescine ABC superfamily ATP binding cassette transporter, membrane protein
TPANIC_0091	cysS	Cysteine--tRNA ligase	TPANIC_0654	potC	Spermidine/putrescine ABC superfamily ATP binding cassette transporter, membrane protein
TPANIC_0092	rpoE	DNA-directed RNA polymerase sigma subunit RpoE	TPANIC_0671		Ethanolaminephosphotransferase
TPANIC_0093		Putative transcriptional regulator (anti-sigma factor)	TPANIC_0685	mglA	Galactose ABC superfamily ATP binding cassette transporter, ABC protein
TPANIC_0094	pta	Phosphate acetyltransferase	TPANIC_0686	mglC	Galactose ABC superfamily ATP binding cassette transporter, membrane protein
TPANIC_0096	dksA	Putative DnaK suppressor protein	TPANIC_0688	ldcA	Muramoyltetrapeptide carboxypeptidase
TPANIC_0097	infA	Initiation factor IF1	TPANIC_0730	pgsA2	CDP-diacylglycerol--glycerol-3-phosphate 3-phosphatidyltransferase
TPANIC_0098	dnaJ1	Chaperone DnaJ	TPANIC_0737	msmE	Sugar ABC superfamily ATP binding cassette transporter, binding protein
TPANIC_0099	pyrH	UMP kinase	TPANIC_0754	miaB2	2-methylthioadenine synthetase
TPANIC_0100		TlpA family thioredoxin-disulfide reductase	TPANIC_0775	nth	DNA-(apurinic or apyrimidinic site) lyase
TPANIC_0102		UvrD/REP family ATP-dependent DNA helicase	TPANIC_0862	fklB	Peptidylprolyl isomerase
TPANIC_0103	recQ	ATP-dependent helicase RecQ	TPANIC_0881	natA	ABC superfamily ATP binding cassette transporter, ABC protein
TPANIC_0104	ushA	Bifunctional 5'-nucleotidase/UDP-sugar diphosphatase	TPANIC_0934		DAACS family dicarboxylate/amino acid:sodium (Na+) or proton (H+) symporter
TPANIC_0105	polA	DNA-directed DNA polymerase I	TPANIC_0958	dctM	TRAP-T family tripartite ATP-independent periplasmic transporter, membrane protein
TPANIC_0106	betT	BCCT family betaine/carnitine/choline transporter	TPANIC_0960	flgG1	Flagellar basal body rod protein FlgG
TPANIC_0107		Putative bifunctional choline-phosphate cytidylyltransferase/choline kinase	TPANIC_0961	flgG2	Flagellar basal body rod protein FlgG
TPANIC_0108	pfk	6-phosphofructokinase	TPANIC_0964		Putative macrolide ABC superfamily ATP binding cassette transporter, ABC protein
TPANIC_0109	spoU2	Putative rRNA (adenosine-2'-O-)-methyltransferase	TPANIC_0975		Putative tetrapyrrole methylase
TPANIC_0111	rpoN	DNA-directed RNA polymerase sigma subunit RpoN	TPANIC_0995		Putative CAP family transcription factor
TPANIC_0112	pepC	Bleomycin hydrolase	TPANIC_0998	alsT2	Sodium/alanine symporter family protein
TPANIC_0115	thiD	Phosphomethypyrimidine kinase	TPANIC_1022	sms	DNA repair protein Sms
TPANIC_0116	uvrB	Excision endonuclease subunit UvrB
TPANIC_0119	metI	Methionine ABC superfamily ATP binding cassette transporter, membrane protein
TPANIC_0120	metN	Methionine ABC superfamily ATP binding cassette transporter, ABC protein
TPANIC_0121	kamA	Lysine 2,3-aminomutase
TPANIC_0122	pckG	Phosphoenolpyruvate carboxykinase (GTP)
TPANIC_0124	ychF	Obg family GTP-binding protein
TPANIC_0125	xthA	Exodeoxyribonuclease III
TPANIC_0139		Trk family potassium (K+) transporter, NAD+ binding protein
TPANIC_0140		Trk family potassium (K+) transporter, membrane protein
TPANIC_0141	ada	Methylated-DNA-[protein]-cysteine S-methyltransferase
TPANIC_0142		Putative sugar ABC superfamily ATP binding cassette transporter, ABC protein
TPANIC_0144	tbpA	Thiamine ABC superfamily ATP binding cassette transporter, binding protein
TPANIC_0145	fadD1	Long-chain-fatty-acid--CoA ligase
TPANIC_0147		Glycosyl hydrolase family protein
TPANIC_0151	rnfD	Putative NADH dehydrogenase (ubiquinone), subunit RnfD
TPANIC_0152	rnfC	Putative NADH dehydrogenase (ubiquinone), subunit RnfC
TPANIC_0153		Putative phosphatidate phosphatase
TPANIC_0154	rluA1	Pseudouridylate synthase
TPANIC_0155		M23B subfamily peptidase
TPANIC_0157	plsC	Putative phosphate acyltransferase
TPANIC_0160	proS	Proline--tRNA ligase
TPANIC_0162	ruvB	Crossover junction endoribonuclease subunit B
TPANIC_0163	troA	Iron (Fe2+)/zinc (Zn2+)/manganese (Mn2+) ABC superfamily ATP binding cassette transporter, binding protein
TPANIC_0168		Phosphoglycerate mutase family protein
TPANIC_0170		Nucleoside phosphorylase
TPANIC_0182	sua5	Sua5/YciO/YrdC/YwlC family protein
TPANIC_0184	smpB	SsrA-binding protein
TPANIC_0185	lepB1	Putative signal peptidase I
TPANIC_0186	hemN	Coproporphyrinogen dehydrogenase
TPANIC_0187	tufA	Elongation factor EF1A
TPANIC_0188	rpsJ	Ribosomal protein S10
TPANIC_0189	rplC	Ribosomal protein L3
TPANIC_0190	rplD	Ribosomal protein L4
TPANIC_0191	rplW	Ribosomal protein L23
TPANIC_0192	rplB	Ribosomal protein L2
TPANIC_0193	rpsS	Ribosomal protein S19
TPANIC_0194	rplV	Ribosomal protein L22
TPANIC_0195	rpsC	Ribosomal protein S3
TPANIC_0196	rplP	Ribosomal protein L16
TPANIC_0197	rpmC	Putative ribosomal protein L29
TPANIC_0198	rpsQ	Ribosomal protein S17
TPANIC_0199	rplN	Ribosomal protein L14
TPANIC_0200	rplX	Ribosomal protein L24
TPANIC_0201	rplE	Ribosomal protein L5
TPANIC_0202	rpsN	Ribosomal protein S14
TPANIC_0203	rpsH	Ribosomal protein S8
TPANIC_0204	rplF	Putative ribosomal protein L6
TPANIC_0205	rplR	Ribosomal protein L18
TPANIC_0206	rpsE	Ribosomal protein S5
TPANIC_0206a	rpmD	Ribosomal protein L30
TPANIC_0207	rplO	Ribosomal protein L15
TPANIC_0208	secY	Sec family Type I general secretory pathway protein SecY
TPANIC_0210	rpsM	Ribosomal protein S13
TPANIC_0211	rpsK	Ribosomal protein S11
TPANIC_0212	rpoA	DNA-directed RNA polymerase subunit alpha
TPANIC_0213	rplQ	Ribosomal protein L17
TPANIC_0215	grpE	Chaperone GrpE
TPANIC_0216	dnaK	Chaperone DnaK
TPANIC_0217	dnaJ2	Chaperone DnaJ
TPANIC_0218	rsbU1	Putative sigma factor regulatory protein
TPANIC_0219	rsbU2	Putative sigma factor regulatory protein
TPANIC_0220		Anti sigma factor antagonist
TPANIC_0221	vanY	Serine-type D-Ala-D-Ala carboxypeptidase
TPANIC_0223		Pyridoxal phosphate-dependent aspartate aminotransferase
TPANIC_0227	cbiO	Putative cobalt (Co2+) ABC superfamily ATP binding cassette transporter, ABC protein
TPANIC_0228	bioY	BioY protein
TPANIC_0229	udg	Uracil DNA glycosylase
TPANIC_0230	priA	DNA replication factor Y
TPANIC_0231		Pseudouridylate synthase
TPANIC_0233		Anti sigma factor antagonist
TPANIC_0234	rpmG	Ribosomal protein L33
TPANIC_0235	secE	Sec family Type I general secretory pathway protein, subunit SecE
TPANIC_0236	nusG	Transcription antitermination protein NusG
TPANIC_0237	rplK	Ribosomal protein L11
TPANIC_0238	rplA	Ribosomal protein L1
TPANIC_0239	rplJ	Ribosomal protein L10
TPANIC_0240	rplL	Ribosomal protein L7/L12
TPANIC_0241	rpoB	DNA-directed RNA polymerase subunit beta
TPANIC_0242	rpoC	DNA-directed RNA polymerase subunit beta prime
TPANIC_0243	rpsL	Ribosomal protein S12
TPANIC_0244	rpsG	Ribosomal protein S7
TPANIC_0247	amiC	N-acetylmuramoyl-L-alanine amidase
TPANIC_0250b	rpsT	Ribosomal protein S20
TPANIC_0254	rho	Transcription termination factor Rho
TPANIC_0255	rpmE	Ribosomal protein L31
TPANIC_0257	glpQ	Glycerophosphodiester phosphodiesterase
TPANIC_0261		Cyclic nucleotide-binding protein
TPANIC_0262		Cyclic nucleotide-binding protein
TPANIC_0264	deoC	Deoxyribose-phosphate aldolase
TPANIC_0271	parB	Chromosome partitioning protein
TPANIC_0272	parA	Chromosome partitioning protein
TPANIC_0274	dctD	DCMP deaminase
TPANIC_0276		Putative RNA methyltransferase
TPANIC_0277	prc	C-terminal processing peptidase
TPANIC_0279		Bifunctional cytidylate kinase/ribosomal protein S1
TPANIC_0283	coaD	Pantetheine-phosphate adenylyltransferase
TPANIC_0290		HAD superfamily hydrolase
TPANIC_0294	prs	Ribose-phosphate diphosphokinase
TPANIC_0295		FGGY family carhohydrate kinase
TPANIC_0296	coaE	Putative dephospho-CoA kinase
TPANIC_0298		ABC superfamily ATP binding cassette transporter, membrane protein (**SEE BELOW FOR EXPERIMENTALLY DETERMINED FUNCTION AND REF.)
TPANIC_0300		Sugar ABC superfamily ATP binding cassette transporter, ABC protein
TPANIC_0303	mutL	DNA mismatch repair protein MutL
TPANIC_0305	pyrG	CTP synthase
TPANIC_0306	rpsD	Ribosomal protein S4
TPANIC_0308		Putative polar amino acid ABC superfamily ATP binding cassette transporter, binding protein
TPANIC_0309		Putative polar amino acid ABC superfamily ATP binding cassette transporter, binding protein
TPANIC_0310	ssb2	Putative single-stranded DNA-binding protein
TPANIC_0319	tmpC	Sugar ABC superfamily ATP binding cassette transporter, membrane protein (@@SEE BELOW FOR EXPERIMENTALLY DETERMINED FUNCTION AND REF.)
TPANIC_0321		Sugar ABC superfamily ATP binding cassette transporter, ABC protein
TPANIC_0326	tp92	Outer membrane protein Tp92
TPANIC_0327	ompH	Outer membrane protein H
TPANIC_0328	mutS	DNA mismatch repair protein MutS
TPANIC_0331	gnd	Phosphogluconate dehydrogenase (decarboxylating)
TPANIC_0337	ksgA	RRNA dimethyladenosine transferase
TPANIC_0339	rluA2	Pseudouridylate synthase
TPANIC_0340	folC	Bifunctional dihydrofolate synthase/tetrahydrofolate synthase
TPANIC_0341	murC	UDP-N-acetylmuramate--L-alanine ligase
TPANIC_0342	cmk	Cytidylate kinase
TPANIC_0343	mutY	Putative A/G-specific adenine glycosylase
TPANIC_0344	trcF	Transcription-repair coupling factor
TPANIC_0345	mraY	Phospho-N-acetylmuramoyl-pentapeptide- transferase
TPANIC_0349	fkpB	Peptidylprolyl isomerase
TPANIC_0351	proB	Glutamate 5-kinase
TPANIC_0353	rnhA	Ribonuclease H
TPANIC_0354	tmk	DTMP kinase
TPANIC_0356		Putative RNA-binding protein
TPANIC_0357	birA	Biotin-[acetyl-CoA-carboxylase] ligase
TPANIC_0361		Acyltransferase family protein
TPANIC_0362	rpmB	Ribosomal protein L28
TPANIC_0363	cheA	Sensor histidine kinase
TPANIC_0364	cheW1	Chemotaxis protein CheW
TPANIC_0365	cheX	Putative chemotaxis protein CheX
TPANIC_0366	cheY	Response regulator
TPANIC_0367	smc	Chromosome segregation ATPase
TPANIC_0371	ispE	4-(cytidine 5'-diphospho)-2-C-methyl-D-erythritol kinase
TPANIC_0372		Ribosomal 5S rRNA E-loop binding protein Ctc/L25/TL5
TPANIC_0373		PP-loop family ATPase
TPANIC_0379	secA	Sec family Type I general secretory pathway protein SecA
TPANIC_0380		Putative DNA repair helicase
TPANIC_0383	mraZ	MraZ domain protein
TPANIC_0384	mraW	S-adenosyl-methyltransferase
TPANIC_0386	murF	UDP-N-acetylmuramoyl-tripeptide--D-alanyl-D- alanine ligase
TPANIC_0388	ftsQ	Cell division protein FtsQ
TPANIC_0389	ftsA	Cell division protein FtsA
TPANIC_0390	ftsZ	Cell division protein FtsZ
TPANIC_0391	xerD1	Integrase/recombinase XerD
TPANIC_0393	dprA	SMF family protein
TPANIC_0394	topA	DNA topoisomerase TopA
TPANIC_0395	xerD2	Integrase/recombinase XerD
TPANIC_0400	fliG2	Flagellar motor switch protein FliG
TPANIC_0402	fliI	IIISP family Type III (virulence-related) secretory pathway protein
TPANIC_0403	fliJ	Flagellar protein FliJ
TPANIC_0406	murI	Glutamate racemase
TPANIC_0409a	yajC	Preprotein translocase subunit YajC
TPANIC_0410	secD	RND superfamily resistance-nodulation-cell division protein:proton (H+) antiporter
TPANIC_0411	secF	RND superfamily resistance-nodulation-cell division protein:proton (H+) antiporter
TPANIC_0413		Phosphohexomutase
TPANIC_0416	ffh	Sec family Type I general secretory pathway protein
TPANIC_0418	galK	Galactokinase
TPANIC_0419	surE	Acid phosphatase
TPANIC_0424	ntpE	Two-sector ATPase, V(1) subunit E
TPANIC_0426	ntpA1	Two-sector ATPase, V(1) subunit A
TPANIC_0427	ntpB1	Two-sector ATPase, V(1) subunit B
TPANIC_0428	ntpD1	Two-sector ATPase, V(1) subunit D
TPANIC_0430	ntpK	Two-sector ATPase, V(0) subunit K
TPANIC_0431		Putative Baf family transcriptional regulator
TPANIC_0435	nlpE	Copper resistance lipoprotein NlpE
TPANIC_0438		HAM1 protein
TPANIC_0439	cheW2	Chemotaxis protein CheW
TPANIC_0441	ppnK	Putative inorganic polyphosphate/ATP-NAD kinase
TPANIC_0442	recN	DNA repair protein RecN
TPANIC_0445		DJ-1 family protein
TPANIC_0446	ispG	(E)-4-hydroxy-3-methylbut-2-enyl-diphosphate synthase
TPANIC_0448	upp	Uracil phosphoribosyltransferase
TPANIC_0450a	fusA1	Elongation factor EF2
TPANIC_0452	ileS	Isoleucine--tRNA ligase
TPANIC_0458		Putative transcriptional regulator
TPANIC_0459	rluB	RsuA family pseudouridine synthase
TPANIC_0461		Putative transcriptional regulator
TPANIC_0464	trmB	TRNA (guanine-N(7)-)-methyltransferase
TPANIC_0472	uvrC	Excision endonuclease subunit UvrC
TPANIC_0475	pgi	Glucose-6-phosphate isomerase
TPANIC_0476	ackA	Acetate kinase
TPANIC_0477		6-phosphogluconolactonase
TPANIC_0478	zwf	Glucose-6-phosphate 1-dehydrogenase
TPANIC_0485		Putative adenylate cyclase
TPANIC_0488	mcp2	Methyl-accepting chemotaxis protein
TPANIC_0492	dnaG	DNA primase
TPANIC_0493	rpoD	DNA-directed RNA polymerase sigma subunit RpoD
TPANIC_0497	mreB	Cell shape determining protein MreB
TPANIC_0498	mreC	Cell shape determining protein MreC
TPANIC_0500	pbp1	Penicillin-binding protein
TPANIC_0505		Hexokinase
TPANIC_0506	tig	Peptidylprolyl isomerase
TPANIC_0507	clpP1	S14 family endopeptidase ClpP
TPANIC_0508	clpX	S14 family endopeptidase ClpX
TPANIC_0509	ahpC	Peroxiredoxin
TPANIC_0510	lepA	GTP-binding protein LepA
TPANIC_0511		CarD family transcriptional regulator
TPANIC_0512	ispDF	Bifunctional 2-C-methyl-D-erythritol 4-phosphate cytidylyltransferase/2-C-methyl-D-erythritol 2,4-cyclodiphosphate synthase
TPANIC_0513	trkA	Trk family potassium (K+) transporter, membrane protein
TPANIC_0514	uvrA	Excision endonuclease subunit UvrA
TPANIC_0517	ruvC	Crossover junction endoribonuclease subunit C
TPANIC_0518		Thiamine pyrophosphokinase
TPANIC_0519		Sigma-54 dependent response regulator
TPANIC_0521	dnaZX1	DNA-directed DNA polymerase III gamma and tau subunits
TPANIC_0523	murG	Undecaprenyldiphospho-muramoylpentapeptide beta-N- acetylglucosaminyltransferase
TPANIC_0524	lon2	S16 family endopeptidase La
TPANIC_0525	efp	Elongation factor P
TPANIC_0527	ntpD2	Two-sector ATPase, V(1) subunit D
TPANIC_0528	ntpB2	Two-sector ATPase, V(1) subunit B
TPANIC_0529	ntpA2	Two-sector ATPase, V(1) subunit A
TPANIC_0531		Two-sector ATPase, V(1) subunit F
TPANIC_0533	ntpI2	Two-sector ATPase, V(0) subunit I
TPANIC_0537	tpiA	Triose-phosphate isomerase
TPANIC_0538	pgk	Phosphoglycerate kinase
TPANIC_0540		Anti sigma factor antagonist
TPANIC_0541	era	GTP-binding protein Era
TPANIC_0542	pfp	Diphosphate--fructose-6-phosphate 1-phosphotransferase
TPANIC_0543	ruvA	Crossover junction endoribonuclease subunit A
TPANIC_0545		Sugar ABC superfamily ATP binding cassette transporter, binding protein
TPANIC_0546		S1B subfamily peptidase
TPANIC_0547	ispH	4-hydroxy-3-methylbut-2-enyl diphosphate reductase
TPANIC_0549	clpA1	S14 family endopeptidase ClpA
TPANIC_0550	trmE	TRNA modification GTPase TrmE
TPANIC_0554	gph	Phosphoglycolate phosphatase
TPANIC_0555	gltP	DAACS family dicarboxylate/amino acid:sodium (Na+) or proton (H+) symporter
TPANIC_0556	asnA	Aspartate--ammonia ligase
TPANIC_0559	thiI	Thiamine biosynthesis ATP pyrophosphatase
TPANIC_0560	tktA	Transketolase
TPANIC_0562	spsE	N-acetylneuraminate synthase
TPANIC_0568	eda	Bifunctional 4-hydroxy-2-oxoglutarate aldolase/2-dehydro-3-deoxy-phosphogluconate aldolase
TPANIC_0569	pepP	Xaa-Pro aminopeptidase
TPANIC_0571		LemA family protein
TPANIC_0574		Lipoprotein antigen Tp47
TPANIC_0575	ptsI	EI family phosphotransferase system enzyme I
TPANIC_0576	prfB	Peptide chain release factor RF2
TPANIC_0578	ftsY	Sec family Type I general secretory pathway protein
TPANIC_0581		Lipoprotein/macrolide ABC superfamily ATP binding cassette transporter, ABC protein
TPANIC_0585	oppA	Oligopeptide ABC superfamily ATP binding cassette transporter, membrane/binding protein
TPANIC_0586	leuS	Leucine--tRNA ligase
TPANIC_0587	holA	DNA-directed DNA polymerase III delta subunit
TPANIC_0589	hpr	HPr family phosphotransferase system protein
TPANIC_0591	hprK	Bifunctional Hpr kinase/phosphatase
TPANIC_0595	adk	Adenylate kinase
TPANIC_0596	pcnB2	TRNA polynucleotide adenylyltransferase
TPANIC_0600		Putative membrane-associated zinc protease
TPANIC_0601	dxr	1-deoxy-D-xylulose-5-phosphate reductoisomerase
TPANIC_0602	cdsA	Phosphatidate cytidylyltransferase
TPANIC_0603	uppS	Di-trans,poly-cis-decaprenylcistransferase
TPANIC_0604	frr	Ribosome recycling factor
TPANIC_0605	tsf	Elongation factor EF1B
TPANIC_0606	rpsB	Ribosomal protein S2
TPANIC_0609	asnS	Asparagine--tRNA ligase
TPANIC_0611	sufC	ABC superfamily ATP binding cassette transporter, ABC protein
TPANIC_0612	sufB	ABC superfamily ATP binding cassette transporter, membrane protein
TPANIC_0613	sufD	ABC superfamily ATP binding cassette transporter, membrane protein
TPANIC_0614	sufS	Bifunctional cysteine desulfurase/ selenocysteine lyase
TPANIC_0615		SUF system FeS assembly protein
TPANIC_0616	rpiA	Ribose 5-phosphate isomerase A
TPANIC_0623		Membrane-bound lytic murein transglycosylase D
TPANIC_0626	sbcD	Exonuclease SbcD
TPANIC_0628	pncB	Nicotinate phosphoribosyltransferase
TPANIC_0630	cheR	Protein-glutamate O-methyltransferase
TPANIC_0631	cheB	Protein-glutamate methylesterase
TPANIC_0632	trpS	Tryptophan--tRNA ligase
TPANIC_0633		Bifunctional peptide-methionine (S)-S-oxide reductase/peptide-methionine (R)-S-oxide reductase
TPANIC_0634	lig	DNA ligase (NAD(+))
TPANIC_0636	recO	Recombination protein O
TPANIC_0637	miaA	TRNA isopentenyltransferase
TPANIC_0639	mcp3	Methyl-accepting chemotaxis protein
TPANIC_0640	mcp4	Methyl-accepting chemotaxis protein
TPANIC_0641	hisS	Histidine--tRNA ligase
TPANIC_0642		Phosphohexose mutase
TPANIC_0643	dnaQ	DNA-directed DNA polymerase III epsilon subunit
TPANIC_0644	lysS1	Lysine--tRNA ligase
TPANIC_0647	serS	Serine--tRNA ligase
TPANIC_0649	tlyC	Putative hemolysin
TPANIC_0655	potD	Spermidine/putrescine ABC superfamily ATP binding cassette transporter, binding protein
TPANIC_0657	csrA	Carbon storage regulator
TPANIC_0659	flgL	Flagellar hook-associated protein FlgL
TPANIC_0660	flgK	Flagellar hook-associated protein FlgK
TPANIC_0662	fbaB	Fructose-bisphosphate aldolase
TPANIC_0667		Bifunctional phosphoribulokinase/uridine kinase
TPANIC_0669	dnaE	DNA-directed DNA polymerase III alpha subunit
TPANIC_0670	ddl	D-alanine--D-alanine ligase
TPANIC_0672	glyS	Glycine--tRNA ligase
TPANIC_0673	gltX	Glutamate--tRNA ligase
TPANIC_0680	gcp	O-sialoglycoprotein endopeptidase
TPANIC_0681	alr	Alanine racemase
TPANIC_0682	rrmJ	23S rRNA methyltransferase
TPANIC_0683		Octaprenyl-diphosphate synthase
TPANIC_0684	mglB	Galactose ABC superfamily ATP binding cassette transporter, binding protein
TPANIC_0687	recG	DNA helicase RecG
TPANIC_0689	engA	GTP-binding protein
TPANIC_0691	scpA	Segregation and condensation protein ScpA
TPANIC_0692	recA	Recombination protein A
TPANIC_0694		5-formyltetrahydrofolate cyclo-ligase
TPANIC_0695	accC	Biotin carboxylase
TPANIC_0696		Putative nicotinamidase
TPANIC_0702		M23B subfamily peptidase
TPANIC_0704	recJ	Single-stranded-DNA-specific exonuclease
TPANIC_0705	mrcA	Bifunctional membrane carboxypeptidase/penicillin-binding protein
TPANIC_0706		M23B subfamily peptidase
TPANIC_0709	whiG	DNA-directed RNA polymerase sigma subunit WhiG
TPANIC_0712	fleN1	Putative flagellar synthesis regulator FleN
TPANIC_0713	flhF	Flagellar-associated GTP-binding protein FlhF
TPANIC_0714	flhA	IIISP family Type III (virulence-related) secretory pathway protein
TPANIC_0715	flhB	IIISP family Type III (virulence-related) secretory pathway protein
TPANIC_0720	fliY	Bifunctional chemotaxis protein CheC/flagellar motor switch protein FliY
TPANIC_0721	fliM	Flagellar motor switch protein FliM
TPANIC_0724	motB	Mot family proton (H+) or sodium (Na+) transporter MotB
TPANIC_0727	flgE	Flagellar hook protein FlgE
TPANIC_0729	fliK	Flagellar hook-length control protein FliK
TPANIC_0731	nudE	ADP-ribose diphosphatase
TPANIC_0732	folD	Bifunctional methylenetetrahydrofolate dehydrogenase (NADP(+))/methenyltetrahydrofolate cyclohydrolase
TPANIC_0734	deoD	Purine-nucleoside phosphorylase
TPANIC_0735	gltD	Glutamate synthase (NADPH)
TPANIC_0736		Ferredoxin--NADP(+) reductase, subunit alpha
TPANIC_0741	nadD	Putative nicotinate-nucleotide adenylyltransferase
TPANIC_0742	obgE	GTP-binding protein
TPANIC_0743	rpmA	Ribosomal protein L27
TPANIC_0745	rplU	Ribosomal protein L21
TPANIC_0746	ppdK	Pyruvate, phosphate dikinase
TPANIC_0755	ptsN	PTS family fructose/mannitol (fru) porter component IIA
TPANIC_0756	fmt	Methionyl-tRNA formyltransferase
TPANIC_0757	def	Peptide deformylase
TPANIC_0758	rpsU	Ribosomal protein S21
TPANIC_0760	pbp2	Penicillin-binding protein
TPANIC_0765	ftsH	M41 family endopeptidase FtsH
TPANIC_0767	fusA2	Elongation factor EF2
TPANIC_0770		Putative ATP-dependent RNA helicase
TPANIC_0771	nptA	PnaS family phosphate:sodium (Na+) symporter
TPANIC_0773	htrA1	S1 family peptidase Do
TPANIC_0774	mgtC	Putative MgtC family magnesium (Mg2+) transporter-C
TPANIC_0778	mazG	Putative nucleoside-triphosphate diphosphatase
TPANIC_0780	nadE	NAD(+) synthase
TPANIC_0786		ABC superfamily ATP binding cassette transporter, ABC protein
TPANIC_0790		Putative RND superfamily resistance-nodulation-cell division antibiotic:proton (H+) antiporter
TPANIC_0792	flaB1	Flagellar filament core protein FlaB
TPANIC_0794	metK	Methionine adenosyltransferase
TPANIC_0797	proC	Pyrroline-5-carboxylate reductase
TPANIC_0798	metG	Methionine--tRNA ligase
TPANIC_0800	dacC	Serine-type D-Ala-D-Ala carboxypeptidase
TPANIC_0801	clpA2	S14 family endopeptidase ClpA
TPANIC_0804		Sugar ABC superfamily ATP binding cassette transporter, ABC protein
TPANIC_0805	rnb	Putative exoribonuclease II
TPANIC_0806		FemAB family protein
TPANIC_0807	rpmF	Ribosomal protein L32
TPANIC_0808	acpP	Acyl carrier protein
TPANIC_0809	rnc	Ribonuclease III
TPANIC_0810	dam	Site-specific DNA-methyltransferase (adenine-specific)
TPANIC_0814	trxB	Thioredoxin-disulfide reductase
TPANIC_0815		Putative GNAT family acetyltransferase
TPANIC_0817	eno	Phosphopyruvate hydratase
TPANIC_0819	rnz	Ribonuclease Z
TPANIC_0821	tpn32	Putative metal ion ABC superfamily ATP binding cassette transporter, binding protein
TPANIC_0822		MscS family small conductance mechanosenstive ion channel
TPANIC_0823	sorA	Putative superoxide reductase
TPANIC_0824	dxs	1-deoxy-D-xylulose-5-phosphate synthase
TPANIC_0828	acpS	Holo-[acyl-carrier-protein] synthase
TPANIC_0830	truA	TRNA-pseudouridine synthase I
TPANIC_0831	argS	Arginine--tRNA ligase
TPANIC_0834	tyrS	Tyrosine--tRNA ligase
TPANIC_0837	thrS	Threonine--tRNA ligase
TPANIC_0838		ABC superfamily ATP binding cassette transporter, ABC protein
TPANIC_0841	htrA2	S1 family peptidase Do
TPANIC_0842	map	Methionyl aminopeptidase
TPANIC_0844	gap	Glyceraldehyde-3-phosphate dehydrogenase
TPANIC_0848	rplT	Ribosomal protein L20
TPANIC_0849	rpmI	Ribosomal protein L35
TPANIC_0850	infC	Initiation factor IF3
TPANIC_0853	fleN2	Putative flagellar synthesis regulator FleN
TPANIC_0861	glmS	Glutamine--fructose-6-phosphate transaminase (isomerizing)
TPANIC_0863	nifS	Bifunctional cysteine sulfinate desulfinase/cysteine desulfurase
TPANIC_0868	flaB2	Flagellar filament core protein FlaB
TPANIC_0870	flaB3	Flagellar filament core protein FlaB
TPANIC_0885	dut	DUTP diphosphatase
TPANIC_0886	pnp	Polyribonucleotide nucleotidyltransferase
TPANIC_0887	rpsO	Ribosomal protein S15
TPANIC_0888	ribF	Bifunctional riboflavin kinase/FAD synthetase
TPANIC_0889	truB	TRNA-pseudouridine synthase I
TPANIC_0890	rbfA	Ribosome-binding factor A
TPANIC_0891	infB	Initiation factor IF2
TPANIC_0892	nusA	Transcription elongation factor
TPANIC_0898	recB	Exodeoxyribonuclease V beta subunit
TPANIC_0899	addB	AddB-like deoxyribonuclease
TPANIC_0901	norM	MATE family multi antimicrobial extrusion protein OR
TPANIC_0902		Putative esterase/lipase
TPANIC_0903	murD	UDP-N-acetylmuramoyl-L-alanine--D-glutamate ligase
TPANIC_0905	rpsP	Ribosomal protein S16
TPANIC_0906		Putative RNA-binding protein
TPANIC_0907	rimM	Putative 16S rRNA processing protein RimM
TPANIC_0908	trmD	TRNA (guanine-N(1)-)-methyltransferase
TPANIC_0909	rplS	Ribosomal protein L19
TPANIC_0917	mgtE	MgtE family magnesium (Mg2+)/cobalt (Co2+) transporter-E
TPANIC_0919		Thioredoxin group 1 family protein
TPANIC_0921	ndh	NADH dehydrogenase
TPANIC_0924	tex	Transcriptional accessory protein
TPANIC_0925		Nitrogenase (flavodoxin)
TPANIC_0926	lepB2	Putative signal peptidase I
TPANIC_0933	murE	UDP-N-acetylmuramoyl-L-alanyl-D-glutamate--2, 6-diaminopimelate ligase
TPANIC_0936		Putative hemolysin
TPANIC_0937		Putative phosphoesterase
TPANIC_0939		Pyruvate synthase
TPANIC_0943	fliS	Flagellar protein FliS
TPANIC_0945	rpe	Ribulose-phosphate 3-epimerase
TPANIC_0946	gidB	Glucose-inhibited division protein B
TPANIC_0947		Peptidylprolyl isomerase
TPANIC_0948	jag	Jag family protein
TPANIC_0949	oxaA	Oxa1 family cytochrome oxidase biogenesis protein
TPANIC_0950a	rnpA	Ribonuclease P protein component
TPANIC_0951	rpmH	Ribosomal protein L34
TPANIC_0952		Putative lipase/esterase
TPANIC_0957		TRAP-T family tripartite ATP-independent periplasmic transporter, binding protein
TPANIC_0962		Putative macrolide ABC superfamily ATP binding cassette transporter, ABC/membrane protein
TPANIC_0963		Putative macrolide ABC superfamily ATP binding cassette transporter, ABC/membrane protein
TPANIC_0965	macA	Membrane-fusion protein
TPANIC_0971	tpd	Tp34 lipoprotein
TPANIC_0973	pheS	Phenylalanine--tRNA ligase alpha subunit
TPANIC_0977	nif3	NGG1p interacting factor protein
TPANIC_0979	tatD1	Magnesium (Mg2+)-dependent deoxyribonuclease
TPANIC_0980	dus	TRNA-dihydrouridine synthase
TPANIC_0982		Rhomboid family protein
TPANIC_0984	htpG	Chaperone HtpG
TPANIC_0985	aspS	Aspartate--tRNA ligase
TPANIC_0986		DMT superfamily drug/metabolite transporter
TPANIC_0991		Rubredoxin
TPANIC_0994	tatD2	Magnesium (Mg2+)-dependent deoxyribonuclease
TPANIC_0997	sppA	Signal peptide peptidase A
TPANIC_0999	ftsK	S-DNA-T family septal DNA translocator
TPANIC_1004	recR	Recombination protein R
TPANIC_1005	dnaZX2	DNA-directed DNA polymerase III gamma and tau subunits
TPANIC_1006	gyrB	DNA topoisomerase (ATP-hydrolyzing) subunit B
TPANIC_1007	thyX	Thymidylate synthase (FAD)
TPANIC_1008	nrdA	Ribonucleotide-diphosphate reductase subunit alpha
TPANIC_1009	gpsA	Glycerol-3-phosphate dehydrogenase (NAD(P)(+))
TPANIC_1010	ndk	Nucleoside-diphosphate kinase
TPANIC_1011	pth	Aminoacyl-tRNA hydrolase
TPANIC_1012	sigA	DNA-directed RNA polymerase sigma subunit RpoD family
TPANIC_1013	groES	Chaperone GroES
TPANIC_1015	nusB	Transcription antitermination protein NusB
TPANIC_1016	surA	Putative peptidylprolyl isomerase
TPANIC_1017	alaS	Alanine--tRNA ligase
TPANIC_1019	gatC	Aspartyl/glutamyl-tRNA(Asn/Gln) amidotransferase subunit C
TPANIC_1020	gatA	Aspartyl/glutamyl-tRNA(Asn/Gln) amidotransferase subunit A
TPANIC_1021	gatB	Aspartyl/glutamyl-tRNA(Asn/Gln) amidotransferase subunit B
TPANIC_1023	recX	Recombination regulator RecX
TPANIC_1024	rpsI	Ribosomal protein S9
TPANIC_1025	rplM	Ribosomal protein L13
TPANIC_1026		Putative oligoendopeptidase F
TPANIC_1027	udp	Uridine phosphorylase
TPANIC_1028	uvrD	Excision endonuclease subunit UvrD
TPANIC_1033		Patatin family phospholipase
TPANIC_1034		CaCA family calcium (Ca2+):cation antiporter
TPANIC_1035	valS	Valine--tRNA ligase
TPANIC_1036	zntA	P-ATPase superfamily P-type ATPase transporter
TPANIC_1038	tpF1	Bacterioferrin
TPANIC_1039	apt	Adenine phosphoribosyltransferase
TPANIC_1040	lysS2	Lysine--tRNA ligase
TPANIC_1041	clpP2	S14 family endopeptidase ClpP
**TPANIC_0298		Experimentally-determined function: Riboflavin uptake transporter A (RfuA)
		Deka et al., 2013. MBio 4(1): e00615-12
@@TPANIC_0319		Experimentally-determined function: Purine nucleoside receptor A (PnrA)
		Deka et al., 2006. J Biol Chem 281:8072-81
