# Supplementary material for: Functional insights from proteome-wide structural modeling of Treponema pallidum subspecies pallidum, the causative agent of syphilis
Source: BMC Struct Biol. 2018 May 16;18:7. doi: 10.1186/s12900-018-0086-3 (PMC5956850; doi:10.1186/s12900-018-0086-3)
Supplement: Supplementary file 6 — Table S6. Top-ranking Phyre2 model templates corresponding to all functionally-unannotated T. pallidum proteins (N = 175). (XLSX 40 kb) [file 12900_2018_86_MOESM6_ESM.xlsx]

## Sheet: S6
Table S6. Top-ranking Phyre2 model templates corresponding to all functionally-unannotated T. pallidum proteins (N=175).
Treponema pallidum subspecies pallidum (Nichols) Genomic Annotation		Phyre2 Modelling												Expression Analyses		Expression Analyses References	Experimentally-derived Function(s)	Experimentally-derived Function Reference(s)
Protein	Annotated Protein Function	Rank	PDB Template/Model	Confidence (%)	Sequence ID (%)	Qstart	Qend	Length (AA)	% Coverage	Resolution (Å)	Template Info (PDB Classification)	Template Info (PDB Molecule)	Template Info (PDB Structure Title)	cDNA/DNA45	Protein Expression47,48	45Smajs et al., 2005. J Bacteriol 187:1866-1874
TPANIC_0007	Hypothetical protein	1	3QI7	100	20	1	291	314	92.3567	1.86	Transcription	Putative transcriptional regulator	Crystal structure of a putative transcriptional regulator (YP_001089212.1) from Clostridium difficile 630 at 1.86Å resolution	1.757	E47	47Osbak et al., 2016. PLOS Negl Trop Dis 10(9):e0004988
TPANIC_0013	Hypothetical protein	1	3QI7	100	19	35	386	410	85.6098	1.86	Transcription	Putative transcriptional regulator	Crystal structure of a putative transcriptional regulator (YP_001089212.1) from Clostridium difficile 630 at 1.86Å resolution	0.667	ND	48McGill et al., 2010. Infect Immun 78(6):2631-2643
TPANIC_0017	Hypothetical protein	1	4HNX	99.8	11	4	314	315	98.4127	2.34	Transferase	N-terminal acetyltransferase A complex subunit Nat1	The NatA acetyltransferase complex bound to ppgpp	0.882	E47	E: Proteins known to be expressed during rabbit infection.
TPANIC_0020	Putative membrane protein	1	2XGG	98.2	18	35	185	707	21.2164	2.05	Hydrolase	Microneme protein 2	Structure of Toxoplasma gondii micronemal protein 2 A_i2 domain	2.206	E47	ND: Not detected.
TPANIC_0032	Hypothetical protein	1	4E8B	100	19	1	248	266	92.8571	2.25	Transferase	Ribosomal RNA small subunit methyltransferase E	Crystal structure of 16s rRNA methyltransferase RsmE from E.coli	0.814	E47
TPANIC_0042	Hypothetical protein	1	2L9Y	99.6	32	251	310	310	19.0323	NMR	Sugar binding protein	CVNH-LysM lectin	Solution structure of the MoCVNH-LysM module from the rice blast fungus Magnaporthe oryzae protein (MGG_03307)	1.666	ND
TPANIC_0047	Hypothetical protein	1	2QUP	100	31	60	172	173	64.7399	2	Unknown function	BH1478 protein	Crystal structure of uncharacterized protein BH1478 from Bacillus halodurans	0.664	ND
TPANIC_0048	Hypothetical protein	1	2F9C	94.3	19	10	100	143	62.9371	2.8	Unknown function	Hypothetical protein YdcK	Crystal structure of YdcK from Salmonella cholerae. NESG target SCR6	1.14	E47
TPANIC_0066	Hypothetical protein	1	3FP4	94.2	22	20	83	104	60.5769	2.14	Transport protein	Tpr repeat-containing protein Yhr117w	Crystal structure of Tom71 complexed with Ssa1 C-terminal fragment	1.595	ND
TPANIC_0073	Hypothetical protein	1	3MEM	100	20	248	513	513	51.6569	2.25	Signaling protein	Putative signal transduction protein	Crystal structure of a putative signal transduction protein (Maqu_0641) from Marinobacter aquaeolei VT8 at 2.25Å resolution	2.533	E47
TPANIC_0083	Hypothetical protein	1	4S1A	100	32	65	269	393	51.9084	1.75	Unknown function	Uncharacterized protein	Crystal structure of a hypothetical protein Cthe_0052 from Ruminiclostridium thermocellum ATCC 27405	1.88	E47
TPANIC_0084	Hypothetical protein	1	3EWL	90.1	12	35	77	77	54.5455	2	Unknown function	Uncharacterized conserved protein Bf1870	Crystal structure of conserved protein Bf1870 of unknown function from Bacteroides fragilis	3.028	ND
TPANIC_0086	Hypothetical protein	1	2RDE	96.5	23	156	257	314	32.1656	1.92	Unknown function	Uncharacterized protein VCA0042	Crystal structure of VCA0042 complexed with c-di-GMP	2.497	E47
TPANIC_0087	Hypothetical protein	1	3M7A	100	21	34	156	179	68.1564	1.22	Unknown function	Uncharacterized protein	Crystal structure of Saro_0823 (YP_496102.1) a protein of unknown function from Novosphingobium aromaticivorans DSM 12444 at 1.22Å resolution	1.283	E47
TPANIC_0095	Hypothetical protein	1	4KVM	100	11	5	646	648	98.9198	2.6	Transferase/Transferase inhibitor	N-terminal acetyltransferase a complex subunit Nat1	The NatA (Naa10p/Naa15p) amino-terminal acetyltransferase complex bound to a bisubstrate analog	0.901	E47
TPANIC_0118	Hypothetical protein	1	1CII	98.3	8	4	404	421	95.0119	3	Membrane protein	Colicin Ia	Colicin Ia	1.876	E47
TPANIC_0123	Hypothetical protein	1	4YVQ	98	19	522	629	856	12.5	2.4	Oxidoreductase	Protein fluorescent in blue light, chloroplastic	Crystal structure of FLU-TPR in complex with the C-terminal region of GluTR	0.469	E47
TPANIC_0126	Hypothetical protein	1	2F1T	97.3	13	61	222	223	72.1973	3	Membrane protein	Outer membrane protein W	Outer membrane protein OmpW	1.115	E47		OmpW porin family protein	49Giacani et al., 2015. Infect Immun 83(6):2275-89
TPANIC_0134	Putative outer membrane protein	1	2CN2	100	13	44	376	376	88.2979	2.1	Hydrolase	Beta-1,4-xyloglucan hydrolase	Crystal structures of Clostridium thermocellum xyloglucanase	3.586	ND
TPANIC_0148	Putative membrane protein	1	4P6V	97.9	15	9	174	192	85.9375	3.5	Oxidoreductase	Na(+)-translocating NADH-quinone reductase subunit E	Crystal structure of the Na+-translocating NADH: ubiquinone oxidoreductase from Vibrio cholerae	0.247	ND
TPANIC_0149	Putative membrane protein	1	4P6V	97.5	12	12	192	197	91.3706	3.5	Oxidoreductase	Na(+)-translocating NADH-quinone reductase subunit D	Crystal structure of the Na+-translocating NADH: ubiquinone oxidoreductase from Vibrio cholerae	0.265	ND
TPANIC_0172	Putative membrane protein	1	3EZU	100	12	261	442	467	38.758	1.95	Signaling protein	GGDEF domain protein	Crystal structure of multidomain protein of unknown function with GGDEF-domain (NP_951600.1) from Geobacter sulfurreducens at 1.95Å resolution	2.083	E47
TPANIC_0174	Hypothetical protein	1	1RO7	97.2	21	220	373	506	30.2372	1.8	Transferase	Alpha-2,3/8-sialyltransferase	Structural analysis of the sialyltransferase CstII from Campylobacter jejuni in complex with a substrate analogue, CMP-3FNeuAc.	0.446	ND
TPANIC_0225	Putative membrane protein	1	4H09	100	24	63	241	246	72.3577	2.5	Protein binding	Hypothetical leucine rich repeat protein	Crystal structure of a leucine-rich repeat protein (Eubven_01088) from Eubacterium ventriosum ATCC 27560 at 2.50Å resolution	2.27	ND		Leucine-rich repeat protein, TpLRR	51Shevchenko et al., 1997. J Bacteriol 179(10):3188-95
TPANIC_0226	Putative membrane protein	1	4HUQ	98.3	21	3	209	228	90.3509	3	Hydrolase	Energy-coupling factor transporter ATP-binding protein EcfA 1	Crystal structure of a transporter	2.107	ND
TPANIC_0245	Hypothetical protein	1	3VKH	97.7	28	218	512	1151	25.543	3.8	Motor protein	Dynein heavy chain, cytoplasmic	X-ray structure of a functional full-length dynein motor domain	0.694	E47
TPANIC_0246	Hypothetical protein	1	4FX5	100	19	374	582	597	34.8409	1.73	Blood clotting	Von Willebrand Factor type A	Von Willebrand Factor typeA from Catenulispora acidiphila	0.294	E47
TPANIC_0253	Hypothetical protein	1	2F9C	95.1	15	11	116	137	76.6423	2.8	Unknown function	Hypothetical protein YdcK	Crystal structure of YdcK from Salmonella cholerae. NESG target SCR6	1.443	ND
TPANIC_0259	Hypothetical protein	1	2L9Y	99.5	26	85	149	203	31.5271	NMR	Sugar binding protein	CVNH-LysM lectin	Solution structure of the MoCVNG-LysM module from the rice blast fungus Magnaporthe oryzae protein (MGG_03307)	5.352	E48
TPANIC_0260	Hypothetical protein	1	3NPF	97.9	25	105	182	448	17.1875	1.72	Hydrolase	Putative dipeptidyl-peptidase VI	Crystal structure of a putative dipeptidyl-peptidase VI (Bacova_00612) from Bacteroides ovatus at 1.72Å resolution	1.989	E47,48
TPANIC_0268	Hypothetical protein	1	4EQF	99.9	19	31	216	217	85.2535	3	Protein transport	PEX5-related protein	Trip8b-1a#206-567 interacting with the carboxy-terminal seven residues of HCN2	1.093	ND
TPANIC_0282	Hypothetical protein	1	3PE3	99.9	14	75	238	239	68.2008	2.78	Transferase	UDP-N-acetylglucosamine--peptide N-acetylglucosaminyltransferase	Structure of human o-GlcNAc transferase and its complex with a peptide substrate	2.999	E47
TPANIC_0284	Hypothetical protein	1	4M7T	100	22	271	554	559	50.6261	1.56	Metal binding protein	BtrN	Crystal structure of BtrN in complex with AdoMet and 2-DOIA	0.666	E47
TPANIC_0286	Hypothetical protein	1	2FFU	100	11	2	272	318	84.9057	1.64	Transferase	Polypeptide N-acetylgalactosaminyltransferase 2	Crystal structure of human ppGalNAcT-2 complexed with UDP and EA2	0.504	E47
TPANIC_0288	Hypothetical protein	1	4RVG	100	20	542	855	857	36.5228	2.3	Transferase	D-mycarose 3-C-methyltransferase	Crystal structure of MtmC in complex with SAM and TDP	0.246	E47
TPANIC_0297	Hypothetical protein	1	1X60	99.7	19	184	265	270	30	NMR	Hydrolase	Sporulation-specific N-acetylmuramoyl-L-alanine amidase	Solution structure of the peptidoglycan binding domain of B. subtilis cell wall lytic enzyme CwlC	1.271	E47
TPANIC_0304	Hypothetical protein	1	2W8B	98.4	16	340	567	1039	21.8479	1.86	Protein transport	Protein TolB	Crystal structure of processed TolB in complex with Pal	1.235	E47
TPANIC_0307	Hypothetical protein	1	3PY9	100	17	39	334	342	86.2573	2.2	Transferase	Protein kinase PrkC	X-ray structural studies of the entire extra-cellular region of the ser/thr kinase PrkC from Staphylococcus aureus	1.1	E47
TPANIC_0333	Hypothetical protein	1	1IWL	100	15	30	224	230	84.3478	1.65	Protein transport	Outer-membrane lipoprotein carrier protein	Crystal structure of the lipoprotein localization factor, LolA	0.464	ND
TPANIC_0334	Hypothetical protein	1	4GQM	99.8	26	1	76	405	18.5185	1.25	Unknown function	CT009	Crystal structure of a helix-turn-helix containing hypothetical protein (CT009) from Chlamydia trachomatis in a sub-domain swap conformation	0.515	ND
TPANIC_0335	Putative membrane protein	1	4CAD	96.3	23	48	173	180	69.4444	2.5	Protein binding	Ras and A-factor converting enzyme 1, Rce1	Mechanism of farnesylated CAAX protein processing by the integral membrane protease Rce1	0.882	ND
TPANIC_0348	Putative membrane protein	1	3P5N	99.5	15	9	166	374	41.9786	3.6	Transport protein	Riboflavin uptake protein	Structure and mechanism of the S component of a bacterial ECF transporter	1.609	E47
TPANIC_0352	Hypothetical protein	1	2L3A	100	42	8	80	85	84.7059	NMR	Unknown function	Uncharacterized protein	Solution NMR structure of homodimer protein SP_0782 (7-79) from Streptococcus pneumoniae. Northeast structural genomics consortium target SPR104 .	1.183	E47
TPANIC_0358	Hypothetical protein	1	2B5D	100	29	6	525	526	98.6692	2.2	Hydrolase	Alpha-amylase	Crystal structure of the novel alpha-amylase AmyC from Thermotoga maritima	0.889	ND
TPANIC_0374	Hypothetical protein	1	4KVM	96.6	12	66	192	791	15.9292	2.6	Transferase/Transferase inhibitor	N-terminal acetyltransferase a complex subunit Nat1	The NatA (Naa10p/Naa15p) amino-terminal acetyltransferase complex bound to a bisubstrate analog	0.407	E47
TPANIC_0392	Hypothetical protein	1	2XPI	100	11	17	302	319	89.3417	2.6	Cell cycle	Anaphase-promoting complex subunit Cut9	Crystal structure of APC/C hetero-tetramer Cut9-Hcn1	0.391	E47
TPANIC_0404	Hypothetical protein	1	3TP9	100	20	3	176	177	97.7401	2.7	Hydrolase	Beta-lactamase and rhodanese domain protein	Crystal structure of Alicyclobacillus acidocaldarius protein with beta-lactamase and rhodanese domains	0.972	ND
TPANIC_0405	Putative membrane protein	1	2O6W	99.9	10	7	149	149	95.302	2.4	Unknown function	Repeat Five Residue (Rfr) protein or pentapeptide repeat protein	Crystal structure of a pentapeptide repeat protein (Rrfr23) from the cyanobacterium Cyanothece 51142	0.61	ND
TPANIC_0408	Hypothetical protein	1	3OJA	97.3	16	12	145	1084	12.2694	2.7	Protein binding	Anopheles plasmodium-responsive leucine-rich repeat protein	Crystal structure of LRIM1/APL1C complex	1.606	E47,48
TPANIC_0412	Hypothetical protein	1	3NM7	100	40	3	75	101	71.2871	2.2	Nucleic acid binding protein	Uncharacterized protein	Crystal structure of Borrelia burgdorferi Pur-alpha	1.2	E47
TPANIC_0421	Hypothetical protein	1	3FW0	100	19	141	398	683	37.6281	2.52	Lyase	Peptidyl-glycine alpha-amidating monooxygenase	Structure of peptidyl-alpha-hydroxyglycine alpha-amidating lyase (PAL) bound to alpha-hydroxyhippuric acid (non-3 peptidic substrate)	0.686	E47
TPANIC_0423	Hypothetical protein	1	3J96	97.7	24	36	163	268	47.3881	7.6	Hydrolase	Vesicle-fusing ATPase	Structure of 20S supercomplex determined by single particle cryoelectron microscopy (state I)	0.792	E47
TPANIC_0425	Hypothetical protein	1	1V9M	91.2	12	14	106	134	68.6567	1.85	Hydrolase	V-type ATP synthase subunit C	Crystal structure of the C subunit of V-type ATPase from Thermus thermophilus	2.333	E47
TPANIC_0444	Hypothetical protein	1	3SLU	100	17	61	338	342	80.9942	2.41	Hydrolase	M23 peptidase domain protein	Crystal structure of NMB0315	0.716	E47
TPANIC_0447	Hypothetical protein	1	4UI9	100	12	21	370	374	93.3155	3.6	Cell cycle	Cell division cycle protein 23 homolog	Atomic structure of the human anaphase-promoting complex	0.415	ND
TPANIC_0449	Hypothetical protein	1	3PE3	99.9	16	27	178	196	77.0408	2.78	Transferase	UDP-N-acetylglucosamine--peptide N-acetylglucosaminyltransferase	Structure of human O-GlcNAc transferase and its complex with a peptide substrate	0.29	ND
TPANIC_0453	Putative membrane protein	1	3K8H	100	98	30	282	287	87.8049	2.39	Membrane protein	30kLP (Tp0453)	Structure of crystal form I of Tp0453	0.97	E48		Outer membrane lipoprotein, potential porin-like function / lipid/glycolipid carrier	52Hazlett et al., 2005. J Bacteriol 187(18):6499-508; Luthra et al., 2011. J Biol Chem 286(48):41656-68
TPANIC_0454	Hypothetical protein	1	4QPJ	98.2	9	2	119	229	51.0917	2.74	Signaling protein	Cell cycle response regulator CtrA	2.7 angstrom structure of a phosphotransferase in complex with a receiver domain	0.936	ND
TPANIC_0455	Hypothetical protein	1	2X3B	96.8	18	58	162	334	31.1377	2.28	Hydrolase	Toxic extracellular endopeptidase	ASAP1 inactive mutant E294A, an extracellular toxic zinc metalloendopeptidase	0.626	E47
TPANIC_0460	Hypothetical protein	1	3PE3	100	23	48	218	235	72.3404	2.78	Transferase	UDP-N-acetylglucosamine--peptide N-acetylglucosaminyltransferase	Structure of human O-GlcNAc transferase and its complex with a peptide substrate	1.806	E47
TPANIC_0462	Hypothetical protein	1	4LGN	90.2	18	67	166	392	25.2551	1.82	Sugar binding protein	Cellulose-binding, family II	The structure of Acidothermus cellulolyticus family 74 glycoside hydrolase	4.894	ND
TPANIC_0468	Hypothetical protein	1	4HNX	100	13	170	635	650	71.5385	2.34	Transferase	N-terminal acetyltransferase a complex subunit Nat1	The NatA acetyltransferase complex bound to ppGpp	0.868	E47
TPANIC_0470	Hypothetical protein	1	4KVM	99.9	11	34	203	369	45.7995	2.6	Transferase/Transferase inhibitor	N-terminal acetyltransferase a complex subunit Nat1	The NatA (Naa10p/Naa15p) amino-terminal acetyltransferase complex bound to a bisubstrate analog	3.103	ND
TPANIC_0471	Hypothetical protein	1	4HNX	100	14	45	400	469	75.693	2.34	Transferase	N-terminal acetyltransferase a complex subunit Nat1	The NatA acetyltransferase complex bound to ppGpp	2.597	E47
TPANIC_0474	Hypothetical protein	1	1LFP	100	53	5	244	245	97.551	1.72	RNA binding protein	Hypothetical protein AQ_1575	Crystal structure of a conserved hypothetical protein AQ1575 from Aquifex aeolicus	3.366	E47
TPANIC_0481	Hypothetical protein	1	4CGK	97.4	9	342	549	749	27.6368	2.55	Cell cycle	Secreted 45 kDA protein	Crystal structure of the essential protein PcsB from Streptococcus pneumoniae	0.513	E47
TPANIC_0483	Hypothetical protein	1	2CUM	90.6	19	25	87	374	16.5775	NMR	Cell adhesion	Tenascin-X	The solution structure of the 33rd fibronectin type III domain of human tenascin-X	0.446	ND		Fibronectin binding protein	50Cameron et al., 2004. J Bacteriol 186:7019-22
TPANIC_0484	Hypothetical protein	1	1ZLG	99.8	12	232	667	671	64.8286	Solution scattering	Hormone/Growth factor	Anosmin 1	Solution structure of the extracellular matrix protein anosmin-1	0.489	E47
TPANIC_0489	Hypothetical protein	1	2CBN	100	24	1	322	322	99.6894	2.9	Hydrolase	Ribonuclease z	Crystal structure of ZipD from Escherichia coli	0.941	ND
TPANIC_0491	Hypothetical protein	1	4IIW	100	31	47	340	351	83.4758	2.6	Unknown function	LMO1499 protein	2.6 angstrom crystal structure of putative YceG-like protein LMO14992 from Listeria monocytogenes	0.435	ND
TPANIC_0494	Hypothetical protein	1	4ILO	100	21	5	235	273	84.2491	2.12	Unknown function	CT398	2.12Å resolution structure of CT398 from Chlamydia trachomatis	2.035	E47
TPANIC_0496	Putative membrane protein	1	2XPI	99.9	15	72	327	329	77.5076	2.6	Cell cycle	Anaphase-promoting complex subunit Cut9	Crystal structure of APC/C hetero-tetramer Cut9-Hcn1	1.426	E47
TPANIC_0502	Hypothetical protein	1	4CJ9	100	9	3	296	298	98.3221	2.21	Transcription	BurrH	BurrH DNA-binding protein from Burkholderia rhizoxinica in its apo form	0.424	E47
TPANIC_0515	Putative outer membrane protein	1	4Q35	100	14	11	726	991	72.1493	2.39	Membrane protein	LPS-assembly protein LptD	Structure of a membrane protein	0.104	ND
TPANIC_0530	Hypothetical protein	1	3K5B	96.4	17	10	203	208	92.7885	3.1	Hydrolase	V-type ATP synthase subunit E	Crystal structure of the peripheral stalk of Thermus thermophilus H+-ATPase/synthase	0.908	E47
TPANIC_0534	Hypothetical protein	1	3J9T	97.5	19	162	325	341	47.8006	6.9	Hydrolase	V-type proton atpase subunit D	Yeast V-ATPase state 1	1.469	E47
TPANIC_0536	Hypothetical protein	1	2AKI	99.9	27	4	78	138	53.6232	14.9	Protein transport	Protein-export membrane protein SecG	Normal mode-based flexible fitted coordinates of a translocating SecYEG protein-conducting channel into the cryo-EM map of a SecYEG-nascent chain-70S ribosome complex from E. coli	3.892	ND
TPANIC_0544	Hypothetical protein	1	3NGO	100	16	291	622	622	53.2154	2.2	Hydrolase	CCR4-NOT transcription complex subunit 6-like	Crystal structure of the human CNOT6L nuclease domain in complex with poly(A) DNA	0.811	E47
TPANIC_0548	Putative membrane protein	1	3BRY	98.7	17	72	364	434	67.2811	3.2	Transport protein	TbuX	Crystal structure of the Ralstonia pickettii toluene transporter TbuX	0.898	ND
TPANIC_0561	Hypothetical protein	1	3PTJ	100	20	27	188	283	56.8905	2.6	Hydrolase	UPF0603 protein At1g54780, chloroplastic	Structural and functional analysis of Arabidopsis thaliana thylakoid lumen protein AtTLP18.3	1.574	ND
TPANIC_0563	Hypothetical protein	1	4J80	99.7	34	66	122	137	40.8759	2.9	Chaperone	Chaperone protein DnaJ 2	Thermus thermophilus DnaJ	0.761	E47
TPANIC_0565	Hypothetical protein	1	4H08	99.8	18	160	373	406	52.4631	1.8	Hydrolase	Putative hydrolase	Crystal structure of a putative hydrolase (Bt3161) from Bacteroides thetaiotaomicron VPI-5482 at 1.80Å resolution	0.379	ND
TPANIC_0567	Hypothetical protein	1	2OUX	97.8	20	137	199	206	30.0971	2.16	Transport protein	Magnesium transporter	Crystal structure of the soluble part of a magnesium transporter	0.537	E47
TPANIC_0570	Putative membrane protein	1	2LT2	100	24	63	278	281	76.5125	NMR	Unknown function	Putative uncharacterized protein	NMR structure of BA42 protein from the psychrophilic bacteria Bizionia argentinensis sp. nov.	1.338	E47
TPANIC_0572	Putative membrane protein	1	3O6U	99.8	26	273	359	360	23.8889	2.5	Unknown function	Uncharacterized protein CPE2226	Crystal structure of CPE2226 protein from Clostridium perfringens. Northeast structural genomics consortium target CPR195	2.766	ND
TPANIC_0577	Putative membrane protein	1	2NSM	95.5	23	317	408	614	14.8208	2.1	Hydrolase	Carboxypeptidase N catalytic chain	Crystal structure of the human carboxypeptidase N (kininase I) catalytic domain	0.531	E47
TPANIC_0579	Hypothetical protein	1	4IGL	93.8	21	120	215	258	36.8217	2.49	Toxin	Yenc2	Structure of the RHS-repeat containing BC component of the secreted ABC toxin complex from Yersinia entomophaga	0.268	E47
TPANIC_0592	Hypothetical protein	1	2MXZ	99.2	23	171	288	500	23.4	NMR	Hydrolase	L-alanyl-D-glutamate peptidase	Bacteriophage T5 L-alanoyl-d-glutamate peptidase comlpex with Zn2+ (Endo T5-ZN2+)	0.298	ND
TPANIC_0594	Hypothetical protein	1	4INN	100	21	62	204	219	64.8402	2.6	Transport protein	HP1028	Protein HP1028 from the human pathogen Helicobacter pylori belongs to the lipocalin family	2.238	ND
TPANIC_0598	Hypothetical protein	1	3MKQ	98.9	11	96	529	687	63.0277	2.5	Transport protein	Coatomer beta'-subunit	Crystal structure of yeast alpha/betaprime-COP subcomplex of the COPI vesicular coat	0.272	E47
TPANIC_0599	Hypothetical protein	1	3VPB	93.2	26	1	51	218	22.9358	1.8	Ligase	Alpha-aminoadipate carrier protein LysW	ArgX from Sulfolobus tokodaii complexed with2 LysW/Glu/ADP/Mg/Zn/sulfate	0.367	ND
TPANIC_0608	Hypothetical protein	1	1TE4	92.6	20	166	212	296	15.5405	NMR	Unknown function	Conserved protein MTH187	Solution structure of MTH187. Ontario centre for structural proteomics target MTH0187_1_111; Northeast structural genomics target TT740	8.121	E47,48
TPANIC_0622	Putative membrane protein	1	4KVM	100	16	130	593	593	78.0776	2.6	Transferase/Transferase inhibitor	N-terminal acetyltransferase a complex subunit Nat1	The NatA (Naa10p/Naa15p) amino-terminal acetyltransferase complex bound to a bisubstrate analog	0.5	E47
TPANIC_0625	Hypothetical protein	1	3QKY	97	23	68	185	250	46.8	2.15	Membrane protein	Outer membrane assembly lipoprotein YfiO	Crystal structure of Rhodothermus marinus BamD	0.461	E47
TPANIC_0646	Putative membrane protein	1	3S8V	97.8	17	101	255	440	35	3.1	Signaling protein	Low-density lipoprotein receptor-related protein 6	Crystal structure of LRP6-Dkk1 complex	0.331	E47
TPANIC_0648	Hypothetical protein	1	4HNX	100	12	43	598	682	81.3783	2.34	Transferase	N-terminal acetyltransferase a complex subunit Nat1	The NatA acetyltransferase complex bound to ppGpp	0.407	E47
TPANIC_0650	Hypothetical protein	1	1XM5	100	27	6	160	160	96.25	2.7	Unknown function	Hypothetical UPF0054 protein YbeY	Crystal structure of metal-dependent hydrolase YbeY from E. coli, Pfam UPF0054	0.376	ND
TPANIC_0674	Hypothetical protein	1	3QD7	100	25	88	197	202	53.9604	2.3	Hydrolase	Uncharacterized protein YdaL	Crystal structure of YdaL, a stand-alone small MutS-related protein from Escherichia coli	5.183	E47
TPANIC_0675	Hypothetical protein	1	2G5G	91	15	180	329	332	44.8795	1.9	Transport protein	Putative lipoprotein	Cofacial heme binding to ChaN of Campylobacter jejuni	0.671	ND
TPANIC_0678	Hypothetical protein	1	2E7U	94.2	20	15	99	307	27.3616	1.9	Isomerase	Glutamate-1-semialdehyde 2,1-aminomutase	Crystal structure of glutamate-1-semialdehyde 2,1-aminomutase from Thermus thermophilus HB8	1.166	ND
TPANIC_0710	Hypothetical protein	1	3GKU	97.5	21	25	128	656	15.7012	2.95	RNA binding protein	Probable RNA-binding protein	Crystal structure of a probable RNA-binding protein from Clostridium symbiosum ATCC 14940	0.947	E47
TPANIC_0711	Hypothetical protein	1	1K78	96	19	151	187	190	18.9474	2.25	Transcription	Paired box protein Pax5	Pax5(1-149)+Ets-1(331-440)+DNA	0.816	E47
TPANIC_0733	Hypothetical protein	1	1P4T	97.8	18	91	219	219	58.4475	2.55	Membrane protein	Outer membrane protein NspA	Crystal structure of Neisserial surface protein A (NspA)	1.735	ND
TPANIC_0738	Hypothetical protein	1	4WCW	100	30	2	109	111	96.3964	2.1	Translation	Ribosomal silencing factor RsfS	Ribosomal silencing factor during starvation or stationary phase2 (RsfS) from Mycobacterium tuberculosis	0.709	ND
TPANIC_0739	Hypothetical protein	1	3OKZ	100	14	34	294	398	65.3266	2.7	Unknown function	Putative uncharacterized protein GBS0355	Crystal structure of protein GBS0355 from Streptococcus agalactiae. Northeast structural genomics consortium target SAR127	0.428	E47
TPANIC_0740	Hypothetical protein	1	3CCG	100	23	1	183	188	96.8085	1.5	Hydrolase	HD superfamily hydrolase	Crystal structure of predicted HD superfamily hydrolase involved in NAD metabolism (NP_347894.1) from Clostridium acetobutylicum at 1.5Å resolution	0.569	ND
TPANIC_0744	Hypothetical protein	1	2G0J	100	26	2	103	108	93.5185	2.8	Unknown function	Hypothetical protein SMU.848	Crystal structure of SMU.848 from Streptococcus mutans	1.638	ND
TPANIC_0750	Hypothetical protein	1	4FX5	100	17	26	209	223	82.0628	1.73	Blood clotting	Von Willebrand Factor type A	Von Willebrand Factor type A from Catenulispora acidiphila	1.242	ND		von Willebrand Factor A domain-containing adhesin/protease.	53Houston et al., 2014. Mol Micro 91(3):618-34
TPANIC_0752	Putative membrane protein	1	1X60	92.3	23	306	379	380	19.2105	NMR	Hydrolase	Sporulation-specific N-acetylmuramoyl-L-alanine	Solution structure of the peptidoglycan binding domain of B. subtilis cell wall lytic enzyme CwlC	0.675	E47
TPANIC_0761	Putative membrane protein	1	1UIR	97.6	16	86	218	292	45.2055	2	Transferase	Polyamine aminopropyltransferase	Crystal structure of polyamine aminopropyltransfease from Thermus thermophilus	0.495	ND
TPANIC_0764	Hypothetical protein	1	4MCW	100	23	128	318	391	48.5934	2.03	Hydrolase	Metal dependent phosphohydrolase	Metallo-enzyme from P. marina	1.3	E47
TPANIC_0776	Hypothetical protein	1	1ECF	99.7	15	116	254	258	53.4884	2	Transferase	Glutamine phosphoribosylpyrophosphate amidotransferase	Escherichia coli glutamine phosphoribosylpyrophosphate (PRPP) amidotransferase	2.271	E47
TPANIC_0781	Hypothetical protein	1	3SLU	100	26	22	165	316	45.2532	2.41	Hydrolase	M23 peptidase domain protein	Crystal structure of NMB0315	0.445	E47
TPANIC_0783	Hypothetical protein	1	4PK1	96.2	22	144	237	377	24.6684	3.1	Protein binding	Chimera protein of outer membrane protein assembly factors	Structure of BamB fused to a BamA potra domain fragment	0.402	ND
TPANIC_0784	Hypothetical protein	1	3MY2	98.5	18	55	176	199	60.804	2.2	Transport protein	Lipopolysaccharide export system protein LptC	Crystal structure of LptC	0.574	ND
TPANIC_0785	Hypothetical protein	1	2R1A	99.8	18	32	224	228	84.2105	3.26	Transport protein	Protein YhbN	Crystal structure of the periplasmic lipopolysaccharide transport protein LptA (YhbN), trigonal form	0.533	E47
TPANIC_0789	Hypothetical protein	1	4Z48	100	24	23	254	258	89.5349	1.75	Unknown function	Uncharacterized protein	Crystal structure of a DUF1329 family protein (Despig_00262) from Desulfovibrio piger ATCC 29098 at 1.75Å resolution	1.283	E47,48
TPANIC_0796	Hypothetical protein	1	4IFW	100	99	28	362	362	92.2652	2.3	Hydrolase	Thiamine biosynthesis lipoprotein ApbE	Crystal structure of Treponema pallidum Tp0796 flavin trafficking protein, ADP inhibited form	0.464	E47		Mg (2+)-dependent flavin adenine dinucleotide (FAD) pyrophosphatase/mononucleotide (FMN) transferase (Ftp_Tp)	27Deka et al., 2013. J Biol Chem 288:11106-21; Deka et al., 2015. MBio 6(3): e00519-15
TPANIC_0803	Hypothetical protein	1	2ZXR	100	16	6	395	402	96.7662	2.15	Hydrolase	Single-stranded DNA specific exonuclease RecJ	Crystal structure of RecJ in complex with Mg2+ from Thermus thermophilus HB8	0.515	ND
TPANIC_0820	Hypothetical protein	1	2Y4T	100	19	1	255	256	99.2188	3	Chaperone	DnaJ homolog subfamily C member 3	Crystal structure of the human co-chaperone P58(IPK)	0.861	E47
TPANIC_0826	Putative membrane protein	1	2FB5	100	38	54	237	273	67.033	1.99	Membrane protein	Hypothetical membrane spanning protein	Structural genomics; the crystal structure of the hypothetical membrane spanning protein from Bacillus cereus	0.42	ND
TPANIC_0827	Hypothetical protein	1	4QDY	100	15	136	329	425	45.4118	2.74	Unknown function	Conserved hypothetical protein	Crystal structure of a YbbR-like protein (SP_1560) from Streptococcus pneumoniae TIGR4 at 2.74Å resolution	0.384	E47
TPANIC_0829	Putative membrane protein	1	3FFL	96.7	12	126	253	294	43.1973	2.5	Cell cycle	Anaphase-promoting complex subunit 7	Crystal structure of the N-terminal domain of anaphase-promoting complex subunit 7	0.307	ND
TPANIC_0833	Hypothetical protein	1	4QRK	94.3	12	34	222	240	78.3333	1.95	Cell adhesion	Hypothetical protein	Crystal structure of a putative cell adhesion protein (Clospo_03726) from Clostridium sporogenes ATCC 15579 at 1.95Å resolution	0.517	E47
TPANIC_0835	Hypothetical protein	1	4CJ9	100	14	14	933	934	98.394	2.21	Transcription	BurrH	BurrH DNA-binding protein from Burkholderia rhizoxinica in its apo form	0.509	E47
TPANIC_0836	Hypothetical protein	1	4ZBZ	92.6	22	50	140	274	32.8467	1.9	Hydrolase	Uracil-DNA glycosylase	Family 4 uracil-DNA glycosylase from Sulfolobus tokodaii (free form, 2 x-ray wavelength=1.5418)	0.418	ND
TPANIC_0839	Hypothetical protein	1	3PET	99.2	12	54	330	335	82.3881	2.07	Cell adhesion	Putative adhesin	Crystal structure of a putative adhesin (Bf0245) from Bacteroides fragilis NCTC 9343 at 2.07Å resolution	0.428	E47
TPANIC_0840	Putative membrane protein	1	1PW4	100	15	1	428	749	57.0093	3.3	Membrane protein	Glycerol-3-phosphate transporter	Crystal structure of the glycerol-3-phosphate transporter from E.coli	0.462	E47
TPANIC_0843	Hypothetical protein	1	4J80	99.9	36	21	106	274	31.0219	2.9	Chaperone	Chaperone protein DnaJ 2	Thermus thermophilus DnaJ	1.113	E47
TPANIC_0846	Hypothetical protein	1	1T3U	97.7	16	8	99	108	84.2593	2.5	Unknown function	Conserved hypothetical protein	Unknown conserved bacterial protein from Pseudomonas aeruginosa PAO1	2.208	ND
TPANIC_0851	Hypothetical protein	1	3D8V	99.1	13	226	449	724	30.8011	2.55	Transferase	Bifunctional protein GlmU	Crystal structure of GlmU from Mycobacterium tuberculosis in complex with uridine-diphosphate-N-acetylglucosamine	0.256	E47
TPANIC_0854	Putative membrane protein	1	3ES2	100	19	1158	1371	1533	13.8943	2.95	Signaling protein	Probable two-component response regulator	Structure of the C-terminal phosphatase domain of P. aeruginonsa RssB	0.221	E47
TPANIC_0855	Putative outer membrane protein	1	1PC2	90	18	946	1072	1127	11.1801	NMR	Unknown function	Mitochondria fission protein	Solution structure of human mitochondria fission protein Fis1	0.797	E47
TPANIC_0856	Hypothetical protein	1	3BRY	98.7	18	53	394	394	86.5482	3.2	Transport protein	TbuX	Crystal structure of the Ralstonia pickettii toluene transporter TbuX	5.697	E47
TPANIC_0858	Hypothetical protein	1	3BRY	98.7	20	65	408	408	84.0686	3.2	Transport protein	TbuX	Crystal structure of the Ralstonia pickettii toluene transporter TbuX	11.77	E47
TPANIC_0859	Hypothetical protein	1	3BRY	98.8	16	116	419	494	61.336	3.2	Transport protein	TbuX	Crystal structure of the Ralstonia pickettii toluene transporter TbuX	2.231	E47
TPANIC_0864	Hypothetical protein	1	3SLU	100	32	303	546	546	44.5055	2.41	Hydrolase	M23 peptidase domain protein	Crystal structure of NMB0315	1.1	E47
TPANIC_0865	Putative outer membrane protein	1	3BRY	98.3	13	114	408	479	61.3779	3.2	Transport protein	TbuX	Crystal structure of the Ralstonia pickettii toluene transporter TbuX	0.371	E47
TPANIC_0866	Hypothetical protein	1	4R7Z	100	19	310	639	646	50.9288	3.8	Hydrolase	Cell division control protein 21	PfMCM-AAA double-octamer	0.721	ND
TPANIC_0873	Hypothetical protein	1	2KL0	94.7	17	1	71	200	35	NMR	Unknown function	Putative thiamine biosynthesis ThiS	Solution NMR structure of Rhodopseudomonas palustris RPA3574. Northeast structural genomics consortium (NESG) target RPR325	0.545	ND
TPANIC_0875	Hypothetical protein	1	1HTW	100	33	1	134	135	98.5185	1.7	Unknown function	HI0065	Complex of HI0065 with ADP and magnesium	1.14	ND
TPANIC_0876	Hypothetical protein	1	1OKJ	100	22	1	213	221	95.9276	2.28	Hydrolase	tRNA threonylcarbamoyladenosine biosynthesis protein TsaB	Crystal structure of the essential E. coli YeaZ protein by MAD method using the gadolinium complex "DOTMA"	3.843	E47
TPANIC_0877	Hypothetical protein	1	4MCW	100	39	139	364	365	61.6438	2.03	Hydrolase	Metal dependent phosphohydrolase	Metallo-enzyme from P. marina	0.411	E47
TPANIC_0879	Putative membrane protein	1	1J08	97.4	10	40	160	493	24.3408	2.3	Isomerase	Glutaredoxin-like protein	Crystal structure of glutaredoxin-like protein from Pyrococcus horikoshii	0.128	ND
TPANIC_0882	Hypothetical protein	1	4D50	99.9	15	165	437	500	54.4	1.7	Oxidoreductase	Deoxyhypusine hydroxylase	Structure of human deoxyhypusine hydroxylase	0.302	E47
TPANIC_0893	Hypothetical protein	1	1IB8	100	23	1	154	156	98.0769	NMR	Nucleic acid binding protein	Conserved protein SP14.3	Solution structure and function of a conserved protein SP14.3 encoded by an essential Streptococcus pneumoniae gene	4.585	ND
TPANIC_0894	Hypothetical protein	1	2QIP	100	19	2	139	340	40.2941	1.48	Unknown function	Protein of unknown function VPA0982	Crystal structure of a protein of unknown function VPA0982 from Vibrio parahaemolyticus RIMD 2210633	0.846	E47
TPANIC_0895	Hypothetical protein	1	1Q9U	100	16	45	168	168	73.2143	1.8	Unknown function	Uncharacterized protein APC35924	Crystal structure of uncharacterized conserved protein DUF302 from Bacillus stearothermophilus	0.952	E47
TPANIC_0910	Hypothetical protein	1	2EXD	91	12	25	79	306	17.6471	NMR	Membrane protein	NfeD short homolog	The solution structure of the C-terminal domain of a NfeD homolog from Pyrococcus horikoshii	0.627	E47
TPANIC_0911	Hypothetical protein	1	3BZR	100	23	3	83	83	96.3855	1.65	Protein transport	EscU	Crystal structure of EscU C-terminal domain with N262D mutation, space group P 41 21 2	0.701	ND
TPANIC_0912	Hypothetical protein	1	4MCW	100	23	169	367	440	45	2.03	Hydrolase	Metal dependent phosphohydrolase	Metallo-enzyme from P. marina	0.571	ND
TPANIC_0913	Hypothetical protein	1	3FOV	100	40	12	125	126	89.6825	1.88	Unknown function	UPF0102 protein RPA0323	Crystal structure of protein RPA0323 of unknown function from Rhodopseudomonas palustris	0.721	ND
TPANIC_0915	Hypothetical protein	1	4HNX	100	13	22	424	444	90.5405	2.34	Transferase	N-terminal acetyltransferase a complex subunit Nat1	The NatA acetyltransferase complex bound to ppGpp	0.908	E47
TPANIC_0918	Putative membrane protein	1	4Q2E	97.4	16	45	231	257	72.3735	3.4	Transferase	Phosphatidate cytidylyltransferase	Crystal structure of an intramembrane CDP-DAG synthetase central for phospholipid biosynthesis (S200C/S258C, active mutant)	5.759	E47
TPANIC_0920	Hypothetical protein	1	4BUJ	100	15	199	800	809	74.2892	3.7	Hydrolase	Superkiller protein 3	Crystal structure of the S. cerevisiae Ski2-3-8 complex	1.167	E47
TPANIC_0921a	Hypothetical protein	1	3PNN	100	38	2	334	350	94.8571	1.9	Transferase	Conserved domain protein	The crystal structure of a glycosyltransferase from Porphyromonas gingivalis W83	ND	ND
TPANIC_0928	Hypothetical protein	1	1M5Y	100	12	40	466	507	84.0237	3	Isomerase	Survival protein SurA	Crystallographic structure of SurA, a molecular chaperone that facilitates outer membrane porin folding	1.049	E47
TPANIC_0930	Hypothetical protein	1	2Q41	97	10	29	170	573	24.6073	2.7	Transferase	Spermidine synthase 1	Ensemble refinement of the protein crystal structure of spermidine synthase from Arabidopsis thaliana gene At1g23820	0.559	ND
TPANIC_0931	Hypothetical protein	1	3C67	100	19	13	395	476	80.2521	1.9	Hydrolase	Uncharacterized protein YgjK	Escherichia coli K12 YgjK in a complexed with glucose	0.483	ND
TPANIC_0935	Hypothetical protein	1	4XVC	100	26	7	300	312	93.9103	2	Hydrolase	Esterase E40	Crystal structure of an esterase from the bacterial hormone-sensitive lipase (HSL) family	1.167	E47
TPANIC_0944	Hypothetical protein	1	1W3B	100	7	5	390	390	98.7179	2.85	Transferase	UDP-N-acetylglucosamine-peptide N acetylglucosaminyltransferase	The superhelical Tpr domain of O-linked Glcnac transferase reveals structural similarities to importin alpha.	0.777	E47
TPANIC_0954	Putative membrane protein	1	4HNX	100	9	44	476	478	90.3766	2.34	Transferase	N-terminal acetyltransferase a complex subunit Nat1	The NatA acetyltransferase complex bound to ppGpp	0.627	E47
TPANIC_0956	Hypothetical protein	1	3U64	100	100	52	322	323	83.5913	2.3	Transport protein	Protein Tp_0956	The crystal structure of Tat-T (Tp0956)	1.274	ND		TPR-protein-associated TRAP transporter T component (TatT)	17Deka et al., 2012. J Mol Biol 416:678-96; 29Brautigam et al., 2012. J Mol Biol 420:70-86
TPANIC_0966	Hypothetical protein	1	4MT4	100	9	35	540	544	92.8309	2.37	Transport protein	CmeC	Crystal structure of the Campylobacter jejuni CmeC outer membrane channel	0.856	ND
TPANIC_0967	Hypothetical protein	1	4MT4	99	13	35	506	517	91.1025	2.37	Transport protein	CmeC	Crystal structure of the Campylobacter jejuni CmeC outer membrane channel	2.844	E47
TPANIC_0968	Hypothetical protein	1	1TQQ	98.8	12	76	536	540	85.1852	2.75	Transport protein	Outer membrane protein TolC	Structure of TolC in complex with hexamminecobalt	3.256	E47
TPANIC_0969	Putative outer membrane protein	1	4MT4	99.1	12	52	510	539	84.9722	2.37	Transport protein	CmeC	Crystal structure of the Campylobacter jejuni CmeC outer membrane channel	2.751	E47,48
TPANIC_0974	Hypothetical protein	1	1RP3	97.3	27	31	91	93	64.5161	2.3	Transcription	Anti-sigma factor FlgM	Cocrystal structure of the flagellar sigma/anti-sigma2 complex, Sigma-28/FlgM	3.856	ND
TPANIC_0981	Hypothetical protein	1	1W25	100	36	194	376	387	47.0284	2.7	Signaling protein	Stalked-cell differentiation controlling protein	Response regulator PleD in complex with c-diGMP	0.978	E47
TPANIC_0989	Putative membrane protein	1	3NME	99.8	17	207	290	290	28.6207	2.4	Hydrolase	SEX4 glucan phosphatase	Structure of a plant phosphatase	0.576	ND
TPANIC_0990	Putative outer membrane protein	1	4HNX	100	10	496	1004	1033	49.1772	2.34	Transferase	N-terminal acetyltransferase a complex subunit Nat1	The NatA acetyltransferase complex bound to ppGpp	0.543	E47
TPANIC_1014	Hypothetical protein	1	4UZY	98.5	13	47	642	644	92.3913	2.48	Motor protein	Flagellar associated protein	Crystal structure of the Chlamydomonas IFT70 and IFT52 complex	1.225	E47
TPANIC_1018	Hypothetical protein	1	4S1C	99.9	22	305	447	504	28.1746	2.4	Hydrolase	LMO1466 protein	Crystal structure of L. monocytogenes phosphodiesterase PgpH HD domain	1.185	E47
TPANIC_1029	Hypothetical protein	1	2G0C	99.9	19	121	192	228	31.1404	1.7	Hydrolase	ATP-dependent RNA helicase DbpA	Structure of the RNA binding domain (residues 404-479) of the Bacillus subtilis YxiN protein	0.891	E47
TPANIC_1032	Hypothetical protein	1	2KPP	99.9	15	47	141	144	65.2778	NMR	Unknown function	LIN0431 protein	Solution NMR structure of LIN0431 protein from Listeria innocua. Northeast structural genomics consortium target LKR112	ND	ND
										SS - Solution scattering				Mean = 1.34	107/175 (61%) expressed
