# Supplementary material for: Functional insights from proteome-wide structural modeling of Treponema pallidum subspecies pallidum, the causative agent of syphilis
Source: BMC Struct Biol. 2018 May 16;18:7. doi: 10.1186/s12900-018-0086-3 (PMC5956850; doi:10.1186/s12900-018-0086-3)
Supplement: Supplementary file 7 — Table S7. Functionally-unannotated T. pallidum proteins (N = 28) with top-ranking templates modeled against structures classified by the PDB as “unknown function”. (XLSX 13 kb) [file 12900_2018_86_MOESM7_ESM.xlsx]

## Sheet: S7
Table S7. Functionally-unannotated T. pallidum proteins (N=28) with top-ranking templates modeled against structures classified by the PDB as “unknown function”.
Treponema pallidum subspecies pallidum (Nichols) Genomic Annotation		Phyre2 Modelling
Protein	Annotated Protein Function	Rank	PDB Template/Model	Confidence (%)	Sequence ID (%)	Qstart	Qend	Length (AA)	% Coverage	Resolution (Å)	Template Info (PDB Classification)
TPANIC_0047	Hypothetical protein	1	2QUP	100	31	60	172	173	64.7399	2	Unknown function
TPANIC_0048	Hypothetical protein	1	2F9C	94.3	19	10	100	143	62.9371	2.8	Unknown function
TPANIC_0083	Hypothetical protein	1	4S1A	100	32	65	269	393	51.9084	1.75	Unknown function
TPANIC_0084	Hypothetical protein	1	3EWL	90.1	12	35	77	77	54.5455	2	Unknown function
TPANIC_0086	Hypothetical protein	1	2RDE	96.5	23	156	257	314	32.1656	1.92	Unknown function
TPANIC_0087	Hypothetical protein	1	3M7A	100	21	34	156	179	68.1564	1.22	Unknown function
TPANIC_0253	Hypothetical protein	1	2F9C	95.1	15	11	116	137	76.6423	2.8	Unknown function
TPANIC_0334	Hypothetical protein	1	4GQM	99.8	26	1	76	405	18.5185	1.25	Unknown function
TPANIC_0352	Hypothetical protein	1	2L3A	100	42	8	80	85	84.7059	UNK	Unknown function
TPANIC_0405	Putative membrane protein	1	2O6W	99.9	10	7	149	149	95.302	2.4	Unknown function
TPANIC_0491	Hypothetical protein	1	4IIW	100	31	47	340	351	83.4758	2.6	Unknown function
TPANIC_0494	Hypothetical protein	1	4ILO	100	21	5	235	273	84.2491	2.12	Unknown function
TPANIC_0570	Putative membrane protein	1	2LT2	100	24	63	278	281	76.5125	UNK	Unknown function
TPANIC_0572	Putative membrane protein	1	3O6U	99.8	26	273	359	360	23.8889	2.5	Unknown function
TPANIC_0608	Hypothetical protein	1	1TE4	92.6	20	166	212	296	15.5405	UNK	Unknown function
TPANIC_0650	Hypothetical protein	1	1XM5	100	27	6	160	160	96.25	2.7	Unknown function
TPANIC_0739	Hypothetical protein	1	3OKZ	100	14	34	294	398	65.3266	2.7	Unknown function
TPANIC_0744	Hypothetical protein	1	2G0J	100	26	2	103	108	93.5185	2.8	Unknown function
TPANIC_0789	Hypothetical protein	1	4Z48	100	24	23	254	258	89.5349	1.75	Unknown function
TPANIC_0827	Hypothetical protein	1	4QDY	100	15	136	329	425	45.4118	2.74	Unknown function
TPANIC_0846	Hypothetical protein	1	1T3U	97.7	16	8	99	108	84.2593	2.5	Unknown function
TPANIC_0855	Putative outer membrane protein	1	1PC2	90	18	946	1072	1127	11.1801	UNK	Unknown function
TPANIC_0873	Hypothetical protein	1	2KL0	94.7	17	1	71	200	35	UNK	Unknown function
TPANIC_0875	Hypothetical protein	1	1HTW	100	33	1	134	135	98.5185	1.7	Unknown function
TPANIC_0894	Hypothetical protein	1	2QIP	100	19	2	139	340	40.2941	1.48	Unknown function
TPANIC_0895	Hypothetical protein	1	1Q9U	100	16	45	168	168	73.2143	1.8	Unknown function
TPANIC_0913	Hypothetical protein	1	3FOV	100	40	12	125	126	89.6825	1.88	Unknown function
TPANIC_1032	Hypothetical protein	1	2KPP	99.9	15	47	141	144	65.2778	UNK	Unknown function
