# Supplementary material for: Functional insights from proteome-wide structural modeling of Treponema pallidum subspecies pallidum, the causative agent of syphilis
Source: BMC Struct Biol. 2018 May 16;18:7. doi: 10.1186/s12900-018-0086-3 (PMC5956850; doi:10.1186/s12900-018-0086-3)
Supplement: Supplementary file 8 — Table S8. Functionally-unannotated T. pallidum proteins [N = 20] with Phyre2-based predicted functions using all confident model templates. (XLSX 30 kb) [file 12900_2018_86_MOESM8_ESM.xlsx]

## Sheet: S8
Table S8. Functionally-unannotated T. pallidum proteins [N=20] with Phyre2-based predicted functions using all confident model templates.
	Treponema pallidum subspecies pallidum (Nichols) Genomic Annotation		Phyre2 Modelling
	Protein	Annotated Protein Function	Rank	PDB Template/Model	Confidence (%)	Sequence ID (%)	Qstart	Qend	Length (AA)	% Coverage	Resolution (Å)	Template Info (PDB Classification)	Template Info (PDB Molecule)	Template Info (PDB Structure Title)
1	TPANIC_0083	Hypothetical protein	2	4P7N	100	10	76	376	393	76.3359	1.89	Hydrolase	Poly-beta-1,6-N-acetyl-D-glucosamine N-deacetylase	Structure of Escherichia coli PgaB C-terminal domain in complex with glucosamine
	TPANIC_0083		3	4F9D	100	10	76	375	393	76.0814	1.9	Hydrolase	Poly-beta-1,6-N-acetyl-D-glucosamine N-deacetylase	Structure of Escherichia coli PgaB 42-655 in complex with nickel
	TPANIC_0083		4	3VMP	99.6	12	69	256	393	47.5827	1.88	Hydrolase	Dextranase	Crystal structure of dextranase from Streptococcus mutans in complex with 4,5-epoxypentyl alpha-D-glucopyranoside
	TPANIC_0083		5	4UZS	99.1	11	75	376	393	76.5903	1.74	Hydrolase	Beta-galactosidase	Crystal structure of Bifidobacterium bifidum beta-galactosidase
	TPANIC_0083		6	4UOZ	99.1	12	75	376	393	76.5903	2.3	Hydrolase	Beta-galactosidase	Beta-(1,6)-galactosidase from Bifidobacterium animalis subsp. lactis BI-04 nucleophile mutant E324A in complex with galactose
	TPANIC_0083		7	3TTS	99	14	75	377	393	76.8448	2.4	Hydrolase	Beta-galactosidase	Crystal structure of beta-galactosidase from Bacillus circulans sp. alkalophilus
	TPANIC_0083		8	4OJY	99	14	65	376	393	79.1349	2.5	Hydrolase	Beta-galactosidase	3D structure of the E323A catalytic mutant of Gan42B, a GH42 beta-galactosidase from G. stearothermophilus
	TPANIC_0083		9	1KWG	99	15	75	376	393	76.5903	1.6	Hydrolase	Beta-galactosidase	Crystal structure of Thermus thermophilus A4 beta-galactosidase
	TPANIC_0083		10	1ZY9	98.8	13	75	281	393	52.4173	2.34	Hydrolase	Alpha-galactosidase	Crystal structure of alpha-galactosidase (EC 3.2.1.22) (Melibiase) (tm1192) from Thermotoga maritima at 2.34 Å resolution
	TPANIC_0083		11	4GKL	98.7	19	77	220	393	36.3868	2.4	Hydrolase	Alpha-amylase	Crystal structure of a noncanonic maltogenic alpha-amylase AmyB from Thermotoga neapolitana
	TPANIC_0083		12	4FNR	98.7	17	75	255	393	45.8015	3.2	Hydrolase	Alpha-galactosidase AgaA	Crystal structure of GH36 alpha-galactosidase AgaA from Geobacillus stearothermophilus
	TPANIC_0083		13	1AVA	98.6	16	77	216	393	35.369	1.9	Hydrolase Inhibition	Barley alpha-amylase 2(cv menuet)	AMY2/BASI protein-protein complex from barley seed
	TPANIC_0083		14	2XN1	98.6	15	75	255	393	45.8015	2.3	Hydrolase	Alpha-galactosidase	Structure of alpha-galactosidase from Lactobacillus acidophilus NCFM with tris
	TPANIC_0083		15	3MI6	98.6	15	75	255	393	45.8015	2.7	Hydrolase	Alpha-galactosidase	Crystal structure of the alpha-galactosidase from Lactobacillus brevis, Northeast structural genomics consortium target LbR11.
	TPANIC_0083		16	3DHU	98.6	14	77	216	393	35.369	2	Hydrolase	Alpha-amylase	Crystal structure of an alpha-amylase from Lactobacillus plantarum
	TPANIC_0083		17	1UD2	98.6	14	61	266	393	52.1628	2.13	Hydrolase	Amylase	Crystal structure of calcium-free alpha-amylase from Bacillus sp. strain KSM-K38 (AmyK38)
	TPANIC_0083		18	1WZL	98.6	13	69	220	393	38.4224	2	Hydrolase	Alpha-amylase II	Thermoactinomyces vulgaris R-47 alpha-amylase II (TVA II) mutatnt R469L
	TPANIC_0083		19	1ZY9	98.5	14	75	281	393	52.4173	2.34	Hydrolase	Alpha-galactosidase	Crystal structure of alpha-galactosidase (EC 3.2.1.22) (Melibiase) (tm1192) from Thermotoga maritima at 2.34 Å resolution
	TPANIC_0083		20	1J0H	98.5	14	74	220	393	37.1501	1.9	Hydrolase	Neopullulanase	Crystal structure of Bacillus stearothermophilus neopullulanase
2	TPANIC_0086	Hypothetical protein	6	4I86	94	25	157	241	314	26.7516	2.1	Transferase	Cellulose synthase 1	Crystal structure of PilZ domain of CeSA from cellulose synthesizing bacterium
	TPANIC_0086		7	2GJG	93.1	14	186	256	314	22.293	2.25	Motor Protein	Hypothetical protein PP4397	Crystal structure of a PilZ-containing protein (PP4397) from Pseudomonas putida KT2440 at 2.25 Å resolution
3	TPANIC_0087	Hypothetical protein	2	3PJY	100	29	35	160	179	69.8324	1.55	Transcription Regulator	Hypothetical signal peptide protein	Crystal structure of a putative transcription regulator (R01717) from Sinorhizobium meliloti 1021 at 1.55 Å resolution
4	TPANIC_0253	Hypothetical protein	2	1HF2	90.5	19	4	72	137	49.635	2.2	Cell Division Protein	Septum site-determining protein MinC	Crystal structure of the bacterial cell-division inhibitor MinC from T. maritima
5	TPANIC_0334	Hypothetical protein	2	3FYM	99.8	30	2	81	405	19.5062	1	DNA Binding Protein	Putative uncharacterized protein	The 1a structure of YmfM, a putative RNA-binding membrane protein from Staphylococcus aureus
	TPANIC_0334		3	2WUS	99.7	23	1	83	405	20.2469	2.9	Structural Protein	Putative uncharacterized protein	Bacterial actin MreB assembles in complex with cell shape protein RodZ
	TPANIC_0334		4	2BNO	98.7	21	3	367	405	89.8765	1.9	Oxidoreductase	Epoxidase	The structure of hydroxypropylphosphonic acid epoxidase from S. wedmoreni
	TPANIC_0334		6	3F6W	98.5	13	1	77	405	18.7654	1.85	DNA Binding Protein	Xre-family like protein	Xre-family like protein from Pseudomonas syringae pv. tomato str. DC3000
	TPANIC_0334		7	2CRO	98.5	19	1	70	405	17.037	2.35	Gene Regulating Protein	Regulatory protein Cro	Structure of phage 434 Cro protein at 2.35 angstroms resolution
	TPANIC_0334		8	3CLC	98.4	14	1	75	405	18.2716	2.8	Transcription Regulator/DNA	Regulatory protein	Crystal structure of the restriction-modification controller protein C.Esp1396I tetramer in complex with its natural 35 base-pair operator
	TPANIC_0334		9	3IVP	98.4	22	1	69	405	16.7901	2.02	DNA Binding Protein	Putative transposon-related DNA-binding protein	The structure of a possible transposon-related RNA-binding protein from Clostridium difficile 630
	TPANIC_0334		10	2B5A	98.3	21	2	75	405	18.0247	1.54	Gene Regulation	C.BclI	C.BclI, control element of the BcII restriction-modification system
	TPANIC_0334		11	1Y9Q	98.3	24	2	69	405	16.5432	1.9	Transcription Regulator	Transcriptional regulator, HTH_3 family	Crystal structure of HTH_3 family transcriptional regulator from Vibrio cholerae
	TPANIC_0334		12	1Y7Y	98.3	19	1	68	405	16.5432	1.69	Transcription Regulator	C.AhdI	High-resolution crystal structure of the restriction-modification controller protein C.AhdI from Aeromonas hydrophila
	TPANIC_0334		13	1R69	98.3	23	3	70	405	16.5432	2	Gene Regulating Protein	Repressor protein CI	Structure of the amino-terminal domain of phage 434 repressor at 2.0 angstroms resolution
	TPANIC_0334		14	2EF8	98.2	15	3	75	405	17.7778	1.95	Transcription Regulator	Putative transcription factor	Crystal structure of C.EcoT38IS
	TPANIC_0334		15	1ADR	98.2	14	1	70	405	17.037	UNK	Transcription Regulation	P22 c2 repressor	Determination of the nuclear magnetic resonance structure of the RNA-binding domain of the P22 c2 repressor (1-76) in solution and comparison with the RNA-binding domain of the 434 repressor
	TPANIC_0334		16	1RIO	98.2	15	2	75	405	18.0247	2.3	Transcription/DNA	Repressor protein Ci	Structure of bacteriophage lambda cI-NTD in complex with sigma-region4 of Thermus aquaticus bound to RNA
	TPANIC_0334		17	1B0N	98.2	26	4	69	405	16.0494	1.9	Transcription Regulator	Protein (SinR protein)	SinR protein/SinI protein complex
	TPANIC_0334		18	3EUS	98.1	12	1	74	405	18.0247	1.8	DNA Binding Protein	DNA-binding protein	The crystal structure of the RNA binding protein from Silicibacter pomeroyi
	TPANIC_0334		19	3OP9	98.1	18	2	69	405	16.5432	1.9	Transcription Regulator	Pli0006 protein	Crystal structure of transcriptional regulator from Listeria innocua
	TPANIC_0334		20	2R1J	98.1	14	2	70	405	16.7901	1.53	Transcription/DNA	Repressor protein c2	Crystal structure of the P22 c2 repressor protein in complex with the synthetic operator 9T
6	TPANIC_0352	Hypothetical protein	5	1PCF	91.3	29	47	81	85	40	1.74	Transcription	Transcriptional coactivator PC4	Human transcriptional coactivator PC4 C-terminal domain
7	TPANIC_0405	Putative membrane protein	2	2XT4	99.9	21	5	149	149	96.6443	2.394	Cell Cycle	McbG-like protein	Structure of the pentapeptide repeat protein AlbG, a resistance factor for the topoisomerase poison albicidin.
	TPANIC_0405		3	2XT4	99.9	21	3	148	149	97.3154	2.394	Cell Cycle	McbG-like protein	Structure of the pentapeptide repeat protein AlbG, a resistance factor for the topoisomerase poison albicidin.
	TPANIC_0405		4	3PSS	99.9	19	3	149	149	97.9866	2	Cell Cycle	Qnr	Crystal structure of AhQnr, the Qnr protein from Aeromonas hydrophila (P21 crystal form)
	TPANIC_0405		5	3DU1	99.9	15	3	148	149	97.3154	2	Structural Protein	All3740 protein	The 2.0 angstrom resolution crystal structure of HetL, a pentapeptide repeat protein involved in heterocyst differentiation regulation from the Cyanobacterium nostoc sp. strain PCC 7120
	TPANIC_0405		6	2J8K	99.9	11	1	148	149	98.6577	1.5	Toxin	Np275-Np276	Structure of the fusion of Np275 and Np276, pentapeptide repeat proteins from Nostoc punctiforme
	TPANIC_0405		7	2W7Z	99.9	12	2	149	149	98.6577	1.6	Inhibitor	Pentapeptide repeat family protein	Structure of the pentapeptide repeat protein EfsQnr, a RNA gyrase inhibitor. Free amines modified by cyclic pentylation with glutaraldehyde
	TPANIC_0405		9	2J8K	99.9	12	3	148	149	97.3154	1.5	Toxin	Np275-Np276	Structure of the fusion of Np275 and Np276, pentapeptide repeat proteins from Nostoc punctiforme
	TPANIC_0405		10	2XTW	99.9	15	1	148	149	98.6577	2.803	Cell Cycle	QnrB1	Structure of QnrB1 (full length), a plasmid-mediated fluoroquinolone resistance protein
	TPANIC_0405		11	2BM5	99.9	12	3	148	149	97.3154	2	Pentapeptide Repeat Protein	Pentapeptide repeat family protein	The structure of MfpA (RV3361C, P21 crystal form). the pentapeptide repeat protein from Mycobacterium tuberculosis folds as a right-handed quadrilateral beta-helix.
	TPANIC_0405		12	3NB2	99.8	14	3	149	149	97.9866	2.1	Ligase	Secreted effector protein	Crystal structure of E. coli O157:H7 effector protein NleL
	TPANIC_0405		14	2J8I	99.7	15	15	148	149	89.2617	2.1	Toxin	Np275	Structure of Np275, a pentapeptide repeat protein from Nostoc punctiforme
	TPANIC_0405		16	2J8I	99.7	17	4	148	149	96.6443	2.1	Toxin	Np275	Structure of Np275, a pentapeptide repeat protein from Nostoc punctiforme
	TPANIC_0405		17	2QZA	99.3	17	1	148	149	98.6577	2.8	Ligase	Secreted effector protein	Crystal structure of Salmonella effector protein SopA
	TPANIC_0405		18	4JRA	99.1	24	1	74	149	48.9933	2.3	Hydrolase	Synaptic vesicle glycoprotein 2C	Crystal structure of the Botulinum neurotoxin A receptor-binding domain in complex with the luminal domain of SV2C
8	TPANIC_0491	Hypothetical protein	3	4FET	97.1	18	209	332	351	35.0427	1.91	Hydrolase	Spore cortex-lytic enzyme prepeptide	Catalytic domain of germination-specific lytic tansglycosylase SleB from Bacillus anthracis
	TPANIC_0491		4	4F55	96.9	19	209	332	351	35.0427	1.85	Hydrolase	Spore cortex-lytic enzyme	Crystal structure of the catalytic domain of the Bacillus cereus SleB protein
9	TPANIC_0494	Hypothetical protein	2	3NA7	100	21	7	236	273	83.8828	2.2	Gene Regulation, Chaperone	HP0958	2.2 angstrom structure of the HP0958 protein from Helicobacter pylori CCUG 17874
	TPANIC_0494		3	4CGK	98.2	11	2	175	273	63.37	2.55	Cell Cycle	Secreted 45 kDa protein	Crystal structure of the essential protein PcsB from Streptococcus pneumoniae
	TPANIC_0494		4	4L1B	98	13	13	169	273	57.1429	2.59	Signaling Protein/Transferase/Inhibitor	Phosphatidylinositol 3-kinase regulatory subunit alpha	Crystal structure of p110alpha complexed with niSH2 of p85alpha
	TPANIC_0494		5	3OJA	97.8	12	1	173	273	63.0037	2.7	Protein Binding	Leucine-rich immune molecule 1	Crystal structure of LRIM1/ALP1C complex
	TPANIC_0494		6	2EFR	97.6	16	13	171	273	57.8755	1.8	Contractile Protein	General control protein GCN4 and tropomyosin 1 alpha chain	Crystal structure of the C-terminal tropomyosin fragment with N- and C-terminal extensions of the leucine zipper at 1.8 angstroms resolution
	TPANIC_0494		7	1BF5	97.5	8	10	173	273	59.707	2.9	Gene Regulation/DNA	Signal transducer and activator of transcription	Tyrosine phosphorylated STAT-1/DNA complex
	TPANIC_0494		8	3HIZ	97.2	13	22	149	273	46.5201	3.3	Transferase/Oncoprotein	Phosphatidylinositol 3-kinase regulatory subunit	Crystal structure of p110alpha H1047R mutant in complex with niSH2 of p85alpha
	TPANIC_0494		9	3O0Z	97.2	13	12	165	273	56.044	2.33	Transferase	Rho-associated protein kinase 1	Crystal structure of a coiled-coil domain from human ROCK I
	TPANIC_0494		10	3OJA	97.2	13	20	168	273	54.2125	2.7	Protein Binding	Anopheles plasmodium-responsive leucine-rich repeat protein	Crystal structure of LRIM1/APL1C complex
	TPANIC_0494		11	2D3E	97	15	26	155	273	47.2527	2.6	Contractile Protein	General control protein GCN4 and tropomyosin 1	Crystal structure of the C-terminal fragment of rabbit skeletal alpha-tropomyosin
	TPANIC_0494		12	4A55	97	13	19	149	273	47.619	3.5	Transferase	Phosphatidylinositol 3-kinase regulatory subunit alpha	Crystal structure of p110alpha in complex with iSH2 of p85alpha and the inhibitor PIK-108
	TPANIC_0494		13	1BG1	97	9	25	175	273	54.9451	2.25	Transcription/DNA	Protein (transcription factor STAT3B)	Transcription factor STAT3B/RNA complex
	TPANIC_0494		14	4A7F	96.8	11	13	148	273	49.4505	7.7	Structural Protein/Hydrolase	Tropomyosin 1 alpha	Structure of the actin-tropomyosin-myosin complex (rigor ATM 3)
	TPANIC_0494		15	4CG4	96.4	15	14	268	273	93.0403	2.4	Actin-Binding Protein	Pyrin	Crystal structure of the CHS-B30.2 domains of TRIM20
	TPANIC_0494		16	3CWG	96.1	11	12	173	273	58.9744	3.05	Transcription	Signal transducer and activator of transcription	Unphosphorylated mouse STAT3 core fragment
	TPANIC_0494		17	4GKW	96.1	14	13	157	273	52.7473	3.3	Structural Protein	Spindle assembly abnormal protein 6	Crystal structure of the coiled-coil domain of C. elegans SAS-6
	TPANIC_0494		18	2FXM	96	10	16	127	273	40.6593	2.7	Contractile Protein	Myosin heavy chain, cardiac muscle beta isoform	Structure of the human beta-myosin S2 fragment
	TPANIC_0494		19	3GHG	95.9	11	14	127	273	41.3919	2.9	Blood Clotting	Fibrinogen beta chain	Crystal structure of human fibrinogen
	TPANIC_0494		20	1DEQ	95.9	7	14	120	273	38.8278	3.5	Blood Clotting	Fibrinogen (beta chain)	The crystal structure of modified bovine fibrinogen (at ~42 angstrom resolution)
10	TPANIC_0570	Putative membrane protein	3	3PTJ	99.3	7	63	259	281	69.7509	2.6	Hydrolase	UPF0603 protein At1g54780, chloroplastic	Structural and functional analysis of Arabidopsis thaliana thylakoid lumen protein AtTLP18.3
11	TPANIC_0572	Putative membrane protein	3	3LWX	99.2	15	269	360	360	25.2778	1.1	Oxidoreductase	NADH:ubiquinone oxidoreductase, Na translocating, C subunit	Crystal structure of Na(+)-translocating NADH-quinone reductase subunit C (YP_001302508.1) from Parabacteroides distasonis ATCC 8503 at 1.10 Å resolution
	TPANIC_0572		4	4P6V	99.1	15	268	355	360	24.1667	3.5	Oxidoreductase	Na(+)-translocating NADH-quinone reductase subunit C	Crystal structure of the Na+-translocating NADH: ubiquinone oxidoreductase from Vibrio cholerae
12	TPANIC_0608	Hypothetical protein	2	4XL5	92.3	29	164	223	296	19.9324	2	Protein Binding	bGFP-A	X-ray structure of bGFP-A / EGFP complex
13	TPANIC_0739	Hypothetical protein	8	4OBM	100	10	32	281	398	62.5628	2.15	Transcription Regulator	Uncharacterized protein	Crystal structure of a putative transcription regulator (EUBSIR_01389)2 from Eubacterium siraeum DSM 15702 at 2.15 Å resolution
	TPANIC_0739		9	3NXH	100	21	42	281	398	60.0503	2.58	Transcription Regulator	Transcriptional regulator YvhJ	Crystal structure of the transcriptional regulator YvhJ from Bacillus subtilis. Northeast structural genomics consortium target SR735.
14	TPANIC_0789	Hypothetical protein	2	3BK5	100	22	21	255	258	90.6977	2	Unknown Function	Putative outer membrane lipoprotein-sorting protein	Crystal structure of putative outer membrane lipoprotein-sorting protein domain from Vibrio parahaemolyticus
	TPANIC_0789		3	3BUU	100	16	21	253	258	89.9225	1.2	Unknown Function	Uncharacterized LolA superfamily protein NE2245	Crystal structure of LolA superfamily protein NE2245 from Nitrosomonas europaea
	TPANIC_0789		4	4MXT	99.8	15	20	249	258	88.7597	1.4	Protein Transport	Uncharacterized protein	Crystal structure of an outer-membrane lipoprotein carrier protein (BACUNI_04723) from Bacteroides uniformis ATCC 8492 at 1.40 Å resolution
	TPANIC_0789		5	2V43	99.7	10	23	208	258	71.7054	2.37	Regulator	Sigma-E factor regulatory protein RseB	Crystal structure of RseB: a sensor for periplasmic stress response in E. coli
	TPANIC_0789		6	2W7Q	99.5	16	27	249	258	86.0465	1.88	Protein Transport	Outer-membrane lipoprotein carrier protein	Structure of Pseudomonas aeruginosa LolA
	TPANIC_0789		7	1IWL	99.3	13	26	249	258	86.4341	1.65	Protein Transport	Outer-membrane lipoprotein carrier protein	Crystal structure of the lipoprotein localization factor, LolA
	TPANIC_0789		9	4QA8	97.7	12	23	207	258	71.3178	1.1	Lipid Transport	Putative lipoprotein LprF	Crystal structure of LprF from Mycobacterium bovis
	TPANIC_0789		10	3MHA	96.8	14	22	207	258	71.7054	1.85	Lipid Binding Protein	Lipoprotein LprG	Crystal structure of Lprg from Mycobacterium tuberculosis bound to PIM
	TPANIC_0789		11	2BYO	96.1	19	144	207	258	24.4186	2.15	Lipoprotein	Lipoprotein LppX	Crystal structure of Mycobacterium tuberculosis lipoprotein LppX (RV2945C)
15	TPANIC_0846	Hypothetical protein	2	2MMV	97.4	20	3	72	108	63.8889	UNK	Cell Cycle	Cell division protein ZapA	ZapA mutant dimer from Geobacillus stearothermophilus
16	TPANIC_0873	Hypothetical protein	2	1ZUD	90.6	15	2	71	200	34.5	1.98	Transferase/Biosynthetic Protein	Adenylyltransferase ThiF	Structure of ThiS-ThiF protein complex
17	TPANIC_0875	Hypothetical protein	2	2C99	97.5	13	9	110	135	74.8148	1.9	Transcription Regulation	Psp operon transcriptional activator	Structural basis of the nucleotide driven conformational changes in the AAA domain of transcription activator PspF
	TPANIC_0875		3	1OJL	97.5	11	9	53	135	32.5926	3	Response Regulator	Transcriptional regulatory protein ZraR	Crystal structure of a sigma54-activator suggests the mechanism for the conformational switch necessary for sigma54 binding
	TPANIC_0875		4	1NY5	97.4	9	9	53	135	32.5926	2.4	Transcription	Transcriptional regulator (NtrC family)	Crystal structure of sigm54 activator (AAA+ ATPase) in the inactive state
	TPANIC_0875		5	2YVU	97.4	39	20	50	135	22.2222	2.1	Transferase	Probable adenylyl-sulfate kinase	Crystal structure of APE1195
	TPANIC_0875		6	3TLX	97.4	13	7	51	135	32.5926	2.75	Transferase	Adenylate kinase 2	Crystal structure of PF10_0086, adenylate kinase from Plasmodium falciparum
	TPANIC_0875		7	1D2N	97.3	18	9	52	135	31.8519	1.75	Hexamerization Domain	N-ethylmaleimide-sensitive fusion protein	D2 domain of n-ethylmaleimide-sensitive fusion protein
	TPANIC_0875		8	1IXS	97.3	18	8	52	135	32.5926	3.2	Hydrolase	RuvB	Structure of RuvB complexed with RuvA domain III
	TPANIC_0875		9	2AK2	97.3	31	23	51	135	20.7407	2.1	Phosphotransferase	Adenylate kinase isoenzyme-2	Adenylate kinase isoenzyme-2
	TPANIC_0875		10	3C8U	97.3	30	11	50	135	28.8889	1.95	Transferase	Fructokinase	Crystal structure of putative fructose transport system kinase (YP_612366.1) from Silicibacter sp. TM1040 at 1.95 Å resolution
	TPANIC_0875		11	3UIE	97.3	22	15	50	135	25.9259	1.79	Transferase/Transferase Inhibitor	Adenylyl-sulfate kinase 1, chloroplastic	Crystal structure of adenosine 5'-phosphosulfate kinase from Arabidopsis thaliana in complex with AMPPNP and APS
	TPANIC_0875		12	1KNQ	97.2	24	23	51	135	20.7407	2	Transferase	Gluconate kinase	Crystal structure of gluconate kinase
	TPANIC_0875		13	4XGC	97.2	17	8	50	135	31.1111	3.5	DNA Binding Protein	Origin recognition complex subunit 1	Crystal structure of the eukaryotic origin recognition complex
	TPANIC_0875		14	4CW7	97.2	37	25	51	135	19.2593	2.46	Transferase	Putative adenylate kinase	Structure of the Fap7-Rps14 complex in complex with ATP
	TPANIC_0875		15	5CB6	97.2	33	24	50	135	19.2593	2.79	Transferase	Probable adenylyl-sulfate kinase	Structure of adenosine-5'-phosphosulfate kinase
	TPANIC_0875		16	3UMF	97.1	19	20	51	135	22.963	2.05	Transferase	Adenylate kinase	Schistosoma mansoni adenylate kinase
	TPANIC_0875		17	3NWJ	97.1	33	15	51	135	26.6667	2.35	Transferase	AtSK2	Crystal structure of shikimate kinase from Arabidopsis thaliana (AtSK2)
	TPANIC_0875		18	3UK6	97.1	28	15	50	135	25.9259	2.95	Hydrolase	RuvB-like 2	Crystal structure of the Tip48 (Tip49b) hexamer
	TPANIC_0875		19	1QHX	97.1	29	25	52	135	20	2.5	Transferase	Chloramphenicol phosphotransferase	Chloramphenicol phosphotransferase in complex with ATP from Streptomyces venezuelae
	TPANIC_0875		20	1P6X	97.1	17	27	55	135	20.7407	2	Transferase	Thymidine kinase	Crystal structure of EHV4-TK complexed with Thy and SO4
18	TPANIC_0894	Hypothetical protein	4	2KCM	97.3	19	261	319	340	17.0588	UNK	Nucleic Acid Binding Protein	Cold shock domain family protein	Solution NMR structure of the N-terminal OB-domain of SO_1732 from Shewanella oneidensis. Northeast structural genomics consortium target SOR210A.
	TPANIC_0894		6	1G6P	97.1	29	261	316	340	16.1765	UNK	Cold shock protein	Cold shock protein TmCsp	Solution NMR structure of the cold shock protein from the hyperthermophilic bacterium Thermotoga maritima
	TPANIC_0894		7	3AQQ	97	24	251	319	340	20	2.8	DNA Binding Protein	Calcium-regulated heat stable protein 1	Crystal structure of human CRHSP-24
	TPANIC_0894		8	2LSS	96.9	21	258	316	340	17.0588	UNK	RNA Binding Protein, DNA Binding Protein	Cold shock-like protein	Solution structure of the R. rickettsii cold shock-like protein
	TPANIC_0894		9	1MJC	96.8	23	258	316	340	17.0588	2	Transcription Regulation	Major cold-shock protein 7.4	Crystal structure of CspA, the major cold shock protein of Escherichia coli
	TPANIC_0894		10	2ES2	96.7	31	261	316	340	16.1765	1.78	Gene Regulation	Cold shock protein CspB	Crystal structure analysis of the Bacillus subtilis cold shock protein BS-CspB in complex with hexathymidine
	TPANIC_0894		11	3A0J	96.6	33	263	319	340	16.4706	1.65	Transcription	Cold shock protein	Crystal structure of cold shock protein 1 from Thermus thermophilus HB8
	TPANIC_0894		12	1WFQ	96.3	26	251	340	340	26.1765	UNK	RNA Binding Protein	UNR protein	Solution structure of the first cold-shock domain of the human KIAA0885 protein (UNR protein)
	TPANIC_0894		13	2YTY	96.2	21	250	325	340	22.0588	UNK	RNA Binding Protein	Cold shock domain-containing protein E1	Solution structure of the fourth cold-shock domain of the human KIAA0885 protein (UNR protein)
	TPANIC_0894		14	1C9O	96.2	29	263	316	340	15.5882	1.17	Transcription	Cold-shock protein	Crystal structure analysis of the Bacillus caldolyticus cold shock protein Bc-Csp
	TPANIC_0894		15	1H95	96.1	24	258	316	340	17.0588	UNK	Translation Factor	Y-box binding protein	Solution structure of the single-stranded RNA-binding cold shock domain (CSD) of human Y-box protein 1 (YB1) determined by NMR (10 lowest energy structures)
	TPANIC_0894		16	2MQH	96.1	27	254	323	340	20.2941	UNK	DNA Binding Protein	Nucleic acid binding protein	Solution structure of the Chlamydomonas reinhardtii NAB1 cold shock domain, CSD1
	TPANIC_0894		17	3CAM	96.1	30	263	316	340	15.5882	2.6	Gene Regulation	Cold-shock domain family protein	Crystal structure of the cold shock domain protein from Neisseria meningitidis
	TPANIC_0894		18	3S93	95.9	15	176	252	340	22.3529	2.28	Transcription	Tudor domain-containing protein 5	Crystal structure of conserved motif in TDRD5
	TPANIC_0894		19	2YTX	95.7	27	257	311	340	15.8824	UNK	RNA Binding Protein	Cold shock domain-containing protein E1	Solution structure of the second cold-shock domain of the human KIAA0885 protein (UNR protein)
	TPANIC_0894		20	4A4I	95.2	33	261	316	340	16.1765	1.95	RNA Binding Protein	Protein Lin-28 homolog b	Crystal structure of the human Lin28b cold shock domain
19	TPANIC_0913	Hypothetical protein	2	1GEF	97.8	25	9	84	126	59.5238	2	Hydrolase	Holliday junction resolvase	Crystal structure of the archaeal holliday junction resolvase HJC
	TPANIC_0913		3	1OB8	97.5	21	9	84	126	59.5238	1.8	Hydrolase	Holliday-junction resolvase	Holliday junction resolving enzyme
	TPANIC_0913		4	2EO0	97.2	31	12	84	126	57.1429	2.4	DNA Binding Protein	Hypothetical protein ST1444	Crystal structure of holliday junction resolvase ST1444
	TPANIC_0913		5	2WJ0	97	21	9	84	126	59.5238	3.1	Hydrolase/DNA	Archaeal HJC	Crystal structures of holliday junction resolvases from Archaeoglobus fulgidus bound to RNA substrate
	TPANIC_0913		6	1HH1	96.4	26	13	84	126	56.3492	2.15	Holliday Junction Resolvase	Holliday junction resolving enzyme HJC	The structure of HJC, a holliday junction resolving enzyme from Sulfolobus solfataricus
	TPANIC_0913		9	2VLD	94	26	23	60	126	29.3651	2.6	Hydrolase	UPF0286 protein PYRAB01260	Crystal structure of a repair endonuclease from Pyrococcus abyssi
	TPANIC_0913		10	4DAP	93.8	22	10	83	126	57.9365	2.2	DNA Binding Protein	Sugar fermentation stimulation protein A	The structure of Escherichia coli SfsA
	TPANIC_0913		11	4DAV	92.3	20	10	83	126	57.9365	2.2	Hydrolase/DNA	Sugar fermentation stimulation protein homolog	The structure of Pyrococcus furiosus SfsA in complex with RNA
20	TPANIC_1032	Hypothetical protein	4	1M1H	98.5	25	56	131	144	52.0833	1.95	Transcription	Transcription antitermination protein NusG	Crystal structure of Aquifex aeolicus N-utilization substance G (NusG), space group I222
