# Supplementary material for: Functional insights from proteome-wide structural modeling of Treponema pallidum subspecies pallidum, the causative agent of syphilis
Source: BMC Struct Biol. 2018 May 16;18:7. doi: 10.1186/s12900-018-0086-3 (PMC5956850; doi:10.1186/s12900-018-0086-3)
Supplement: Supplementary file 9 — Table S9. Functionally-unannotated T. pallidum proteins [N = 8] modeled exclusively against PDB structures of unknown function. (XLSX 14 kb) [file 12900_2018_86_MOESM9_ESM.xlsx]

## Sheet: S9
Table S9. Functionally-unannotated T. pallidum proteins [N=8] modeled exclusively against PDB structures of unknown function.
	Treponema pallidum subspecies pallidum (Nichols) Genomic Annotation		Phyre2 Modelling
	Protein	Annotated Protein Function	Rank	PDB Template/Model	Confidence (%)	Sequence ID (%)	Qstart	Qend	Length (AA)	% Coverage	Resolution (Å)	Template Info (PDB Classification)	Template Info (PDB Molecule)	Template Info (PDB Structure Title)
1	TPANIC_0047	Hypothetical protein	1	2QUP	100	31	60	172	173	64.7399	2	Unknown function	BH1478 protein	Crystal structure of uncharacterized protein BH1478 from Bacillus haloduran
	TPANIC_0047	Hypothetical protein	2	2P61	100	23	60	172	173	64.7399	2.7	Unknown function	Hypothetical protein TM_1646	Crystal structure of protein TM1646 from Thermotoga maritima, Pfam DUF327
	TPANIC_0047	Hypothetical protein	3	2P61	100	23	60	172	173	64.7399	2.7	Unknown function	Hypothetical protein TM_1646	Crystal structure of protein TM1646 from Thermotoga maritima, Pfam DUF327
2	TPANIC_0048	Hypothetical protein	1	2F9C	94.3	19	10	100	143	62.9371	2.8	Unknown function	Hypothetical protein YDCK	Crystal structure of Ydck from Salmonella cholerae. NESGC target SCR6
3	TPANIC_0084	Hypothetical protein	1	3EWL	90.1	12	35	77	77	54.5455	2	Unknown function	Uncharacterized conserved protein BF1870	Crystal structure of conserved protein BF1870 of unknown function from Bacteroides fragilis
4	TPANIC_0650	Hypothetical protein	1	1XM5	100	27	6	160	160	96.25	2.7	Unknown function	Hypothetical UPF0054 protein YbeY	Crystal structure of metal-dependent hydrolase YbeY from E. coli, Pfam UPF0054
	TPANIC_0650	Hypothetical protein	2	1XAX	100	24	4	154	160	93.75	UNK	Unknown function	Hypothetical UPF0054 protein HI0004	NMR structure of HI0004, a putative essential gene product from Haemophilus influenzae
	TPANIC_0650	Hypothetical protein	3	1OZ9	100	29	6	150	160	90	1.89	Unknown function	Hypothetical protein AQ_1354	Crystal structure of AQ_1354, a hypothetical protein from Aquifex aeolicus
	TPANIC_0650	Hypothetical protein	4	1TVI	100	28	7	159	160	95	UNK	Unknown function	Hypothetical UPF0054 protein TM1509	Solution structure of TM1509 from Thermotoga maritim: VT1, a NESGC target protein
5	TPANIC_0744	Hypothetical protein	1	2G0J	100	26	2	103	108	93.5185	2.8	Unknown function	Hypothetical protein SMU.848	Crystal structure of SMU.848 from Streptococcus mutans
	TPANIC_0744	Hypothetical protein	2	2IDL	100	28	1	101	108	92.5926	1.7	Unknown function	Hypothetical protein	Crystal structure of conserved protein of unknown function from Streptococcus pneumoniae
	TPANIC_0744	Hypothetical protein	3	2G0I	100	28	7	103	108	88.8889	1.85	Unknown function	Hypothetical protein SMU.848	Crystal structure of SMU.848 from Streptococcus mutans
	TPANIC_0744	Hypothetical protein	4	1S12	99.9	22	2	101	108	91.6667	2	Unknown function	Hypothetical protein TM1457	Crystal structure of TM1457
	TPANIC_0744	Hypothetical protein	5	2P92	99.9	24	1	102	108	93.5185	1.73	Unknown function	Hypothetical protein	Crystal structure of a hypothetical protein from Staphylococcus aureus
6	TPANIC_0827	Hypothetical protein	1	4QDY	100	15	136	329	425	45.4118	2.74	Unknown function	Conserved hypothetical protein	Crystal structure of a YbbR-like protein (SP_1560) from Streptococcus pneumoniae TIGR4 at 2.74 A resolution
	TPANIC_0827	Hypothetical protein	2	2KQ1	99.8	19	142	255	425	26.5882	UNK	Unknown function	BH0266 protein	Solution structure of protein BH0266 from Bacillus haloduran. Northeast structural genomics consortium target BhR97a
	TPANIC_0827	Hypothetical protein	3	2KXY	99.4	19	235	327	425	21.6471	UNK	Unknown function	Uncharacterized protein	Solution structure of SuR18C from Streptococcus thermophilus. Northeast structural genomics consortium target SuR18C
	TPANIC_0827	Hypothetical protein	4	2KPS	99.4	18	143	235	425	21.6471	UNK	Unknown function	Uncharacterized protein	Solution structure of domain IV from the YbbR family protein of Desulfitobacterium hafniense
	TPANIC_0827	Hypothetical protein	5	3LYW	98	25	145	234	425	20.9412	1.9	Unknown function	YbbR family protein	Crystal structure of YbbR family protein Dhaf_0833 from Desulfitobacterium hafniense DCB-2. Northeast structural genomics consortium target id DhR29b
7	TPANIC_0855	Putative outer membrane protein	1	1PC2	90	18	946	1072	1127	11.1801	UNK	Unknown function	Mitochondria fission protein	Solution structure of human mitochondria fission protein Fis1
8	TPANIC_0895	Hypothetical protein	1	1Q9U	100	16	45	168	168	73.2143	1.8	Unknown function	Uncharacterized protein APC35924	Crystal structure of uncharacterized conserved protein DUF302 from Bacillus stearothermophilus
	TPANIC_0895	Hypothetical protein	2	1J3M	100	15	47	168	168	72.0238	2	Unknown function	The conserved hypothetical protein TT1751	Crystal structure of the conserved hypothetical protein TT1751 from Thermus thermophilus HB8
