# Supplementary material for: Functional insights from proteome-wide structural modeling of Treponema pallidum subspecies pallidum, the causative agent of syphilis
Source: BMC Struct Biol. 2018 May 16;18:7. doi: 10.1186/s12900-018-0086-3 (PMC5956850; doi:10.1186/s12900-018-0086-3)
Supplement: Supplementary file 10 — Table S10. Phyre2 Modeling of T. pallidum proteins previously annotated as putative virulence factors. (XLSX 17 kb) [file 12900_2018_86_MOESM10_ESM.xlsx]

## Sheet: S10
Table S10. Phyre2 Modeling of T. pallidum proteins previously annotated as putative virulence factors.
Treponema pallidum subspecies pallidum (Nichols) Genomic Annotation				Phyre2 Modeling
	Protein	Gene ID	Annotated Protein Function	Rank	PDB Template/Model	Confidence (%)	Sequence ID (%)	Qstart	Qend	Length (AA)	% Coverage	Resolution (Å)	Template Info (PDB Classification)	Template Info (PDB Molecule)	Template Info (PDB Structure Title)
1	TPANIC_0027		Putative hemolysin HlyC	1	4HG0	100	25	170	406	407	57.9853	3.1	Transport protein	Magnesium and cobalt efflux protein CorC	Crystal structure of magnesium and cobalt efflux protein CorC, Northeast structural genomics consortium (NESG) target ER40
	TPANIC_0027		Putative hemolysin HlyC	5	3OCO	99.9	27	174	313	407	34.1523	2.2	Unknown function	Hemolysin-like protein containing CBS domains	The crystal structure of a hemolysin-like protein containing CBS domain of Oenococcus oeni PSU
2	TPANIC_0028		Putative hemolysin HlyC	1	4HG0	100	20	182	446	453	58.2781	3.1	Transport protein	Magnesium and cobalt efflux protein CorC	Crystal structure of magnesium and cobalt efflux protein CorC, Northeast structural genomics consortium (NESG) target ER40
	TPANIC_0028		Putative hemolysin HlyC	5	3OCO	99.9	22	186	337	453	33.3333	2.2	Unknown function	Hemolysin-like protein containing CBS domains	The crystal structure of a hemolysin-like protein containing CBS domain of Oenococcus oeni PSU
3	TPANIC_0399	fliF	IIISP family Type III (virulence-related) secretory pathway protein	1	2Y9J	100	19	51	218	567	29.4533	6.4	Protein transport	Protein PrgH	Three-dimensional model of salmonella's needle complex at subnanometer resolution
	TPANIC_0399	fliF	IIISP family Type III (virulence-related) secretory pathway protein	2	1YJ7	100	18	51	220	567	29.806	1.8	Protein transport	EscJ	Crystal structure of enteropathogenic E. coli (EPEC) type III secretion system protein EscJ
4	TPANIC_0401	fliH	IIISP family Type III (virulence-related) secretory_pathway_protein	1	4dl0	99.2	15	103	293	309	61.4887	2.9	Hydrolase	V-type proton ATPase subunit E	Crystal structure of the heterotrimeric EGChead peripheral stalk complex of the yeast vacuolar ATPase
	TPANIC_0401	fliH	IIISP family Type III (virulence-related) secretory_pathway_protein	2	4dt0	99.2	20	107	293	309	60.1942	3.65	Hydrolase	V-type proton ATPase subunit E	The structure of the peripheral stalk subunit E from Pyrococcus horikoshii
	TPANIC_0401	fliH	IIISP family Type III (virulence-related) secretory_pathway_protein	3	3k5b	98.6	13	98	293	309	63.1068	3.1	Hydrolase	V-type proton ATPase subunit E	Crystal structure of the peripheral stalk of Thermus thermophilus H+-ATPase/synthase
	TPANIC_0401	fliH	IIISP family Type III (virulence-related) secretory_pathway_protein	4	2dm9	98.2	21	185	293	309	34.9515	1.85	Hydrolase	V-type proton ATPase subunit E;	Crystal Structure of PH1978 from Pyrococcus horikoshii OT3
	TPANIC_0401	fliH	IIISP family Type III (virulence-related) secretory_pathway_protein	5	2dm9	98.2	21	185	293	309	34.9515	1.85	Hydrolase	V-type proton ATPase subunit E	Crystal Structure of PH1978 from Pyrococcus horikoshii OT3
	TPANIC_0401	fliH	IIISP family Type III (virulence-related) secretory_pathway_protein	6	3lg8	96.1	15	206	293	309	28.1553	4.1	Hydrolase	A-type ATP synthase subunit E	Crystal structure of the C-terminal part of subunit E (E101-206) from Methanocaldococcus jannaschii of A1AO ATP synthase
	TPANIC_0401	fliH	IIISP family Type III (virulence-related) secretory_pathway_protein	7	2lc0	93.4	8	223	274	309	16.5049	UNK	Protein binding	Putative uncharacterized protein Tb39.8	Rv0020c_Nter structure
	TPANIC_0401	fliH	IIISP family Type III (virulence-related) secretory_pathway_protein	8	1y4c	90.9	12	43	167	309	40.1294	1.9	De novo protein	Maltose binding protein fused with designed helical protein	Designed Helical Protein fusion MBP
5	TPANIC_0402	fliI	IIISP family Type III (virulence-related) secretory_pathway_protein	1	2dpy	100	48	19	435	447	93.0649	2.4	Hydrolase	Flagellum-specific ATP synthase	Crystal structure of the flagellar type III ATPase FliI
	TPANIC_0402	fliI	IIISP family Type III (virulence-related) secretory_pathway_protein	2	2r9v	100	25	19	444	447	95.0783	2.1	Hydrolase	ATP synthase subunit alpha	Crystal structure of ATP synthase subunit alpha (TM1612) from Thermotoga maritima at 2.10 A resolution
	TPANIC_0402	fliI	IIISP family Type III (virulence-related) secretory_pathway_protein	3	2w6j	100	30	22	444	447	94.4072	3.84	Hydrolase	ATP synthase subunit beta, mitochondrial	Low resolution structures of bovine mitochondrial F1-ATPase during controlled dehydration: Hydration State 5.
	TPANIC_0402	fliI	IIISP family Type III (virulence-related) secretory pathway protein	4	2jiz	100	30	22	444	447	94.4072	2.3	Hydrolase	ATP synthase subunit beta	The Structure of F1-ATPase inhibited by resveratrol.
	TPANIC_0402	fliI	IIISP family Type III (virulence-related) secretory pathway protein	5	1fx0	100	29	21	444	447	94.6309	3.2	Hydrolase	ATP synthase beta chain	Crystal structure of the chloroplast F1-ATPase from spinach
	TPANIC_0402	fliI	IIISP family Type III (virulence-related) secretory_pathway_protein	6	2qe7	100	27	21	445	447	94.8546	3.06	Hydrolase	ATP synthase subunit alpha	Crystal structure of the f1-atpase from the thermoalkaliphilic Bacterium bacillus sp. ta2.a1
	TPANIC_0402	fliI	IIISP family Type III (virulence-related) secretory_pathway_protein	7	2w6f	100	28	19	444	447	95.0783	6	Hydrolase	ATP synthase subunit alpha heart isoform	Low resolution structures of bovine mitochondrial F1-ATPase during controlled dehydration: Hydration State 2.
	TPANIC_0402	fliI	IIISP family Type III (virulence-related) secretory_pathway_protein	8	3a5d	100	28	21	442	447	94.1834	4.8	Hydrolase	V-type atp synthase beta chain	Inter-subunit interaction and quaternary rearrangement defined by the central stalk of prokaryotic V1-ATPase
	TPANIC_0402	fliI	IIISP family Type III (virulence-related) secretory_pathway_protein	9	4b2q	100	28	19	445	447	95.302	37	Hydrolase	ATP synthase subunit alpha, mitochondrial	Model of the yeast F1Fo-ATP synthase dimer based on subtomogram average
	TPANIC_0402	fliI	IIISP family Type III (virulence-related) secretory_pathway_protein	10	1sky	100	30	22	444	447	94.4072	3.2	ATP synthase	F1-ATPase	Crystal structure of the nucleotide free alpha3beta3 sub-complex of f1-ATPase from the Thermophilic bacillus PS3
	TPANIC_0402	fliI	IIISP family Type III (virulence-related) secretory_pathway_protein	11	3vr5	100	27	21	443	447	94.4072	3.9	Hydrolase	V-type sodium atpase subunit B	Crystal structure of nucleotide-free Enterococcus hirae V1-ATPase [eV1(L)]
	TPANIC_0402	fliI	IIISP family Type III (virulence-related) secretory_pathway_protein	12	3j9u	100	25	24	442	447	93.5123	7.6	Hydrolase	V-type proton atpase subunit B	Yeast V-ATPase state 2
	TPANIC_0402	fliI	IIISP family Type III (virulence-related) secretory_pathway_protein	13	3vr5	100	29	21	439	447	93.5123	3.9	Hydrolase	V-type sodium atpase catalytic subunit A	Crystal structure of nucleotide-free Enterococcus hirae V1-ATPase [eV1(L)]
	TPANIC_0402	fliI	IIISP family Type III (virulence-related) secretory_pathway_protein	14	3oaa	100	27	21	445	447	94.8546	3.26	Hydrolase	ATP synthase subunit alpha	Structure of the E.coli f1-ATP synthase inhibited by subunit epsilon
	TPANIC_0402	fliI	IIISP family Type III (virulence-related) secretory_pathway_protein	15	1kmh	100	28	19	444	447	95.0783	3.4	Hydrolase	ATPase alpha subunit	Crystal structure of spinach chloroplast f1-ATPase complexed with tentoxin
	TPANIC_0402	fliI	IIISP family Type III (virulence-related) secretory_pathway_protein	16	1w0j	100	28	19	445	447	95.302	2.2	Hydrolase	ATP synthase alpha chain heart isoform	Beryllium fluoride inhibited bovine f1-ATPase
	TPANIC_0402	fliI	IIISP family Type III (virulence-related) secretory_pathway_protein	17	5bn4	100	31	22	439	447	93.2886	2.7	Hydrolase	V-type ATP synthase alpha chain	Structure of a unique ATP synthase NeqA-NeqB in complex with ANP from Nanoarcheaum equitans
	TPANIC_0402	fliI	IIISP family Type III (virulence-related) secretory_pathway_protein	18	3a5d	100	31	21	439	447	93.5123	4.8	Hydrolase	V-type ATP synthase alpha chain	Inter-subunit interaction and quaternary rearrangement defined by the central stalk of prokaryotic V1 ATPase
	TPANIC_0402	fliI	IIISP family Type III (virulence-related) secretory_pathway_protein	19	3j9v	100	29	22	439	447	93.2886	8.3	Hydrolase	V-type proton ATPase catalytic subunit A	Yeast V-ATPase State 3
	TPANIC_0402	fliI	IIISP family Type III (virulence-related) secretory_pathway_protein	20	4xd7	100	26	21	432	447	91.9463	3.9	Hydrolase	ATP synthase subunit alpha	Structure of thermophilic f1-ATPase inhibited by epsilon subunit
6	TPANIC_0649	tlyC	Putative hemolysin	1	4HG	100	35	22	250	265	86.0377	3.1	Transport protein	Magnesium and cobalt efflux protein CorC	Crystal structure of magnesium and cobalt efflux protein CorC, Northeast structural genomics consortium (NESG) target ER40
	TPANIC_0649	tlyC	Putative hemolysin	5	3OCO	100	24	26	160	265	50.566	2.2	Unknown function	Hemolysin-like protein containing CBS domains	The crystal structure of a hemolysin-like protein containing CBS domain of Oenococcus oeni PSU
7	TPANIC_0714	flhA	IIISP family Type III (virulence-related) secretory pathway protein	1	3MYD	100	33	347	696	707	49.3635	2.4	Protein transport	Flagellar biosynthesis protein FlhA	Structure of the cytoplasmic domain of FlhA from Helicobacter pylori
	TPANIC_0714	flhA	IIISP family Type III (virulence-related) secretory pathway protein	2	3A5I	100	33	345	693	707	49.2221	2.8	Protein transport	Flagellar biosynthesis protein FlhA	Structure of the cytoplasmic domain of FlhA
	TPANIC_0714	flhA	IIISP family Type III (virulence-related) secretory pathway protein	3	2X49	100	20	359	693	707	47.2419	1.5	Protein transport	Invasion protein InvA	Crystal structure of the C-terminal domain of InvA
	TPANIC_0714	flhA	IIISP family Type III (virulence-related) secretory pathway protein	4	3MIX	100	37	334	694	707	50.9194	2.3	Protein transport	Flagellar biosynthesis protein FlhA	Crystal structure of the cytosolic domain of B. subtilis FlhA
	TPANIC_0714	flhA	IIISP family Type III (virulence-related) secretory pathway protein	5	4A5P	100	24	364	692	707	46.3932	3.15	Protein transport	Protein MxiA	Structure of the Shigella flexneri MxiA protein
8	TPANIC_0715	flhB	IIISP family Type III (virulence-related) secretory pathway protein	1	2JLH	100	29	256	367	376	29.5213	1.53	protein transport	Yop proteins translocation protein U	Crystal structure of the cytoplasmic domain of Yersinia pestis YscU N263A mutant
	TPANIC_0715	flhB	IIISP family Type III (virulence-related) secretory pathway protein	2	3BZR	100	25	263	369	376	28.1915	1.65	Membrane protein, protein transport	EscU	Crystal structure of EscU C-terminal domain with N262D mutation, space group P 41 21 2
	TPANIC_0715	flhB	IIISP family Type III (virulence-related) secretory pathway protein	3	3BZR	100	25	263	369	376	28.1915	1.65	Membrane protein, protein transport	EscU	Crystal structure of EscU C-terminal domain with N262D mutation, space group P 41 21 2
	TPANIC_0715	flhB	IIISP family Type III (virulence-related) secretory pathway protein	4	3T7Y	100	29	276	366	376	23.9362	2.1	Protein transport	Yop proteins translocation protein U	Structure of an autocleavage-inactive mutant of the cytoplasmic domain of CT091, the YscU homologue of Chlamydia trachomatis
	TPANIC_0715	flhB	IIISP family Type III (virulence-related) secretory pathway protein	5	3B0Z	99.9	38	288	371	376	22.0745	2.45	Protein transport	Flagellar biosynthetic protein FlhB	Crystal structure of cytoplasmic domain of FlhB from Salmonella typhimurium
	TPANIC_0715	flhB	IIISP family Type III (virulence-related) secretory pathway protein	6	3C01	99.9	19	288	373	376	22.6064	2.6	Membrane protein, protein transport	Surface presentation of antigens protein SpaS	Crystal structural of native SpaS C-terminal domain
	TPANIC_0715	flhB	IIISP family Type III (virulence-related) secretory pathway protein	7	3B1S	99.9	36	288	371	376	22.0745	2.55	Protein transport	Flagellar biosynthetic protein FlhB	Crystal structure of the cytoplasmic domain of FlhB from Aquifex aeolicus
9	TPANIC_0936		Putative hemolysin	1	4HG0	100	23	46	316	357	75.6303	3.1	Transport protein	Magnesium and cobalt efflux protein CorC	Crystal structure of magnesium and cobalt efflux protein CorC, Northeast structural genomics consortium (NESG) target ER40
	TPANIC_0936		Putative hemolysin	5	3OCO	99.9	24	53	224	357	47.8992	2.2	Unknown function	Hemolysin-like protein containing CBS domains	The crystal structure of a hemolysin-like protein containing CBS domain of Oenococcus oeni PSU
10	TPANIC_1037	hlyIII	Putative hemolysin III	1	3WXV	100	21	8	238	238	96.6387	2.9	Membrane protein/immune system	Adiponectin receptor protein 1	Crystal structure of the human adiponectin receptor 1
