# Supplementary material for: Functional insights from proteome-wide structural modeling of Treponema pallidum subspecies pallidum, the causative agent of syphilis
Source: BMC Struct Biol. 2018 May 16;18:7. doi: 10.1186/s12900-018-0086-3 (PMC5956850; doi:10.1186/s12900-018-0086-3)
Supplement: Supplementary file 12 — Table S12. Genome-annotated T. pallidum proteins with potential novel virulence-related functions identified by Phyre2 modeling. (XLSX 11 kb) [file 12900_2018_86_MOESM12_ESM.xlsx]

## Sheet: S12
Table S12. Genome annotated T. pallidum proteins with potential novel virulence-related functions identified by Phyre2 modeling.
Treponema pallidum subspecies pallidum (Nichols) Genomic Annotation				Phyre2 Modeling
	Protein	Gene ID	Annotated Protein Function	Rank	PDB Template/Model	Confidence (%)	Sequence ID (%)	Qstart	Qend	Length (AA)	% Coverage	Resolution (Å)	Template Info (PDB Classification)	Template Info (PDB Molecule)	Template Info (PDB Structure Title)
1	TPANIC_0262		Cyclic nucleotide-binding protein	1	2BGC	100	15	4	213	224	93.3036	2.3	Transcription	PrfA	PrfA-G145S, a constitutive active mutant of the transcriptional regulator in L. monocytogenes
2	TPANIC_0862	fklB	Peptidylprolyl isomerase	1	1FD9	100	39	65	258	264	73.1061	2.41	Isomerase	Macrophage infectivity potentiator protein	Crystal structure of the macrophage infectivity potentiator protein (Mip) a major virulence factor from Legionella pneumophila
	TPANIC_0862	fklB	Peptidylprolyl isomerase	4	2VCD	100	46	127	260	264	50.3788	UNK	Isomerase	Outer membrane protein Mip	Solution structure of the FKBP-domain of Legionella pneumophila Mip in complex with rapamycin
	TPANIC_0862	fklB	Peptidylprolyl isomerase	5	1JVW	100	32	125	263	264	52.2727	1.7	Isomerase	Macrophage infectivity potentiator	Trypanosoma cruzi macrophage infectivity potentiator (TcMip)
3	TPANIC_1033		Patatin family phospholipase	1	4AKF	100	17	1	282	311	90.3537	2.9	Transferase	VipD	Crystal structure of VipD from Legionella pneumophila
	TPANIC_1033		Patatin family phospholipase	2	4QMK	100	18	1	311	311	99.6785	2.5	Toxin	Type III secretion system effector protein ExoU	Crystal structure of type III effector protein ExoU (exoU)
	TPANIC_1033		Patatin family phospholipase	3	1OXW	100	19	5	300	311	94.8553	2.2	Plant protein	Patatin	The crystal structure of SeMet patatin
	TPANIC_1033		Patatin family phospholipase	4	3TU3	100	21	1	305	311	97.7492	1.92	Toxin/toxin chaperone	ExoU	1.92 angstrom resolution crystal structure of the full-length SpcU in complex with full-length ExoU from the type III secretion system of Pseudomonas aeruginosa
	TPANIC_1033		Patatin family phospholipase	5	4AKX	100	23	1	204	311	65.2733	2.94	Transport protein	ExoU	Structure of the heterodimeric complex ExoU-SpcU from the type III secretion system (T3SS) of Pseudomonas aeruginosa
	TPANIC_1033		Patatin family phospholipase	6	1CJY	99.2	18	2	234	311	74.5981	2.5	Hydrolase	Cytosolic phospholipase A2	Human cytosolic phospholipase A2
