# Supplementary material for: Functional insights from proteome-wide structural modeling of Treponema pallidum subspecies pallidum, the causative agent of syphilis
Source: BMC Struct Biol. 2018 May 16;18:7. doi: 10.1186/s12900-018-0086-3 (PMC5956850; doi:10.1186/s12900-018-0086-3)
Supplement: Supplementary file 13 — Table S13. Proteins of unknown function with potential roles in T. pallidum virulence. (XLSX 21 kb) [file 12900_2018_86_MOESM13_ESM.xlsx]

## Sheet: S13
Table S13. Proteins of unknown function with potential roles in T. pallidum virulence.
Treponema pallidum subspecies pallidum (Nichols) Genomic Annotation			Phyre2 Modeling
	Protein	Annotated Protein Function	Rank	PDB Template/Model	Confidence (%)	Sequence ID (%)	Qstart	Qend	Length (AA)	% Coverage	Resolution (Å)	Template Info (PDB Classification)	Template Info (PDB Molecule)	Template Info (PDB Structure Title)
1	TPANIC_0020	Putative membrane protein	1	2XGG	98.2	18	35	185	707	21.2164	2.05	Hydrolase	Microneme protein 2	Structure of Toxoplasma gondii micronemal protein 2 A_I2 domain
	TPANIC_0020	Putative membrane protein	2	4HQN	98.1	20	30	185	707	21.9236	2.2	Cell Adhesion	Sporozoite surface protein 2	Crystal structure of manganese-loaded Plasmodium vivax TRAP protein
2	TPANIC_0126	Hypothetical protein	1	2F1T	97.3	13	61	222	223	72.1973	3	Membrane Protein	Outer membrane protein W	Outer membrane protein OmpW
	TPANIC_0126	Hypothetical protein	2	1G90	94.8	11	80	223	223	64.1256	UNK	Membrane Protein	Outer membrane protein A	NMR solution structure of Outer Membrane Protein A transmembrane domain: 10 conformers
	TPANIC_0126	Hypothetical protein	3	2X27	93.9	14	66	222	223	69.9552	2.4	Membrane Protein	Outer membrane protein OprG	Crystal structure of the outer membrane protein OprG from Pseudomonas aeruginosa
	TPANIC_0126	Hypothetical protein	5	2K0L	93	13	53	220	223	74.8879	UNK	Membrane Protein	Outer membrane protein A	NMR structure of the transmembrane domain of the Outer Membrane Protein A from Klebsiella pneumoniae in DHPC micelles.
	TPANIC_0126	Hypothetical protein	6	4RLC	92.8	19	76	190	223	51.1211	1.6	Transport Protein	Outer membrane porin F	Crystal structure of the N-terminal beta-barrel domain of Pseudomonas aeruginosa OprF
	TPANIC_0126	Hypothetical protein	8	1P4T	90.4	11	80	223	223	64.1256	2.55	Membrane Protein	Outer membrane protein NspA	Crystal structure of Neisserial Surface Protein A (NspA)
3	TPANIC_0134	Putative outer membrane protein	14	1W8O	99.4	16	66	338	376	72.3404	1.7	Hydrolase	Bacterial sialidase	Contribution of the active site aspartic acid to catalysis in the bacterial neuraminidase from Micromonospora viridifaciens
	TPANIC_0134	Putative outer membrane protein	15	1KIT	99.4	6	161	361	376	53.1915	2.3	Hydrolase	Sialidase	Vibrio cholerae neuraminidase
	TPANIC_0134	Putative outer membrane protein	16	4FJ6	99.3	10	111	371	376	69.1489	1.9	Hydrolase	Glycoside hydrolase family 33, candidate sialidase	Crystal structure of a glycoside hydrolase family 33, candidate sialidase (BDI_2946) from Parabacteroides distasonis ATCC 8503 at 1.90 Å resolution
	TPANIC_0134	Putative outer membrane protein	17	2BER	99.2	12	111	338	376	60.3723	1.8	Hydrolase	Bacterial sialidase	Y370G active site mutant of the sialidase from Micromonospora viridifaciens in complex with beta-Neu5Ac (sialic acid).
	TPANIC_0134	Putative outer membrane protein	18	4BBW	99.1	12	111	371	376	69.1489	2.3	Hydrolase	Sialidase (neuraminidase)	The crystal structure of sialidase VPI 5482 (BTSA) from Bacteroides thetaiotaomicron
	TPANIC_0134	Putative outer membrane protein	19	1W0P	98.9	14	70	328	376	68.617	1.6	Hydrolase	Sialidase	Vibrio cholerae sialidase with alpha-2,6-sialyllactose
	TPANIC_0134	Putative outer membrane protein	20	2W20	98.9	12	52	313	376	69.4149	1.49	Hydrolase	Sialidase A	Structure of the catalytic domain of the native NanA sialidase from Streptococcus pneumoniae
4	TPANIC_0225	Putative membrane protein	1	4H09	100	24	63	241	246	72.3577	2.5	Protein Binding	Hypothetical leucine rich repeat protein	Crystal structure of a leucine-rich repeat protein (EUBVEN_01088) from Eubacterium ventriosum ATCC 27560 at 2.50 Å resolution
	TPANIC_0225	Putative membrane protein	2	4GT6	100	30	41	246	246	83.3333	1.8	Unknown Function	Cell surface protein	Crystal structure of a leucine rich cell surface protein (FAEPRAA2165_01021) from Faecalibacterium prausnitzii A2-165 at 1.803 Å resolution
	TPANIC_0225	Putative membrane protein	3	4FS7	100	33	41	246	246	83.3333	1.19	Protein Binding	Uncharacterized protein	Crystal structure of a leucine-rich repeat protein (BACOVA_04585) from Bacteroides ovatus ATCC 8483 at 1.19 Å resolution
	TPANIC_0225	Putative membrane protein	4	4CP6	100	20	1	246	246	99.5935	1.34	Choline Binding Protein	Choline binding protein PcpA	The crystal structure of pneumococcal vaccine antigen PcpA
	TPANIC_0225	Putative membrane protein	5	4FDW	99.9	18	1	246	246	99.5935	2.05	Unknown Function	Leucine rich hypothetical protein	Crystal structure of a putative cell surface protein (BACOvVA_01565) from Bacteroides ovatus ATCC 8483 at 2.05 Å resolution
	TPANIC_0225	Putative membrane protein	6	4OJU	99.9	17	95	237	246	57.7236	2	Unknown Function	Hypothetical leucine rich repeat protein	Crystal structure of a leucine-rich repeat protein (BACCAP_00569) from Bacteroides capillosus ATCC 29799 at 2.00 Å resolution
	TPANIC_0225	Putative membrane protein	7	3SB4	99.9	20	61	246	246	75.2033	1.99	Protein Binding	Hypothetical leucine rich repeat protein	Crystal structure of a leucine-rich repeat protein (BT_1240) from Bacteroides thetaiotaomicron VPI-5482 at 1.99 Å resolution
5	TPANIC_0246	Hypothetical protein	3	4HQN	99.9	16	365	578	597	35.6784	2.2	Cell Adhesion	Sporozoite surface protein 2	Crystal structure of manganese-loaded Plasmodium vivax TRAP protein
	TPANIC_0246	Hypothetical protein	7	4HQF	99.8	15	368	582	597	35.8459	2.2	Cell Adhesion	Thrombospondin-related anonymous protein, TRAP	Crystal structure of Plasmodium falciparum TRAP, I4 form
	TPANIC_0246	Hypothetical protein	8	4OKU	99.8	17	374	556	597	30.4858	3.2	Cell Adhesion	Micronemal protein MIC2	Structure of Toxoplasma gondii proMIC2
	TPANIC_0246	Hypothetical protein	14	2XGG	99.8	18	374	536	597	27.1357	2.05	Hydrolase	Microneme protein 2	Structure of Toxoplasma gondii micronemal protein 2 A_I2 domain
6	TPANIC_0421	Hypothetical protein	7	1RWI	99.9	21	145	402	683	37.6281	1.8	Transferase	Serine/threonine-protein kinase PknD	Extracellular domain of Mycobacterium tuberculosis PknD
7	TPANIC_0544	Hypothetical protein	10	1ZWX	99.9	18	298	621	622	51.9293	1.9	Hydrolase	Sphingomyelinase-C	Crystal structure of SmcL
	TPANIC_0544	Hypothetical protein	11	3WCX	99.9	23	300	621	622	51.6077	2	Hydrolase	Sphingomyelinase-C	Crystal structure of sphingomyelinase C from Streptomyces griseocarneus
	TPANIC_0544	Hypothetical protein	13	3I46	99.9	19	300	620	622	51.4469	2.6	Toxin	Beta-hemolysin	Crystal structure of beta toxin from Staphylococcus aureus F277A, P278A mutant with bound calcium ions
	TPANIC_0544	Hypothetical protein	15	2DDR	99.9	17	298	621	622	51.9293	1.4	Hydrolase	Sphingomyelin phosphodiesterase	Crystal structure of sphingomyelinase from Bacillus cereus with calcium ion
	TPANIC_0544	Hypothetical protein	18	4K6L	99.9	14	297	620	622	51.9293	2.39	Toxin	Cytolethal distending toxin subunit B homolog	Structure of typhoid toxin
	TPANIC_0544	Hypothetical protein	19	1SR4	99.9	16	297	621	622	52.09	2	Toxin	Cytolethal distending toxin protein B	Crystal structure of the Haemophilus ducreyi cytolethal distending toxin
8	TPANIC_0579	Hypothetical protein	1	4IGL	93.8	21	120	215	258	36.8217	2.49	Toxin	YenC2	Structure of the RHS-repeat containing BC component of the secreted ABC toxin complex from Yersinia entomophaga
9	TPANIC_0594	Hypothetical protein	1	4INN	100	21	62	204	219	64.8402	2.6	Transport Protein	HP1028	Protein HP1028 from the human pathogen Helicobacter pylori belongs to the lipocalin family
10	TPANIC_0598	Hypothetical protein	12	4IMM	97.9	15	142	529	687	56.3319	2.33	Chaperone	Outer membrane assembly lipoprotein YfgL	The crystal structure of BamB from Moraxella catarrhalis
11	TPANIC_0625	Hypothetical protein	1	3QKY	97	23	68	185	250	46.8	2.15	Membrane Protein	Outer membrane assembly lipoprotein YfiO	Crystal structure of Rhodothermus marinus BamD
	TPANIC_0625	Hypothetical protein	4	2YHC	95.9	16	71	140	250	27.6	1.8	Membrane Protein	UPF0169 lipoprotein YfiO	Structure of BamD from E. coli
12	TPANIC_0733	Hypothetical protein	1	1P4T	97.8	18	91	219	219	58.4475	2.55	Membrane Protein	Outer membrane protein NspA	Crystal structure of Neisserial Surface Protein a (NspA)
	TPANIC_0733	Hypothetical protein	10	3QRA	93.6	23	78	219	219	64.3836	1.8	Cell Invasion	Attachment invasion locus protein	The crystal structure of Ail, the attachment invasion locus protein of Yersinia pestis
13	TPANIC_0783	Hypothetical protein	1	4PK1	96.2	22	144	237	377	24.6684	3.1	Protein Binding	Chimera protein of outer membrane protein assembly factors	Structure of BamB fused to a BamA POTRA domain fragment
14	TPANIC_0789	Hypothetical protein	2	3BK5	100	22	21	255	258	90.6977	2	Unknown Function	Putative outer membrane lipoprotein-sorting protein	Crystal structure of putative outer membrane lipoprotein-sorting protein domain from Vibrio parahaemolyticus
	TPANIC_0789	Hypothetical protein	3	3BUU	100	16	21	253	258	89.9225	1.2	Unknown Function	Uncharacterized LolA superfamily protein NE2245	Crystal structure of LolA superfamily protein NE2245 from Nitrosomonas europaea
	TPANIC_0789	Hypothetical protein	4	4MXT	99.8	15	20	249	258	88.7597	1.4	Protein Transport	Uncharacterized protein	Crystal structure of an outer-membrane lipoprotein carrier protein (BACUNI_04723) from Bacteroides uniformis ATCC 8492 at 1.40 Å resolution
	TPANIC_0789	Hypothetical protein	6	2W7Q	99.5	16	27	249	258	86.0465	1.88	Protein Transport	Outer-membrane lipoprotein carrier protein	Structure of Pseudomonas aeruginosa LolA
	TPANIC_0789	Hypothetical protein	7	1IWL	99.3	13	26	249	258	86.4341	1.65	Protein Transport	Outer-membrane lipoproteins carrier protein	Crystal structure of the lipoprotein localization factor, LolA
	TPANIC_0789	Hypothetical protein	10	3MHA	96.8	14	22	207	258	71.7054	1.85	Lipid Binding Protein	Lipoprotein LprG	Crystal structure of LprG from Mycobacterium tuberculosis bound to PIM
15	TPANIC_0854	Putative membrane protein	8	1W8O	99.5	14	22	342	1533	20.8741	1.7	Hydrolase	Bacterial sialidase	Contribution of the active site aspartic acid to catalysis in the bacterial neuraminidase from Micromonospora viridifaciens
	TPANIC_0854	Putative membrane protein	9	1W0P	99.3	12	99	399	1533	19.5695	1.6	Hydrolase	Sialidase	Vibrio cholerae sialidase with alpha-2,6-sialyllactose
	TPANIC_0854	Putative membrane protein	10	1SO7	99.2	16	39	342	1533	19.7652	1.49	Hydrolase	Sialidase 2	Maltose-induced structure of the human cytolsolic sialidase Neu2
	TPANIC_0854	Putative membrane protein	11	2BER	99.2	14	103	499	1533	25.8317	1.8	Hydrolase	Bacterial sialidase	Y370G active site mutant of the sialidase from Micromonospora viridifaciens in complex with beta-Neu5Ac (sialic acid).
	TPANIC_0854	Putative membrane protein	13	4FJ6	99.2	16	46	336	1533	18.9172	1.9	Hydrolase	Glycoside hydrolase family 33, candidate sialidase	Crystal structure of a glycoside hydrolase family 33, candidate sialidase (BDI_2946) from Parabacteroides distasonis ATCC 8503 at 1.90 Å resolution
	TPANIC_0854	Putative membrane protein	15	4BBW	99.1	17	46	328	1533	18.3953	2.3	Hydrolase	Sialidase (neuraminidase)	The crystal structure of sialidase VPI 5482 (BTSA) from Bacteroides thetaiotaomicron
	TPANIC_0854	Putative membrane protein	16	2W20	99.1	15	45	342	1533	19.3738	1.49	Hydrolase	Sialidase A	Structure of the catalytic domain of the native NanA sialidase from Streptococcus pneumoniae
	TPANIC_0854	Putative membrane protein	17	2VVZ	99	14	23	342	1533	20.8089	2.5	Hydrolase	Sialidase A	Structure of the catalytic domain of Streptococcus pneumoniae sialidase NanA
	TPANIC_0854	Putative membrane protein	18	4YW5	99	18	103	443	1533	22.1787	2.3	Hydrolase	Neuraminidase C	Crystal structure of Streptococcus pneumoniae NanC, complex with oseltamivir carboxylate
	TPANIC_0854	Putative membrane protein	19	2W38	98.9	14	86	346	1533	16.9602	1.9	Transferase	Sialidase	Crystal structure of the pseudaminidase from Pseudomonas aeruginosa
	TPANIC_0854	Putative membrane protein	20	2JKB	98.9	15	99	442	1533	22.3744	1.54	Lyase	Sialidase B	Crystal structure of Streptococcus pneumoniae NanB in complex with 2,7-anhydro-Neu5Ac
16	TPANIC_0911	Hypothetical protein	1	3BZR	100	23	3	83	83	96.3855	1.65	Protein Transport	EscU	Crystal structure of EscU C-terminal domain with N262D mutation, space group P 41 21 2
	TPANIC_0911	Hypothetical protein	2	3BZR	100	23	3	83	83	96.3855	1.65	Protein Transport	EscU	Crystal structure of EscU C-terminal domain with N262D mutation, space group P 41 21 2
	TPANIC_0911	Hypothetical protein	5	3T7Y	99.9	29	3	81	83	93.9759	2.1	Protein Transport	Yop proteins translocation protein U	Structure of an autocleavage-inactive mutant of the cytoplasmic domain of CT091, the YscU homologue of Chlamydia trachomatis
	TPANIC_0911	Hypothetical protein	6	3C00	99.9	24	5	83	83	93.9759	1.41	Protein Transport	EscU	Crystal structural of the mutated G247T EscU/SpaS C-terminal domain
	TPANIC_0911	Hypothetical protein	7	2JLH	99.9	20	3	81	83	93.9759	1.53	Protein Transport	Yop proteins translocation protein U	Crystal structure of the cytoplasmic domain of Yersinia pestis YscU N263A mutant
	TPANIC_0911	Hypothetical protein	8	3C01	99.9	20	5	83	83	93.9759	2.6	Protein Transport	Surface presentation of antigens protein SpaS	Crystal structural of native SpaS C-terminal domain
	TPANIC_0911	Hypothetical protein	9	2VT1	99.9	22	5	82	83	92.7711	2	Membrane Protein	Surface presentation of antigens protein SpaS	Crystal structure of the cytoplasmic domain of Spa40, the specificity switch for the Shigella flexneri type III secretion system
17	TPANIC_0928	Hypothetical protein	1	1M5Y	100	12	40	466	507	84.0237	3	Isomerase	Survival protein SurA	Crystallographic structure of SurA, a molecular chaperone that facilitates outer membrane porin folding
	TPANIC_0928	Hypothetical protein	3	2PV3	100	9	40	342	507	59.5661	3.39	Isomerase	Chaperone SurA	Crystallographic structure of SurA fragment lacking the second peptidyl-prolyl isomerase domain complexed with peptide NFTLKFWDIFRK
	TPANIC_0928	Hypothetical protein	4	3RFW	100	12	41	355	507	61.9329	2.2	Chaperone	Cell-binding factor 2	The virulence factor PEB4 and the periplasmic protein Cj1289 are two structurally-related SurA-like chaperones in the human pathogen Campylobacter jejuni
	TPANIC_0928	Hypothetical protein	5	3RGC	100	12	40	357	507	62.5247	2.3	Chaperone	Possible periplasmic protein	The virulence factor PEB4 and the periplasmic protein Cj1289 are two structurally-related SurA-like chaperones in the human pathogen Campylobacter jejuni
	TPANIC_0928	Hypothetical protein	6	4WO7	100	12	37	370	507	65.6805	2.63	Isomerase	Foldase protein PrsA	Crystal structure of PrsA from Bacillus subtilis
	TPANIC_0928	Hypothetical protein	8	1M5Y	99.8	10	40	252	507	41.8146	3	Isomerase	Survival protein SurA	Crystallographic structure of SurA, a molecular chaperone that facilitates outer membrane porin folding
	TPANIC_0928	Hypothetical protein	9	2JZV	99.8	19	225	319	507	18.5404	UNK	Isomerase	Foldase protein PrsA	Solution structure of S. aureus PrsA-PPIase
	TPANIC_0928	Hypothetical protein	20	1ZK6	99.7	19	226	320	507	18.5404	UNK	Isomerase	Foldase protein PrsA	NMR solution structure of B. subtilis PrsA PPIase
18	TPANIC_0966	Hypothetical protein	1	4MT4	100	9	35	540	544	92.8309	2.37	Transport Protein	CmeC	Crystal structure of the Campylobacter jejuni CmeC outer membrane channel
	TPANIC_0966	Hypothetical protein	6	1TQQ	100	12	107	539	544	79.4118	2.75	Transport Protein	Outer membrane protein TolC	Structure of TolC in complex with hexamminecobalt
	TPANIC_0966	Hypothetical protein	7	1EK9	100	12	107	539	544	79.4118	2.1	Membrane Protein	Outer membrane protein TolC	2.1Å x-ray structure of TolC: an integral outer membrane protein and efflux pump component from Escherichia coli
19	TPANIC_0967	Hypothetical protein	1	4MT4	99	13	35	506	517	91.1025	2.37	Transport Protein	CmeC	Crystal structure of the Campylobacter jejuni CmeC outer membrane channel
	TPANIC_0967	Hypothetical protein	2	1TQQ	99	10	66	509	517	85.6867	2.75	Transport Protein	Outer membrane protein TolC	Structure of TolC in complex with hexamminecobalt
	TPANIC_0967	Hypothetical protein	6	1EK9	98.5	11	63	509	517	86.2669	2.1	Membrane Protein	Outer membrane protein TolC	2.1Å x-ray structure of TolC: an integral outer membrane protein and efflux pump component from Escherichia coli
20	TPANIC_0968	Hypothetical protein	1	1TQQ	98.8	12	76	536	540	85.1852	2.75	Transport Protein	Outer membrane protein TolC	Structure of TolC in complex with hexamminecobalt
21	TPANIC_0969	Putative outer membrane protein	1	4MT4	99.1	12	52	510	539	84.9722	2.37	Transport Protein	CmeC	Crystal structure of the Campylobacter jejuni CmeC outer membrane channel
	TPANIC_0969	Putative outer membrane protein	2	1TQQ	99	13	51	520	539	87.013	2.75	Transport Protein	Outer membrane protein TolC	Structure of TolC in complex with hexamminecobalt
	TPANIC_0969	Putative outer membrane protein	6	1EK9	98.7	12	51	521	539	87.1985	2.1	Membrane Protein	Outer membrane protein TolC	2.1Å x-ray structure of TolC: an integral outer membrane protein and efflux pump component from Escherichia coli
